# Supplementary material for: A decade of submersible observations revealed temporal trends in elasmobranchs in a remote island of the Eastern Tropical Pacific Ocean
Source: Sci Rep. 2024 Jun 14;14:13786. doi: 10.1038/s41598-024-64157-7 (PMC11178919; doi:10.1038/s41598-024-64157-7)
Supplement: Supplementary file 2 — Supplementary Information 2. [file 41598_2024_64157_MOESM2_ESM.csv]

	spp	sp.div	dive.no	date.x	days.monitored	days.radar	location	day	month	year	Island.Reef	max.depth	dive.time	bottom.time	time.day	SST	temp.max.depth	start.thermo	end.thermo	range.thermo	days.year	lat	long	time.period	pres	max.depth.1	mean.observation.depth	min.observation.depth	max.observation.depth	max.mean	max.min	max.max	group	group2	status2	sst	percentileSST1991_2020	MHW.P99	MHW.P95	anomalies	NINO1.2	ANOM1.2	NINO3	ANOM3	NINO4	ANOM4	NINO3.4	ANOM.3.4
1	Carcharhinus galapagensis	2111 . Carcharhinus galapagensis	2111	7/20/14	1774	-590	Everest	20	7	2014	Cocos Island	90	98	82	830	NA	NA	NA	NA	NA	201	5.5655	-87.047083	morning	1	90	275	250	300	-185	-160	-210	elasmobranch	sharks	NT	29.4299984	0.881	NO	NO	1.649999976	22.98	1.36	26.27	0.65	29.09	0.29	27.4	0.18
2	Sphyr lewini	2111 . Sphyr lewini	2111	7/20/14	1774	-590	Everest	20	7	2014	Cocos Island	90	98	82	830	NA	NA	NA	NA	NA	201	5.5655	-87.047083	morning	1	90	275	250	300	-185	-160	-210	elasmobranch	sharks	CR	29.4299984	0.881	NO	NO	1.649999976	22.98	1.36	26.27	0.65	29.09	0.29	27.4	0.18
3	Mobula sp.	1323 . Mobula sp.	1323	4/5/11	572	-1792	Everest	5	4	2011	Cocos Island	80	70	73	1450	NA	NA	NA	NA	NA	95	5.5655	-87.047083	afternoon	1	80	250	250	250	-170	-170	-170	elasmobranch	rays	EN	28.47999954	0.666	NO	NO	-0.729999959	25.76	0.16	27.18	-0.32	27.86	-0.64	27.02	-0.76
4	Mobula sp.	2363 . Mobula sp.	2363	9/25/15	2206	-158	Manuelita	25	9	2015	Cocos Island	63	50	45	1410	27.6	NA	33	60	27	268	5.562967	-87.044533	afternoon	1	63	200	200	200	-137	-137	-137	elasmobranch	rays	EN	27.42000008	0.379	NO	NO	0.239999995	22.91	2.57	27.48	2.63	29.73	1.04	29	2.28
5	Taeniurops meyeni	2692 . Taeniurops meyeni	2692	9/28/17	2940	576	Manuelita	28	9	2017	Cocos Island	70	70	55	1105	26.1	12.2	50	NA	NA	271	5.562967	-87.044533	morning	1	70	140	140	140	-70	-70	-70	elasmobranch	rays	VU	27.21999931	0.311	NO	NO	0.059999999	19.67	-0.67	24.17	-0.68	28.69	0	26.29	-0.43
6	Mobula sp.	920 . Mobula sp.	920	9/17/09	7	-2357	Wall	17	9	2009	Cocos Island	230	290	217	913	NA	NA	NA	NA	NA	260	5.580283	-87.055233	morning	1	230	250	200	300	-20	30	-70	elasmobranch	rays	EN	28.20999908	0.603	NO	NO	0.949999988	20.82	0.47	25.66	0.8	29.28	0.58	27.47	0.75
7	Echinorhinus cookei	2186 . Echinorhinus cookei	2186	10/25/14	1871	-493	Piedra 165	25	10	2014	Cocos Island	300	126	85	1450	NA	NA	NA	NA	NA	298	5.573267	-87.063317	afternoon	1	300	320	320	320	-20	-20	-20	elasmobranch	sharks	DD	27.11999893	0.276	NO	NO	0.089999996	21.54	0.75	25.58	0.66	29.31	0.64	27.17	0.49
8	Echinorhinus cookei	1993 . Echinorhinus cookei	1993	11/5/13	1517	-847	Piedra 165	5	11	2013	Cocos Island	300	140	103	1406	NA	NA	NA	NA	NA	309	5.573267	-87.063317	afternoon	1	300	312.5	280	345	-12.5	20	-45	elasmobranch	sharks	DD	27.15999985	0.289	NO	NO	0.099999994	21.06	-0.54	24.81	-0.17	28.91	0.27	26.65	0.01
9	Echinorhinus cookei	2138 . Echinorhinus cookei	2138	9/2/14	1818	-546	Piedra 165	2	9	2014	Cocos Island	300	138	99	1442	NA	NA	NA	NA	NA	245	5.573267	-87.063317	afternoon	1	300	310	310	310	-10	-10	-10	elasmobranch	sharks	DD	28.26000023	0.613	NO	NO	0.859999955	21.3	0.96	25.31	0.45	29.34	0.65	27.17	0.45
10	Echinorhinus cookei	2133 . Echinorhinus cookei	2133	8/29/14	1814	-550	Piedra 165	29	8	2014	Cocos Island	300	155	110	1445	NA	NA	NA	NA	NA	241	5.573267	-87.063317	afternoon	1	300	310	310	310	-10	-10	-10	elasmobranch	sharks	DD	28.1099987	0.578	NO	NO	0.669999957	21.91	1.27	25.51	0.52	29.14	0.46	27.02	0.2
11	Echinorhinus cookei	2625 . Echinorhinus cookei	2625	4/16/17	2775	411	Piedra 165	16	4	2017	Cocos Island	300	145	100	1050	29.1	NA	40	85	45	106	5.573267	-87.063317	morning	1	300	310	310	310	-10	-10	-10	elasmobranch	sharks	DD	30.19999886	0.979	NO	YES	1.039999962	26.53	0.93	28.09	0.59	28.65	0.15	28.1	0.32
12	Carcharhinus galapagensis	2744 . Carcharhinus galapagensis	2744	12/10/17	3013	649	Chatham	10	12	2017	Cocos Island	21	35	30	935	NA	NA	NA	NA	NA	344	5.55925	-87.026917	morning	1	21	25	20	30	-4	1	-9	elasmobranch	sharks	NT	26.79999924	0.185	NO	NO	-0.529999971	21.44	-1.38	24.05	-1.09	28.24	-0.25	25.8	-0.77
13	Echinorhinus cookei	2139 . Echinorhinus cookei	2139	9/3/14	1819	-545	Piedra 165	3	9	2014	Cocos Island	306	125	93	915	NA	NA	NA	NA	NA	246	5.573267	-87.063317	morning	1	306	310	310	310	-4	-4	-4	elasmobranch	sharks	DD	28.22999954	0.607	NO	NO	0.839999974	21.3	0.96	25.31	0.45	29.34	0.65	27.17	0.45
14	Mobula sp.	3194 . Mobula sp.	3194	2/28/20	3823	1459	Manuelita	28	2	2020	Cocos Island	68	60	45	1100	NA	NA	NA	NA	NA	59	5.562967	-87.044533	morning	1	68	70	70	70	-2	-2	-2	elasmobranch	rays	EN	29.27999878	0.852	NO	NO	0.299999982	26.56	0.42	26.61	0.24	29.17	1.08	27.14	0.42
15	Sphyr lewini	1834 . Sphyr lewini	1834	4/26/13	1324	-1040	Manuelita	26	4	2013	Cocos Island	48	50	42	1400	NA	NA	NA	NA	NA	116	5.562967	-87.044533	afternoon	1	48	48	48	48	0	0	0	elasmobranch	sharks	CR	28.34000015	0.631	NO	NO	-0.649999976	24.74	-0.86	27.35	-0.15	28.47	-0.03	27.68	-0.1
16	Carcharhinus limbatus	1867 . Carcharhinus limbatus	1867	6/9/13	1368	-996	Everest	9	6	2013	Cocos Island	55	70	50	1058	NA	NA	NA	NA	NA	160	5.5655	-87.047083	morning	1	55	55	50	60	0	5	-5	elasmobranch	sharks	NT	26.98999977	0.239	NO	NO	-1.25	21.48	-1.4	25.8	-0.64	28.76	-0.08	27.43	-0.21
17	Sphyr lewini	2077 . Sphyr lewini	2077	6/10/14	1734	-630	Manuelita	10	6	2014	Cocos Island	60	55	42	1200	NA	NA	NA	NA	NA	161	5.562967	-87.044533	afternoon	1	60	60	60	60	0	0	0	elasmobranch	sharks	CR	29.23999977	0.844	NO	NO	1.00999999	24.51	1.64	27.32	0.89	29.43	0.59	28.11	0.46
18	Thunnus albacares	2774 . Thunnus albacares	2774	3/28/18	3121	757	Everest	28	3	2018	Cocos Island	60	65	50	925	28.1	17.5	30	50	20	87	5.5655	-87.047083	morning	1	60	60	60	60	0	0	0	teleost	teleost	NT	29.78999901	0.941	NO	NO	0.550000012	25.83	-0.8	26.37	-0.76	28.14	-0.05	26.48	-0.73
19	Carcharhinus albimargitus	2908 . Carcharhinus albimargitus	2908	10/14/18	3321	957	Manuelita	14	10	2018	Cocos Island	70	60	45	1040	25.8	15.8	40	NA	NA	287	5.562967	-87.044533	morning	1	70	70	70	70	0	0	0	elasmobranch	sharks	VU	27.09000015	0.266	NO	NO	0.07	21.23	0.43	25.78	0.86	29.61	0.95	27.55	0.86
20	Galeocerdo cuvier	2715 . Galeocerdo cuvier	2715	11/6/17	2979	615	Manuelita	6	11	2017	Cocos Island	70	35	25	950	25.5	18.7	NA	NA	NA	310	5.562967	-87.044533	morning	1	70	70	70	70	0	0	0	elasmobranch	sharks	NT	26.78999901	0.182	NO	NO	-0.25999999	20.44	-1.15	23.92	-1.05	28.46	-0.18	25.79	-0.86
21	Mobula sp.	3171 . Mobula sp.	3171	11/29/19	3732	1368	Manuelita	29	11	2019	Cocos Island	70	75	60	1100	NA	NA	NA	NA	NA	333	5.562967	-87.044533	morning	1	70	70	70	70	0	0	0	elasmobranch	rays	EN	26.71999931	0.163	NO	NO	-0.5	21.32	-0.27	25.46	0.48	29.47	0.84	27.26	0.61
22	Sphyr lewini	2791 . Sphyr lewini	2791	4/17/18	3141	777	Everest	17	4	2018	Cocos Island	70	105	90	1115	28	23.4	25	80	55	107	5.5655	-87.047083	morning	1	70	70	70	70	0	0	0	elasmobranch	sharks	CR	29.28999901	0.854	NO	NO	0.140000001	24.58	-1.02	27.12	-0.38	28.63	0.12	27.42	-0.36
23	Carcharhinus galapagensis	2871 . Carcharhinus galapagensis	2871	8/22/18	3268	904	Manuelita	22	8	2018	Cocos Island	70	50	30	1100	26.2	55	30	55	25	234	5.562967	-87.044533	morning	1	70	70	70	70	0	0	0	elasmobranch	sharks	NT	27.43000031	0.383	NO	NO	-0.089999996	20.66	0.02	25.14	0.15	29.19	0.51	27.11	0.29
24	Thunnus albacares	2871 . Thunnus albacares	2871	8/22/18	3268	904	Manuelita	22	8	2018	Cocos Island	70	50	30	1100	26.2	55	30	55	25	234	5.562967	-87.044533	morning	1	70	70	70	70	0	0	0	teleost	teleost	NT	27.43000031	0.383	NO	NO	-0.089999996	20.66	0.02	25.14	0.15	29.19	0.51	27.11	0.29
25	Carcharhinus galapagensis	2378 . Carcharhinus galapagensis	2378	11/3/15	2245	-119	Manuelita	3	11	2015	Cocos Island	70	60	50	1145	27	20	30	50	20	307	5.562967	-87.044533	morning	1	70	70	70	70	0	0	0	elasmobranch	sharks	NT	27.62999916	0.448	NO	NO	0.579999983	23.83	2.24	27.91	2.93	30.3	1.67	29.6	2.95
26	Carcharhinus falciformis	2586 . Carcharhinus falciformis	2586	11/17/16	2625	261	Manuelita	17	11	2016	Cocos Island	70	55	45	1155	25.6	16.4	30	40	10	322	5.562967	-87.044533	morning	1	70	70	70	70	0	0	0	elasmobranch	sharks	VU	26.43999863	0.102	NO	NO	-0.659999967	21.68	0.09	24.58	-0.4	28.27	-0.37	26.1	-0.55
27	Triaenodon obesus	2553 . Triaenodon obesus	2553	9/28/16	2575	211	Everest	28	9	2016	Cocos Island	75	85	65	845	26.2	16.8	30	NA	NA	272	5.5655	-87.047083	morning	1	75	75	75	75	0	0	0	elasmobranch	sharks	NT	27.18999863	0.299	NO	NO	0.029999999	20.87	0.53	24.67	-0.18	28.48	-0.21	26.11	-0.61
28	Carcharhinus galapagensis	1137 . Carcharhinus galapagensis	1137	7/14/10	307	-2057	Everest	14	7	2010	Cocos Island	80	70	56	1140	NA	NA	NA	NA	NA	195	5.5655	-87.047083	morning	1	80	80	80	80	0	0	0	elasmobranch	sharks	NT	28.32999992	0.628	NO	NO	0.5	20.08	-1.54	24.53	-1.09	28.09	-0.71	26.09	-1.13
29	Carcharhinus galapagensis	1334 . Carcharhinus galapagensis	1334	5/13/11	610	-1754	Everest	13	5	2011	Cocos Island	80	78	70	1230	NA	NA	NA	NA	NA	133	5.5655	-87.047083	afternoon	1	80	80	80	80	0	0	0	elasmobranch	sharks	NT	28.57999992	0.693	NO	NO	-0.129999995	24.89	0.62	26.94	-0.14	28.28	-0.51	27.42	-0.43
30	Carcharhinus galapagensis	1450 . Carcharhinus galapagensis	1450	9/29/11	749	-1615	Everest	29	9	2011	Cocos Island	80	65	52	1143	NA	NA	NA	NA	NA	272	5.5655	-87.047083	morning	1	80	80	80	80	0	0	0	elasmobranch	sharks	NT	26.94999886	0.227	NO	NO	-0.199999988	19.75	-0.59	24.22	-0.63	28.05	-0.64	25.98	-0.74
31	Carcharhinus galapagensis	1451 . Carcharhinus galapagensis	1451	9/29/11	749	-1615	Everest	29	9	2011	Cocos Island	80	80	70	1544	NA	NA	NA	NA	NA	272	5.5655	-87.047083	afternoon	1	80	80	80	80	0	0	0	elasmobranch	sharks	NT	26.94999886	0.227	NO	NO	-0.199999988	19.75	-0.59	24.22	-0.63	28.05	-0.64	25.98	-0.74
32	Carcharhinus limbatus	1075 . Carcharhinus limbatus	1075	5/3/10	235	-2129	Everest	3	5	2010	Cocos Island	80	106	93	1224	NA	NA	NA	NA	NA	123	5.5655	-87.047083	afternoon	1	80	80	80	80	0	0	0	elasmobranch	sharks	NT	29.37999916	0.871	NO	NO	0.50999999	24.28	0	26.97	-0.11	29.03	0.24	27.68	-0.17
33	Mobula birostris	1182 . Mobula birostris	1182	9/3/10	358	-2006	Everest	3	9	2010	Cocos Island	80	82	76	828	NA	NA	NA	NA	NA	246	5.5655	-87.047083	morning	1	80	80	80	80	0	0	0	elasmobranch	rays	VU	27.26999855	0.327	NO	NO	-0.119999997	18.9	-1.44	23.59	-1.26	27.13	-1.56	25.07	-1.65
34	Odontaspis ferox	1863 . Odontaspis ferox	1863	6/7/13	1366	-998	Everest	7	6	2013	Cocos Island	80	78	63	1112	NA	NA	NA	NA	NA	158	5.5655	-87.047083	morning	1	80	80	80	80	0	0	0	elasmobranch	sharks	VU	27.77999878	0.487	NO	NO	-0.5	21.48	-1.4	25.8	-0.64	28.76	-0.08	27.43	-0.21
35	Sphyr lewini	1451 . Sphyr lewini	1451	9/29/11	749	-1615	Everest	29	9	2011	Cocos Island	80	80	70	1544	NA	NA	NA	NA	NA	272	5.5655	-87.047083	afternoon	1	80	80	80	80	0	0	0	elasmobranch	sharks	CR	26.94999886	0.227	NO	NO	-0.199999988	19.75	-0.59	24.22	-0.63	28.05	-0.64	25.98	-0.74
36	Sphyr lewini	1075 . Sphyr lewini	1075	5/3/10	235	-2129	Everest	3	5	2010	Cocos Island	80	106	93	1224	NA	NA	NA	NA	NA	123	5.5655	-87.047083	afternoon	1	80	80	80	80	0	0	0	elasmobranch	sharks	CR	29.37999916	0.871	NO	NO	0.50999999	24.28	0	26.97	-0.11	29.03	0.24	27.68	-0.17
37	Sphyr lewini	1334 . Sphyr lewini	1334	5/13/11	610	-1754	Everest	13	5	2011	Cocos Island	80	78	70	1230	NA	NA	NA	NA	NA	133	5.5655	-87.047083	afternoon	1	80	80	80	80	0	0	0	elasmobranch	sharks	CR	28.57999992	0.693	NO	NO	-0.129999995	24.89	0.62	26.94	-0.14	28.28	-0.51	27.42	-0.43
38	Sphyr lewini	1841 . Sphyr lewini	1841	5/10/13	1338	-1026	Everest	10	5	2013	Cocos Island	80	65	53	940	NA	NA	NA	NA	NA	130	5.5655	-87.047083	morning	1	80	80	80	80	0	0	0	elasmobranch	sharks	CR	28.57999992	0.693	NO	NO	-0.179999992	22.89	-1.38	26.39	-0.69	28.71	-0.08	27.57	-0.27
39	Sphyr lewini	1844 . Sphyr lewini	1844	5/11/13	1339	-1025	Everest	11	5	2013	Cocos Island	80	60	60	1355	NA	NA	NA	NA	NA	131	5.5655	-87.047083	afternoon	1	80	80	80	80	0	0	0	elasmobranch	sharks	CR	28.54999924	0.685	NO	NO	-0.189999998	22.89	-1.38	26.39	-0.69	28.71	-0.08	27.57	-0.27
40	Sphyr lewini	1894 . Sphyr lewini	1894	7/6/13	1395	-969	Everest	6	7	2013	Cocos Island	80	90	90	1420	NA	17.8	NA	NA	NA	187	5.5655	-87.047083	afternoon	1	80	80	80	80	0	0	0	elasmobranch	sharks	CR	27.31999969	0.343	NO	NO	-0.599999964	20.29	-1.33	24.97	-0.66	28.76	-0.04	26.91	-0.31
41	Carcharhinus galapagensis	2879 . Carcharhinus galapagensis	2879	8/29/18	3275	911	Everest	29	8	2018	Cocos Island	80	70	60	1600	26.1	15.7	40	60	20	241	5.5655	-87.047083	afternoon	1	80	80	80	80	0	0	0	elasmobranch	sharks	NT	26.93999863	0.224	NO	NO	-0.50999999	20.66	0.02	25.14	0.15	29.19	0.51	27.11	0.29
42	Carcharhinus falciformis	2779 . Carcharhinus falciformis	2779	3/30/18	3123	759	Everest	30	3	2018	Cocos Island	80	55	40	1440	28.6	15.4	35	60	25	89	5.5655	-87.047083	afternoon	1	80	80	80	80	0	0	0	elasmobranch	sharks	VU	29.57999992	0.908	NO	NO	0.349999994	25.83	-0.8	26.37	-0.76	28.14	-0.05	26.48	-0.73
43	Sphyr lewini	2779 . Sphyr lewini	2779	3/30/18	3123	759	Everest	30	3	2018	Cocos Island	80	55	40	1440	28.6	15.4	35	60	25	89	5.5655	-87.047083	afternoon	1	80	80	80	80	0	0	0	elasmobranch	sharks	CR	29.57999992	0.908	NO	NO	0.349999994	25.83	-0.8	26.37	-0.76	28.14	-0.05	26.48	-0.73
44	Carcharhinus falciformis	2565 . Carcharhinus falciformis	2565	10/13/16	2590	226	Everest	13	10	2016	Cocos Island	80	65	45	835	25.6	16.9	30	60	30	287	5.5655	-87.047083	morning	1	80	80	80	80	0	0	0	elasmobranch	sharks	VU	27.34000015	0.351	NO	NO	0.310000002	21.18	0.39	24.47	-0.45	28.26	-0.4	25.96	-0.73
45	Carcharhinus galapagensis	2778 . Carcharhinus galapagensis	2778	3/30/18	3123	759	Everest	30	3	2018	Cocos Island	80	60	55	925	28.3	15.8	30	60	30	89	5.5655	-87.047083	morning	1	80	80	80	80	0	0	0	elasmobranch	sharks	NT	29.57999992	0.908	NO	NO	0.349999994	25.83	-0.8	26.37	-0.76	28.14	-0.05	26.48	-0.73
46	Galeocerdo cuvier	2889 . Galeocerdo cuvier	2889	9/11/18	3288	924	Everest	11	9	2018	Cocos Island	84	115	90	835	26.1	15.5	30	70	40	254	5.5655	-87.047083	morning	1	84	84	84	84	0	0	0	elasmobranch	sharks	NT	27.76999855	0.485	NO	NO	0.459999979	20.31	-0.03	25.2	0.35	29.17	0.48	27.1	0.38
47	Odontaspis ferox	2255 . Odontaspis ferox	2255	3/27/15	2024	-340	The Arch	27	3	2015	Cocos Island	90	90	85	937	NA	NA	NA	NA	NA	86	5.4841	-87.084367	morning	1	90	90	90	90	0	0	0	elasmobranch	sharks	VU	29.15999985	0.826	NO	NO	-0.079999998	26.69	0.06	27.29	0.15	29.32	1.13	27.79	0.58
48	Turtle	2255 . Turtle	2255	3/27/15	2024	-340	The Arch	27	3	2015	Cocos Island	90	90	85	937	NA	NA	NA	NA	NA	86	5.4841	-87.084367	morning	1	90	90	90	90	0	0	0				29.15999985	0.826	NO	NO	-0.079999998	26.69	0.06	27.29	0.15	29.32	1.13	27.79	0.58
49	Galeocerdo cuvier	2674 . Galeocerdo cuvier	2674	9/3/17	2915	551	Everest	3	9	2017	Cocos Island	90	60	49	830	26.2	12.2	40	70	30	246	5.5655	-87.047083	morning	1	90	90	90	90	0	0	0	elasmobranch	sharks	NT	27.72999954	0.474	NO	NO	0.329999983	19.67	-0.67	24.17	-0.68	28.69	0	26.29	-0.43
50	Mobula sp.	2738 . Mobula sp.	2738	12/6/17	3009	645	Piedra 165	6	12	2017	Cocos Island	220	135	95	905	25.5	NA	45	120	75	340	5.573267	-87.063317	morning	1	220	220	220	220	0	0	0	elasmobranch	rays	EN	27.25	0.321	NO	NO	-0.039999999	21.44	-1.38	24.05	-1.09	28.24	-0.25	25.8	-0.77
51	Mobula sp.	2099 . Mobula sp.	2099	7/6/14	1760	-604	Piedra 165	6	7	2014	Cocos Island	250	113	62	1435	NA	NA	NA	NA	NA	187	5.573267	-87.063317	afternoon	1	250	250	200	300	0	50	-50	elasmobranch	rays	EN	28.48999977	0.668	NO	NO	0.569999993	22.98	1.36	26.27	0.65	29.09	0.29	27.4	0.18
52	Carcharhinus falciformis	2213 . Carcharhinus falciformis	2213	12/2/14	1909	-455	Piedra 165	2	12	2014	Cocos Island	300	125	85	840	NA	NA	NA	NA	NA	336	5.573267	-87.063317	morning	1	300	300	300	300	0	0	0	elasmobranch	sharks	VU	27.8599987	0.51	NO	NO	0.610000014	22.9	0.08	25.94	0.8	29.4	0.91	27.35	0.78
53	Echinorhinus cookei	2242 . Echinorhinus cookei	2242	3/11/15	2008	-356	Piedra 165	11	3	2015	Cocos Island	300	120	90	1450	NA	NA	NA	NA	NA	70	5.573267	-87.063317	afternoon	1	300	300	300	300	0	0	0	elasmobranch	sharks	DD	29.93999863	0.961	NO	YES	0.75	26.69	0.06	27.29	0.15	29.32	1.13	27.79	0.58
54	Mobula sp.	1010 . Mobula sp.	1010	12/15/09	96	-2268	Wall	15	12	2009	Cocos Island	300	150	112	1500	NA	NA	NA	NA	NA	349	5.580283	-87.055233	afternoon	1	300	300	300	300	0	0	0	elasmobranch	rays	EN	27.72999954	0.474	NO	NO	0.359999985	23.16	0.35	26.67	1.53	29.67	1.18	28.3	1.72
55	Mobula sp.	2861 . Mobula sp.	2861	8/12/18	3258	894	Piedra 165	12	8	2018	Cocos Island	300	120	80	845	25.7	12.3	30	80	50	224	5.573267	-87.063317	morning	1	300	300	300	300	0	0	0	elasmobranch	rays	EN	27.18999863	0.299	NO	NO	-0.419999987	20.66	0.02	25.14	0.15	29.19	0.51	27.11	0.29
56	Sphyr lewini	2734 . Sphyr lewini	2734	11/27/17	3000	636	Kili	27	11	2017	Cocos Island	300	150	110	1415	25.3	11.7	45	75	30	331	5.581017	-87.055417	afternoon	1	300	300	300	300	0	0	0	elasmobranch	sharks	CR	26.25	0.071	NO	NO	-0.939999998	20.44	-1.15	23.92	-1.05	28.46	-0.18	25.79	-0.86
57	Echinorhinus cookei	2530 . Echinorhinus cookei	2530	8/21/16	2537	173	Piedra 165	21	8	2016	Cocos Island	300	140	95	1510	26	15	35	70	35	234	5.573267	-87.063317	afternoon	1	300	300	300	300	0	0	0	elasmobranch	sharks	DD	27.47999954	0.4	NO	NO	-0.049999997	21.03	0.39	24.53	-0.46	28.68	0	26.28	-0.54
58	Echinorhinus cookei	2818 . Echinorhinus cookei	2818	5/25/18	3179	815	Piedra 165	25	5	2018	Cocos Island	302	120	85	845	27.2	11.7	44	75	31	145	5.573267	-87.063317	morning	1	302	302	302	302	0	0	0	elasmobranch	sharks	DD	29.03999901	0.802	NO	NO	0.529999971	23.73	-0.54	26.94	-0.15	29.01	0.22	27.72	-0.13
59	Echinorhinus cookei	2136 . Echinorhinus cookei	2136	9/1/14	1817	-547	Piedra 165	1	9	2014	Cocos Island	320	140	100	850	NA	NA	NA	NA	NA	244	5.573267	-87.063317	morning	1	320	320	320	320	0	0	0	elasmobranch	sharks	DD	28.20999908	0.603	NO	NO	0.799999952	21.3	0.96	25.31	0.45	29.34	0.65	27.17	0.45
60	Carcharhinus limbatus	2744 . Carcharhinus limbatus	2744	12/10/17	3013	649	Chatham	10	12	2017	Cocos Island	21	35	30	935	NA	NA	NA	NA	NA	344	5.55925	-87.026917	morning	1	21	20	20	20	1	1	1	elasmobranch	sharks	NT	26.79999924	0.185	NO	NO	-0.529999971	21.44	-1.38	24.05	-1.09	28.24	-0.25	25.8	-0.77
61	Sphyr lewini	1652 . Sphyr lewini	1652	7/28/12	1052	-1312	Everest	28	7	2012	Cocos Island	81	90	70	827	NA	NA	NA	NA	NA	210	5.5655	-87.047083	morning	1	81	80	80	80	1	1	1	elasmobranch	sharks	CR	28.09999847	0.576	NO	NO	0.379999995	22.61	0.99	26.54	0.92	28.86	0.06	27.75	0.53
62	Echinorhinus cookei	1990 . Echinorhinus cookei	1990	11/3/13	1515	-849	Piedra 165	3	11	2013	Cocos Island	301	150	121	1400	NA	NA	NA	NA	NA	307	5.573267	-87.063317	afternoon	1	301	300	300	300	1	1	1	elasmobranch	sharks	DD	27.48999977	0.403	NO	NO	0.439999998	21.06	-0.54	24.81	-0.17	28.91	0.27	26.65	0.01
63	Echinorhinus cookei	1070 . Echinorhinus cookei	1070	4/14/10	216	-2148	Piedra 165	14	4	2010	Cocos Island	301	109	75	1515	NA	NA	NA	NA	NA	104	5.573267	-87.063317	afternoon	1	301	300	300	300	1	1	1	elasmobranch	sharks	DD	29.75	0.934	NO	NO	0.569999993	26.05	0.45	28.05	0.55	29.25	0.74	28.36	0.59
64	Sphyr lewini	1956 . Sphyr lewini	1956	9/27/13	1478	-886	Manuelita	27	9	2013	Cocos Island	52	52	NA	842	NA	NA	NA	NA	NA	270	5.562967	-87.044533	morning	1	52	50	50	50	2	2	2	elasmobranch	sharks	CR	27.21999931	0.311	NO	NO	0.049999997	19.78	-0.57	24.72	-0.13	28.7	0.01	26.65	-0.07
65	Carcharhinus limbatus	2142 . Carcharhinus limbatus	2142	9/10/14	1826	-538	Everest	10	9	2014	Cocos Island	82	95	65	1515	NA	NA	NA	NA	NA	253	5.5655	-87.047083	afternoon	1	82	80	80	80	2	2	2	elasmobranch	sharks	NT	27.80999947	0.496	NO	NO	0.48999998	21.3	0.96	25.31	0.45	29.34	0.65	27.17	0.45
66	Odontaspis ferox	1139 . Odontaspis ferox	1139	7/15/10	308	-2056	Everest	15	7	2010	Cocos Island	82	80	67	744	NA	NA	NA	NA	NA	196	5.5655	-87.047083	morning	1	82	80	80	80	2	2	2	elasmobranch	sharks	VU	28.15999985	0.59	NO	NO	0.340000004	20.08	-1.54	24.53	-1.09	28.09	-0.71	26.09	-1.13
67	Sphyr lewini	1048 . Sphyr lewini	1048	3/26/10	197	-2167	Everest	26	3	2010	Cocos Island	82	85	71	1433	NA	NA	NA	NA	NA	85	5.5655	-87.047083	afternoon	1	82	80	80	80	2	2	2	elasmobranch	sharks	CR	29.79999924	0.943	NO	NO	0.550000012	26.24	-0.4	27.73	0.6	29.21	1.02	28.29	1.08
68	Sphyr lewini	1073 . Sphyr lewini	1073	4/16/10	218	-2146	Everest	16	4	2010	Cocos Island	82	83	70	745	NA	NA	NA	NA	NA	106	5.5655	-87.047083	morning	1	82	80	80	80	2	2	2	elasmobranch	sharks	CR	29.64999962	0.919	NO	NO	0.479999989	26.05	0.45	28.05	0.55	29.25	0.74	28.36	0.59
69	Triaenodon obesus	2142 . Triaenodon obesus	2142	9/10/14	1826	-538	Everest	10	9	2014	Cocos Island	82	95	65	1515	NA	NA	NA	NA	NA	253	5.5655	-87.047083	afternoon	1	82	80	80	80	2	2	2	elasmobranch	sharks	NT	27.80999947	0.496	NO	NO	0.48999998	21.3	0.96	25.31	0.45	29.34	0.65	27.17	0.45
70	Echinorhinus cookei	2877 . Echinorhinus cookei	2877	8/27/18	3273	909	Piedra 165	27	8	2018	Cocos Island	307	130	95	1445	26.1	11.3	25	70	45	239	5.573267	-87.063317	afternoon	1	307	304.5	305	304	2.5	2	3	elasmobranch	sharks	DD	27.43999863	0.386	NO	NO	-0.029999999	20.66	0.02	25.14	0.15	29.19	0.51	27.11	0.29
71	Sphyr lewini	1058 . Sphyr lewini	1058	4/8/10	210	-2154	Everest	8	4	2010	Cocos Island	83	90	80	1052	NA	NA	NA	NA	NA	98	5.5655	-87.047083	morning	1	83	80	80	80	3	3	3	elasmobranch	sharks	CR	29.63999939	0.917	NO	NO	0.449999988	26.05	0.45	28.05	0.55	29.25	0.74	28.36	0.59
72	Echinorhinus cookei	2131 . Echinorhinus cookei	2131	8/28/14	1813	-551	Piedra 165	28	8	2014	Cocos Island	303	125	96	1430	NA	NA	NA	NA	NA	240	5.573267	-87.063317	afternoon	1	303	300	300	300	3	3	3	elasmobranch	sharks	DD	28.18000031	0.595	NO	NO	0.719999969	21.91	1.27	25.51	0.52	29.14	0.46	27.02	0.2
73	Carcharhinus galapagensis	2882 . Carcharhinus galapagensis	2882	9/7/18	3284	920	Piedra 165	7	9	2018	Cocos Island	303	125	90	1440	26	11.7	35	75	40	250	5.573267	-87.063317	afternoon	1	303	300	300	300	3	3	3	elasmobranch	sharks	NT	27.90999985	0.524	NO	NO	0.560000002	20.31	-0.03	25.2	0.35	29.17	0.48	27.1	0.38
74	Echinorhinus cookei	1105 . Echinorhinus cookei	1105	5/30/10	262	-2102	Piedra 165	30	5	2010	Cocos Island	305	139	98	1500	NA	NA	NA	NA	NA	150	5.573267	-87.063317	afternoon	1	305	302	302	302	3	3	3	elasmobranch	sharks	DD	28.81999969	0.749	NO	NO	0.399999976	24.28	0	26.97	-0.11	29.03	0.24	27.68	-0.17
75	Sphyr lewini	1011 . Sphyr lewini	1011	12/28/09	109	-2255	Everest	28	12	2009	Cocos Island	79	77	64	1143	NA	NA	NA	NA	NA	362	5.5655	-87.047083	morning	1	79	75	20	120	4	59	-41	elasmobranch	sharks	CR	27.78999901	0.49	NO	NO	0.179999992	23.16	0.35	26.67	1.53	29.67	1.18	28.3	1.72
76	Carcharhinus galapagensis	1910 . Carcharhinus galapagensis	1910	7/30/13	1419	-945	Everest	30	7	2013	Cocos Island	84	40	25	1035	NA	NA	NA	NA	NA	211	5.5655	-87.047083	morning	1	84	80	80	80	4	4	4	elasmobranch	sharks	NT	26.84999847	0.199	NO	NO	-0.859999955	20.29	-1.33	24.97	-0.66	28.76	-0.04	26.91	-0.31
77	Mobula sp.	1910 . Mobula sp.	1910	7/30/13	1419	-945	Everest	30	7	2013	Cocos Island	84	40	25	1035	NA	NA	NA	NA	NA	211	5.5655	-87.047083	morning	1	84	80	80	80	4	4	4	elasmobranch	rays	EN	26.84999847	0.199	NO	NO	-0.859999955	20.29	-1.33	24.97	-0.66	28.76	-0.04	26.91	-0.31
78	Sphyr lewini	1910 . Sphyr lewini	1910	7/30/13	1419	-945	Everest	30	7	2013	Cocos Island	84	40	25	1035	NA	NA	NA	NA	NA	211	5.5655	-87.047083	morning	1	84	80	80	80	4	4	4	elasmobranch	sharks	CR	26.84999847	0.199	NO	NO	-0.859999955	20.29	-1.33	24.97	-0.66	28.76	-0.04	26.91	-0.31
79	Echinorhinus cookei	2126 . Echinorhinus cookei	2126	8/6/14	1791	-573	Piedra 165	6	8	2014	Cocos Island	304	140	105	1400	NA	NA	NA	NA	NA	218	5.573267	-87.063317	afternoon	1	304	300	300	300	4	4	4	elasmobranch	sharks	DD	29.09999847	0.814	NO	NO	1.439999938	21.91	1.27	25.51	0.52	29.14	0.46	27.02	0.2
80	Carcharhinus galapagensis	1951 . Carcharhinus galapagensis	1951	9/22/13	1473	-891	Manuelita	22	9	2013	Cocos Island	45	72	63	1040	NA	NA	NA	NA	NA	265	5.562967	-87.044533	morning	1	45	40	40	40	5	5	5	elasmobranch	sharks	NT	26.51999855	0.118	NO	NO	-0.689999998	19.78	-0.57	24.72	-0.13	28.7	0.01	26.65	-0.07
81	Sphyr lewini	1951 . Sphyr lewini	1951	9/22/13	1473	-891	Manuelita	22	9	2013	Cocos Island	45	72	63	1040	NA	NA	NA	NA	NA	265	5.562967	-87.044533	morning	1	45	40	40	40	5	5	5	elasmobranch	sharks	CR	26.51999855	0.118	NO	NO	-0.689999998	19.78	-0.57	24.72	-0.13	28.7	0.01	26.65	-0.07
82	Carcharhinus falciformis	2273 . Carcharhinus falciformis	2273	4/20/15	2048	-316	Manuelita	20	4	2015	Cocos Island	55	40	35	900	NA	NA	NA	NA	NA	110	5.562967	-87.044533	morning	1	55	50	50	50	5	5	5	elasmobranch	sharks	VU	29.6099987	0.913	NO	NO	0.519999981	26.95	1.35	28.17	0.67	29.73	1.23	28.56	0.78
83	Carcharhinus galapagensis	1867 . Carcharhinus galapagensis	1867	6/9/13	1368	-996	Everest	9	6	2013	Cocos Island	55	70	50	1058	NA	NA	NA	NA	NA	160	5.5655	-87.047083	morning	1	55	50	45	55	5	10	0	elasmobranch	sharks	NT	26.98999977	0.239	NO	NO	-1.25	21.48	-1.4	25.8	-0.64	28.76	-0.08	27.43	-0.21
84	Triaenodon obesus	2098 . Triaenodon obesus	2098	7/6/14	1760	-604	Manuelita	6	7	2014	Cocos Island	55	80	53	1140	NA	NA	NA	NA	NA	187	5.562967	-87.044533	morning	1	55	50	40	60	5	15	-5	elasmobranch	sharks	NT	28.48999977	0.668	NO	NO	0.569999993	22.98	1.36	26.27	0.65	29.09	0.29	27.4	0.18
85	Carcharhinus galapagensis	2056 . Carcharhinus galapagensis	2056	5/15/14	1708	-656	Manuelita	15	5	2014	Cocos Island	60	45	35	1010	NA	NA	NA	NA	NA	135	5.562967	-87.044533	morning	1	60	55	50	60	5	10	0	elasmobranch	sharks	NT	28.19999886	0.6	NO	NO	-0.469999999	25.57	1.3	27.69	0.61	29.56	0.77	28.31	0.46
86	Triaenodon obesus	2647 . Triaenodon obesus	2647	7/25/17	2875	511	Manuelita	25	7	2017	Cocos Island	65	55	50	1050	26.23	17	20	40	20	206	5.562967	-87.044533	morning	1	65	60	60	60	5	5	5	elasmobranch	sharks	NT	27.34999847	0.355	NO	NO	-0.399999976	21.54	-0.07	25.85	0.23	29.21	0.4	27.61	0.39
87	Carcharhinus limbatus	2599 . Carcharhinus limbatus	2599	12/14/16	2652	288	Manuelita	14	12	2016	Cocos Island	75	75	60	1120	25.5	73	NA	NA	NA	349	5.562967	-87.044533	morning	1	75	70	70	70	5	5	5	elasmobranch	sharks	NT	26.78999901	0.182	NO	NO	-0.579999983	23.35	0.53	24.78	-0.36	28.35	-0.14	26.16	-0.41
88	Galeocerdo cuvier	2599 . Galeocerdo cuvier	2599	12/14/16	2652	288	Manuelita	14	12	2016	Cocos Island	75	75	60	1120	25.5	73	NA	NA	NA	349	5.562967	-87.044533	morning	1	75	70	70	70	5	5	5	elasmobranch	sharks	NT	26.78999901	0.182	NO	NO	-0.579999983	23.35	0.53	24.78	-0.36	28.35	-0.14	26.16	-0.41
89	Mobula sp.	1271 . Mobula sp.	1271	1/20/11	497	-1867	Everest	20	1	2011	Cocos Island	80	82	65	1417	NA	NA	NA	NA	NA	20	5.5655	-87.047083	afternoon	1	80	75	75	75	5	5	5	elasmobranch	rays	EN	26.44999886	0.105	NO	NO	-1.620000005	24.08	-0.44	24.31	-1.32	26.72	-1.58	24.93	-1.64
90	Mobula sp.	1132 . Mobula sp.	1132	7/12/10	305	-2059	Everest	12	7	2010	Cocos Island	80	86	78	832	NA	NA	NA	NA	NA	193	5.5655	-87.047083	morning	1	80	75	75	75	5	5	5	elasmobranch	rays	EN	28.01000023	0.551	NO	NO	0.149999991	20.08	-1.54	24.53	-1.09	28.09	-0.71	26.09	-1.13
91	Sphyr lewini	1873 . Sphyr lewini	1873	6/19/13	1378	-986	Everest	19	6	2013	Cocos Island	80	80	56	1006	NA	NA	NA	NA	NA	170	5.5655	-87.047083	morning	1	80	75	75	75	5	5	5	elasmobranch	sharks	CR	27.97999954	0.542	NO	NO	-0.119999997	21.48	-1.4	25.8	-0.64	28.76	-0.08	27.43	-0.21
92	Carcharhinus galapagensis	2069 . Carcharhinus galapagensis	2069	5/28/14	1721	-643	Everest	28	5	2014	Cocos Island	80	60	60	1110	NA	NA	NA	NA	NA	148	5.5655	-87.047083	morning	1	80	75	70	80	5	10	0	elasmobranch	sharks	NT	29.07999992	0.811	NO	NO	0.629999995	25.57	1.3	27.69	0.61	29.56	0.77	28.31	0.46
93	Mobula sp.	1031 . Mobula sp.	1031	2/11/10	154	-2210	Everest	11	2	2010	Cocos Island	80	85	70	850	NA	NA	NA	NA	NA	42	5.5655	-87.047083	morning	1	80	75	70	80	5	10	0	elasmobranch	rays	EN	28.3599987	0.636	NO	NO	-0.299999982	26.08	-0.06	27.12	0.75	29.1	1	27.94	1.22
94	Sphyr lewini	2069 . Sphyr lewini	2069	5/28/14	1721	-643	Everest	28	5	2014	Cocos Island	80	60	60	1110	NA	NA	NA	NA	NA	148	5.5655	-87.047083	morning	1	80	75	70	80	5	10	0	elasmobranch	sharks	CR	29.07999992	0.811	NO	NO	0.629999995	25.57	1.3	27.69	0.61	29.56	0.77	28.31	0.46
95	Carcharhinus albimargitus	2920 . Carcharhinus albimargitus	2920	10/31/18	3338	974	Everest	31	10	2018	Cocos Island	80	90	75	1555	25.5	16.3	40	65	25	304	5.5655	-87.047083	afternoon	1	80	75	70	80	5	10	0	elasmobranch	sharks	VU	26.44999886	0.105	NO	NO	-0.599999964	21.23	0.43	25.78	0.86	29.61	0.95	27.55	0.86
96	Carcharhinus galapagensis	2110 . Carcharhinus galapagensis	2110	7/19/14	1773	-591	Everest	19	7	2014	Cocos Island	80	50	30	1225	NA	NA	NA	NA	NA	200	5.5655	-87.047083	afternoon	1	80	75	60	90	5	20	-10	elasmobranch	sharks	NT	29.18999863	0.833	NO	NO	1.399999976	22.98	1.36	26.27	0.65	29.09	0.29	27.4	0.18
97	Sphyr lewini	2110 . Sphyr lewini	2110	7/19/14	1773	-591	Everest	19	7	2014	Cocos Island	80	50	30	1225	NA	NA	NA	NA	NA	200	5.5655	-87.047083	afternoon	1	80	75	60	90	5	20	-10	elasmobranch	sharks	CR	29.18999863	0.833	NO	NO	1.399999976	22.98	1.36	26.27	0.65	29.09	0.29	27.4	0.18
98	Galeocerdo cuvier	2598 . Galeocerdo cuvier	2598	12/5/16	2643	279	Everest	5	12	2016	Cocos Island	85	220	210	950	25.2	15.4	50	NA	NA	340	5.5655	-87.047083	morning	1	85	80	80	80	5	5	5	elasmobranch	sharks	NT	26.88999939	0.21	NO	NO	-0.379999995	23.35	0.53	24.78	-0.36	28.35	-0.14	26.16	-0.41
99	Mobula sp.	2776 . Mobula sp.	2776	3/29/18	3122	758	Everest	29	3	2018	Cocos Island	85	85	70	930	27.7	15.3	30	50	20	88	5.5655	-87.047083	morning	1	85	80	80	80	5	5	5	elasmobranch	rays	EN	29.69999886	0.926	NO	NO	0.469999999	25.83	-0.8	26.37	-0.76	28.14	-0.05	26.48	-0.73
100	Acanthocybium solandri	2744 . Acanthocybium solandri	2744	12/10/17	3013	649	Chatham	10	12	2017	Cocos Island	21	35	30	935	NA	NA	NA	NA	NA	344	5.55925	-87.026917	morning	1	21	15	15	15	6	6	6	teleost	teleost	LC	26.79999924	0.185	NO	NO	-0.529999971	21.44	-1.38	24.05	-1.09	28.24	-0.25	25.8	-0.77
101	Thunnus albacares	2744 . Thunnus albacares	2744	12/10/17	3013	649	Chatham	10	12	2017	Cocos Island	21	35	30	935	NA	NA	NA	NA	NA	344	5.55925	-87.026917	morning	1	21	15	10	20	6	11	1	teleost	teleost	NT	26.79999924	0.185	NO	NO	-0.529999971	21.44	-1.38	24.05	-1.09	28.24	-0.25	25.8	-0.77
102	Taeniurops meyeni	2817 . Taeniurops meyeni	2817	5/24/18	3178	814	Manuelita	24	5	2018	Cocos Island	71	60	40	1015	27.5	18.5	30	60	30	144	5.562967	-87.044533	morning	1	71	65	60	70	6	11	1	elasmobranch	rays	VU	28.92000008	0.773	NO	NO	0.399999976	23.73	-0.54	26.94	-0.15	29.01	0.22	27.72	-0.13
103	Mobula sp.	1005 . Mobula sp.	1005	12/13/09	94	-2270	Everest	13	12	2009	Cocos Island	76	61	42	835	NA	NA	NA	NA	NA	347	5.5655	-87.047083	morning	1	76	70	70	70	6	6	6	elasmobranch	rays	EN	28.09999847	0.576	NO	NO	0.74000001	23.16	0.35	26.67	1.53	29.67	1.18	28.3	1.72
104	Galeocerdo cuvier	2702 . Galeocerdo cuvier	2702	10/12/17	2954	590	Everest	12	10	2017	Cocos Island	82	120	105	1410	26.1	16.6	45	60	15	285	5.5655	-87.047083	afternoon	1	82	75	75	75	7	7	7	elasmobranch	sharks	NT	26.95999908	0.23	NO	NO	-0.079999998	19.45	-1.34	24.28	-0.64	28.55	-0.11	26.23	-0.46
105	Mobula sp.	1332 . Mobula sp.	1332	4/18/11	585	-1779	Arch	18	4	2011	Cocos Island	87	195	185	940	NA	NA	NA	NA	NA	108	5.4841	-87.084367	morning	1	87	80	80	80	7	7	7	elasmobranch	rays	EN	28.45999908	0.661	NO	NO	-0.669999957	25.76	0.16	27.18	-0.32	27.86	-0.64	27.02	-0.76
106	Odontaspis ferox	1332 . Odontaspis ferox	1332	4/18/11	585	-1779	Arch	18	4	2011	Cocos Island	87	195	185	940	NA	NA	NA	NA	NA	108	5.4841	-87.084367	morning	1	87	80	80	80	7	7	7	elasmobranch	sharks	VU	28.45999908	0.661	NO	NO	-0.669999957	25.76	0.16	27.18	-0.32	27.86	-0.64	27.02	-0.76
107	Carcharhinus albimargitus	2867 . Carcharhinus albimargitus	2867	8/15/18	3261	897	Everest	15	8	2018	Cocos Island	87	120	110	915	25.6	16.1	40	72	32	227	5.5655	-87.047083	morning	1	87	80	80	80	7	7	7	elasmobranch	sharks	VU	27.77999878	0.487	NO	NO	0.189999998	20.66	0.02	25.14	0.15	29.19	0.51	27.11	0.29
108	Echinorhinus cookei	1047 . Echinorhinus cookei	1047	3/18/10	189	-2175	Piedra 165	18	3	2010	Cocos Island	309	151	103	1540	NA	NA	NA	NA	NA	77	5.573267	-87.063317	afternoon	1	309	302	302	302	7	7	7	elasmobranch	sharks	DD	29.84000015	0.949	NO	NO	0.560000002	26.24	-0.4	27.73	0.6	29.21	1.02	28.29	1.08
109	Carcharhinus galapagensis	2553 . Carcharhinus galapagensis	2553	9/28/16	2575	211	Everest	28	9	2016	Cocos Island	75	85	65	845	26.2	16.8	30	NA	NA	272	5.5655	-87.047083	morning	1	75	67.5	60	75	7.5	15	0	elasmobranch	sharks	NT	27.18999863	0.299	NO	NO	0.029999999	20.87	0.53	24.67	-0.18	28.48	-0.21	26.11	-0.61
110	Galeocerdo cuvier	1100 . Galeocerdo cuvier	1100	5/21/10	253	-2111	Manuelita	21	5	2010	Cocos Island	38	33	30	1125	NA	NA	NA	NA	NA	141	5.562967	-87.044533	morning	1	38	30	30	30	8	8	8	elasmobranch	sharks	NT	29.25	0.846	NO	NO	0.680000007	24.28	0	26.97	-0.11	29.03	0.24	27.68	-0.17
111	Rhincodon typus	2366 . Rhincodon typus	2366	10/9/15	2220	-144	Everest	9	10	2015	Cocos Island	88	90	75	1215	27.6	20.2	40	NA	NA	282	5.5655	-87.047083	afternoon	1	88	80	80	80	8	8	8	elasmobranch	sharks	EN	28.65999985	0.714	NO	NO	1.599999905	23.31	2.52	27.58	2.66	29.79	1.12	29.15	2.46
112	Echinorhinus cookei	1665 . Echinorhinus cookei	1665	8/21/12	1076	-1288	Piedra 165	21	8	2012	Cocos Island	315	139	102	850	NA	NA	NA	NA	NA	234	5.573267	-87.063317	morning	1	315	307	307	307	8	8	8	elasmobranch	sharks	DD	27.76000023	0.482	NO	NO	0.239999995	20.99	0.35	25.72	0.73	29.1	0.42	27.55	0.73
113	Carcharhinus galapagensis	2943 . Carcharhinus galapagensis	2943	11/27/18	3365	1001	Manuelita	27	11	2018	Cocos Island	69	55	45	1100	26.2	20.9	NA	NA	NA	331	5.562967	-87.044533	morning	1	69	60	60	60	9	9	9	elasmobranch	sharks	NT	27.32999992	0.347	NO	NO	0.140000001	22.27	0.68	26.02	1.05	29.59	0.95	27.64	0.99
114	Carcharhinus galapagensis	3062 . Carcharhinus galapagensis	3062	7/6/19	3586	1222	Everest	6	7	2019	Cocos Island	69	50	45	1110	27	19	30	55	25	187	5.5655	-87.047083	morning	1	69	60	60	60	9	9	9	elasmobranch	sharks	NT	28.59999847	0.698	NO	NO	0.680000007	21.34	-0.28	25.68	0.06	29.73	0.92	27.63	0.41
115	Mobula sp.	1016 . Mobula sp.	1016	12/31/09	112	-2252	Everest	31	12	2009	Cocos Island	79	64	49	1438	NA	NA	NA	NA	NA	365	5.5655	-87.047083	afternoon	1	79	70	70	70	9	9	9	elasmobranch	rays	EN	28.02999878	0.557	NO	NO	0.370000005	23.16	0.35	26.67	1.53	29.67	1.18	28.3	1.72
116	Echinorhinus cookei	2074 . Echinorhinus cookei	2074	6/2/14	1726	-638	Piedra 165	2	6	2014	Cocos Island	309	150	120	825	NA	NA	NA	NA	NA	153	5.573267	-87.063317	morning	1	309	300	300	300	9	9	9	elasmobranch	sharks	DD	29.29999924	0.856	NO	NO	0.930000007	24.51	1.64	27.32	0.89	29.43	0.59	28.11	0.46
117	Sphyr lewini	1091 . Sphyr lewini	1091	5/17/10	249	-2115	Everest	17	5	2010	Cocos Island	82	110	71	828	NA	NA	NA	NA	NA	137	5.5655	-87.047083	morning	1	82	72.5	65	80	9.5	17	2	elasmobranch	sharks	CR	28.81999969	0.749	NO	NO	0.179999992	24.28	0	26.97	-0.11	29.03	0.24	27.68	-0.17
118	Sphyr lewini	2130 . Sphyr lewini	2130	8/28/14	1813	-551	Manuelita	28	8	2014	Cocos Island	45	52	40	1035	NA	NA	NA	NA	NA	240	5.562967	-87.044533	morning	1	45	35	30	40	10	15	5	elasmobranch	sharks	CR	28.18000031	0.595	NO	NO	0.719999969	21.91	1.27	25.51	0.52	29.14	0.46	27.02	0.2
119	Carcharhinus falciformis	1984 . Carcharhinus falciformis	1984	10/31/13	1512	-852	Manuelita	31	10	2013	Cocos Island	50	51	41	1038	NA	NA	NA	NA	NA	304	5.562967	-87.044533	morning	1	50	40	40	40	10	10	10	elasmobranch	sharks	VU	27.26999855	0.327	NO	NO	0.229999989	20.16	-0.63	24.7	-0.21	28.7	0.04	26.36	-0.33
120	Thunnus albacares	1984 . Thunnus albacares	1984	10/31/13	1512	-852	Manuelita	31	10	2013	Cocos Island	50	51	41	1038	NA	NA	NA	NA	NA	304	5.562967	-87.044533	morning	1	50	40	40	40	10	10	10	teleost	teleost	NT	27.26999855	0.327	NO	NO	0.229999989	20.16	-0.63	24.7	-0.21	28.7	0.04	26.36	-0.33
121	Triaenodon obesus	1984 . Triaenodon obesus	1984	10/31/13	1512	-852	Manuelita	31	10	2013	Cocos Island	50	51	41	1038	NA	NA	NA	NA	NA	304	5.562967	-87.044533	morning	1	50	40	40	40	10	10	10	elasmobranch	sharks	NT	27.26999855	0.327	NO	NO	0.229999989	20.16	-0.63	24.7	-0.21	28.7	0.04	26.36	-0.33
122	Carcharhinus falciformis	1487 . Carcharhinus falciformis	1487	12/4/11	815	-1549	Manuelita	4	12	2011	Cocos Island	50	97	85	855	NA	NA	NA	NA	NA	338	5.562967	-87.044533	morning	1	50	40	20	60	10	30	-10	elasmobranch	sharks	VU	26.36999893	0.09	NO	NO	-0.899999976	21.85	-0.96	24.2	-0.94	27.39	-1.1	25.53	-1.04
123	Sphyr lewini	2273 . Sphyr lewini	2273	4/20/15	2048	-316	Manuelita	20	4	2015	Cocos Island	55	40	35	900	NA	NA	NA	NA	NA	110	5.562967	-87.044533	morning	1	55	45	40	50	10	15	5	elasmobranch	sharks	CR	29.6099987	0.913	NO	NO	0.519999981	26.95	1.35	28.17	0.67	29.73	1.23	28.56	0.78
124	Carcharhinus falciformis	1585 . Carcharhinus falciformis	1585	4/22/12	955	-1409	Manuelita	22	4	2012	Cocos Island	60	60	53	1525	NA	NA	NA	NA	NA	113	5.562967	-87.044533	afternoon	1	60	50	50	50	10	10	10	elasmobranch	sharks	VU	29.39999962	0.875	NO	NO	0.340000004	26.9	1.3	27.58	0.08	28.16	-0.34	27.38	-0.39
125	Sphyr lewini	1585 . Sphyr lewini	1585	4/22/12	955	-1409	Manuelita	22	4	2012	Cocos Island	60	60	53	1525	NA	NA	NA	NA	NA	113	5.562967	-87.044533	afternoon	1	60	50	50	50	10	10	10	elasmobranch	sharks	CR	29.39999962	0.875	NO	NO	0.340000004	26.9	1.3	27.58	0.08	28.16	-0.34	27.38	-0.39
126	Triaenodon obesus	2900 . Triaenodon obesus	2900	10/2/18	3309	945	Manuelita	2	10	2018	Cocos Island	60	45	35	1125	26.2	20.5	25	NA	NA	275	5.562967	-87.044533	morning	1	60	50	50	50	10	10	10	elasmobranch	sharks	NT	27.45999908	0.394	NO	NO	0.340000004	21.23	0.43	25.78	0.86	29.61	0.95	27.55	0.86
127	Carcharhinus galapagensis	2774 . Carcharhinus galapagensis	2774	3/28/18	3121	757	Everest	28	3	2018	Cocos Island	60	65	50	925	28.1	17.5	30	50	20	87	5.5655	-87.047083	morning	1	60	50	50	50	10	10	10	elasmobranch	sharks	NT	29.78999901	0.941	NO	NO	0.550000012	25.83	-0.8	26.37	-0.76	28.14	-0.05	26.48	-0.73
128	Sphyr lewini	2774 . Sphyr lewini	2774	3/28/18	3121	757	Everest	28	3	2018	Cocos Island	60	65	50	925	28.1	17.5	30	50	20	87	5.5655	-87.047083	morning	1	60	50	50	50	10	10	10	elasmobranch	sharks	CR	29.78999901	0.941	NO	NO	0.550000012	25.83	-0.8	26.37	-0.76	28.14	-0.05	26.48	-0.73
129	Taeniurops meyeni	2774 . Taeniurops meyeni	2774	3/28/18	3121	757	Everest	28	3	2018	Cocos Island	60	65	50	925	28.1	17.5	30	50	20	87	5.5655	-87.047083	morning	1	60	50	50	50	10	10	10	elasmobranch	rays	VU	29.78999901	0.941	NO	NO	0.550000012	25.83	-0.8	26.37	-0.76	28.14	-0.05	26.48	-0.73
130	Thunnus albacares	2844 . Thunnus albacares	2844	7/16/18	3231	867	Manuelita	16	7	2018	Cocos Island	60	55	45	1145	27.1	16.7	30	40	10	197	5.562967	-87.044533	morning	1	60	50	50	50	10	10	10	teleost	teleost	NT	28.46999931	0.664	NO	NO	0.649999976	21.43	-0.19	26.05	0.43	29.1	0.3	27.52	0.3
131	Carcharhinus falciformis	2077 . Carcharhinus falciformis	2077	6/10/14	1734	-630	Manuelita	10	6	2014	Cocos Island	60	55	42	1200	NA	NA	NA	NA	NA	161	5.562967	-87.044533	afternoon	1	60	50	40	60	10	20	0	elasmobranch	sharks	VU	29.23999977	0.844	NO	NO	1.00999999	24.51	1.64	27.32	0.89	29.43	0.59	28.11	0.46
132	Triaenodon obesus	2077 . Triaenodon obesus	2077	6/10/14	1734	-630	Manuelita	10	6	2014	Cocos Island	60	55	42	1200	NA	NA	NA	NA	NA	161	5.562967	-87.044533	afternoon	1	60	50	40	60	10	20	0	elasmobranch	sharks	NT	29.23999977	0.844	NO	NO	1.00999999	24.51	1.64	27.32	0.89	29.43	0.59	28.11	0.46
133	Sphyr lewini	1488 . Sphyr lewini	1488	12/10/11	821	-1543	Everest	10	12	2011	Cocos Island	65	48	40	1010	NA	NA	NA	NA	NA	344	5.5655	-87.047083	morning	1	65	55	55	55	10	10	10	elasmobranch	sharks	CR	26.37999916	0.092	NO	NO	-0.949999988	21.85	-0.96	24.2	-0.94	27.39	-1.1	25.53	-1.04
134	Sphyr lewini	2534 . Sphyr lewini	2534	8/31/16	2547	183	Everest	31	8	2016	Cocos Island	65	45	38	1130	26	17.3	35	NA	NA	244	5.5655	-87.047083	morning	1	65	55	55	55	10	10	10	elasmobranch	sharks	CR	26.20999908	0.065	NO	NO	-1.220000029	21.03	0.39	24.53	-0.46	28.68	0	26.28	-0.54
135	Carcharhinus galapagensis	2379 . Carcharhinus galapagensis	2379	11/4/15	2246	-118	Everest	4	11	2015	Cocos Island	70	75	60	855	27	26	70	NA	NA	308	5.5655	-87.047083	morning	1	70	60	60	60	10	10	10	elasmobranch	sharks	NT	27.68000031	0.461	NO	NO	0.620000005	23.83	2.24	27.91	2.93	30.3	1.67	29.6	2.95
136	Carcharhinus galapagensis	2607 . Carcharhinus galapagensis	2607	12/19/16	2657	293	Manuelita	19	12	2016	Cocos Island	70	65	55	1200	25.9	16.9	60	NA	NA	354	5.562967	-87.044533	afternoon	1	70	60	60	60	10	10	10	elasmobranch	sharks	NT	27.63999939	0.45	NO	NO	0.189999998	23.35	0.53	24.78	-0.36	28.35	-0.14	26.16	-0.41
137	Sphyr lewini	2607 . Sphyr lewini	2607	12/19/16	2657	293	Manuelita	19	12	2016	Cocos Island	70	65	55	1200	25.9	16.9	60	NA	NA	354	5.562967	-87.044533	afternoon	1	70	60	60	60	10	10	10	elasmobranch	sharks	CR	27.63999939	0.45	NO	NO	0.189999998	23.35	0.53	24.78	-0.36	28.35	-0.14	26.16	-0.41
138	Sphyr lewini	2379 . Sphyr lewini	2379	11/4/15	2246	-118	Everest	4	11	2015	Cocos Island	70	75	60	855	27	26	70	NA	NA	308	5.5655	-87.047083	morning	1	70	60	60	60	10	10	10	elasmobranch	sharks	CR	27.68000031	0.461	NO	NO	0.620000005	23.83	2.24	27.91	2.93	30.3	1.67	29.6	2.95
139	Taeniurops meyeni	2607 . Taeniurops meyeni	2607	12/19/16	2657	293	Manuelita	19	12	2016	Cocos Island	70	65	55	1200	25.9	16.9	60	NA	NA	354	5.562967	-87.044533	afternoon	1	70	60	60	60	10	10	10	elasmobranch	rays	VU	27.63999939	0.45	NO	NO	0.189999998	23.35	0.53	24.78	-0.36	28.35	-0.14	26.16	-0.41
140	Thunnus albacares	2379 . Thunnus albacares	2379	11/4/15	2246	-118	Everest	4	11	2015	Cocos Island	70	75	60	855	27	26	70	NA	NA	308	5.5655	-87.047083	morning	1	70	60	60	60	10	10	10	teleost	teleost	NT	27.68000031	0.461	NO	NO	0.620000005	23.83	2.24	27.91	2.93	30.3	1.67	29.6	2.95
141	Thunnus albacares	2692 . Thunnus albacares	2692	9/28/17	2940	576	Manuelita	28	9	2017	Cocos Island	70	70	55	1105	26.1	12.2	50	NA	NA	271	5.562967	-87.044533	morning	1	70	60	60	60	10	10	10	teleost	teleost	NT	27.21999931	0.311	NO	NO	0.059999999	19.67	-0.67	24.17	-0.68	28.69	0	26.29	-0.43
142	Thunnus albacares	2607 . Thunnus albacares	2607	12/19/16	2657	293	Manuelita	19	12	2016	Cocos Island	70	65	55	1200	25.9	16.9	60	NA	NA	354	5.562967	-87.044533	afternoon	1	70	60	60	60	10	10	10	teleost	teleost	NT	27.63999939	0.45	NO	NO	0.189999998	23.35	0.53	24.78	-0.36	28.35	-0.14	26.16	-0.41
143	Thunnus albacares	3015 . Thunnus albacares	3015	5/1/19	3520	1156	Manuelita	1	5	2019	Cocos Island	70	65	55	1110	28.6	20	12	70	58	121	5.562967	-87.044533	morning	1	70	60	60	60	10	10	10	teleost	teleost	NT	29.09000015	0.812	NO	NO	0.179999992	24.38	0.1	27.69	0.6	29.58	0.79	28.57	0.72
144	Thunnus albacares	2963 . Thunnus albacares	2963	12/22/18	3390	1026	Manuelita	22	12	2018	Cocos Island	70	40	25	1055	26.4	20.3	40	55	15	356	5.562967	-87.044533	morning	1	70	60	60	60	10	10	10	teleost	teleost	NT	28.42000008	0.65	NO	NO	0.930000007	23.6	0.78	26.12	0.98	29.52	1.03	27.53	0.96
145	Galeocerdo cuvier	2871 . Galeocerdo cuvier	2871	8/22/18	3268	904	Manuelita	22	8	2018	Cocos Island	70	50	30	1100	26.2	55	30	55	25	234	5.562967	-87.044533	morning	1	70	60	60	60	10	10	10	elasmobranch	sharks	NT	27.43000031	0.383	NO	NO	-0.089999996	20.66	0.02	25.14	0.15	29.19	0.51	27.11	0.29
146	Mobula birostris	2586 . Mobula birostris	2586	11/17/16	2625	261	Manuelita	17	11	2016	Cocos Island	70	55	45	1155	25.6	16.4	30	40	10	322	5.562967	-87.044533	morning	1	70	60	60	60	10	10	10	elasmobranch	rays	VU	26.43999863	0.102	NO	NO	-0.659999967	21.68	0.09	24.58	-0.4	28.27	-0.37	26.1	-0.55
147	Thunnus albacares	2586 . Thunnus albacares	2586	11/17/16	2625	261	Manuelita	17	11	2016	Cocos Island	70	55	45	1155	25.6	16.4	30	40	10	322	5.562967	-87.044533	morning	1	70	60	60	60	10	10	10	teleost	teleost	NT	26.43999863	0.102	NO	NO	-0.659999967	21.68	0.09	24.58	-0.4	28.27	-0.37	26.1	-0.55
148	Mobula sp.	2791 . Mobula sp.	2791	4/17/18	3141	777	Everest	17	4	2018	Cocos Island	70	105	90	1115	28	23.4	25	80	55	107	5.5655	-87.047083	morning	1	70	60	50	70	10	20	0	elasmobranch	rays	EN	29.28999901	0.854	NO	NO	0.140000001	24.58	-1.02	27.12	-0.38	28.63	0.12	27.42	-0.36
149	Carcharhinus falciformis	2043 . Carcharhinus falciformis	2043	4/22/14	1685	-679	Everest	22	4	2014	Cocos Island	80	95	90	835	NA	NA	NA	NA	NA	112	5.5655	-87.047083	morning	1	80	70	70	70	10	10	10	elasmobranch	sharks	VU	29.52999878	0.899	NO	NO	0.469999999	25.23	-0.37	27.73	0.23	29.13	0.63	28.01	0.24
150	Carcharhinus falciformis	2118 . Carcharhinus falciformis	2118	8/2/14	1787	-577	Everest	2	8	2014	Cocos Island	80	51	43	1112	NA	NA	NA	NA	NA	214	5.5655	-87.047083	morning	1	80	70	70	70	10	10	10	elasmobranch	sharks	VU	28.59000015	0.695	NO	NO	0.899999976	21.91	1.27	25.51	0.52	29.14	0.46	27.02	0.2
151	Carcharhinus galapagensis	1939 . Carcharhinus galapagensis	1939	9/8/13	1459	-905	Everest	8	9	2013	Cocos Island	80	42	26	854	NA	NA	NA	NA	NA	251	5.5655	-87.047083	morning	1	80	70	70	70	10	10	10	elasmobranch	sharks	NT	27.53999901	0.42	NO	NO	0.199999988	19.78	-0.57	24.72	-0.13	28.7	0.01	26.65	-0.07
152	Carcharhinus galapagensis	2171 . Carcharhinus galapagensis	2171	10/11/14	1857	-507	Everest	11	10	2014	Cocos Island	80	105	85	825	NA	NA	NA	NA	NA	284	5.5655	-87.047083	morning	1	80	70	70	70	10	10	10	elasmobranch	sharks	NT	27.26000023	0.324	NO	NO	0.209999993	21.54	0.75	25.58	0.66	29.31	0.64	27.17	0.49
153	Carcharhinus galapagensis	2122 . Carcharhinus galapagensis	2122	8/4/14	1789	-575	Everest	4	8	2014	Cocos Island	80	95	87	1120	NA	NA	NA	NA	NA	216	5.5655	-87.047083	morning	1	80	70	70	70	10	10	10	elasmobranch	sharks	NT	29.19999886	0.835	NO	NO	1.539999962	21.91	1.27	25.51	0.52	29.14	0.46	27.02	0.2
154	Carcharhinus galapagensis	2168 . Carcharhinus galapagensis	2168	10/9/14	1855	-509	Everest	9	10	2014	Cocos Island	80	75	60	815	NA	NA	NA	NA	NA	282	5.5655	-87.047083	morning	1	80	70	70	70	10	10	10	elasmobranch	sharks	NT	27.29999924	0.336	NO	NO	0.229999989	21.54	0.75	25.58	0.66	29.31	0.64	27.17	0.49
155	Mobula sp.	1943 . Mobula sp.	1943	9/10/13	1461	-903	Everest	10	9	2013	Cocos Island	80	135	115	1420	NA	NA	NA	NA	NA	253	5.5655	-87.047083	afternoon	1	80	70	70	70	10	10	10	elasmobranch	rays	EN	27.40999985	0.376	NO	NO	0.089999996	19.78	-0.57	24.72	-0.13	28.7	0.01	26.65	-0.07
156	Mobula sp.	2314 . Mobula sp.	2314	6/11/15	2100	-264	Everest	11	6	2015	Cocos Island	80	85	70	1445	28	16	NA	NA	NA	162	5.5655	-87.047083	afternoon	1	80	70	70	70	10	10	10	elasmobranch	rays	EN	29.18999863	0.833	NO	NO	0.979999959	25.42	2.54	28.1	1.66	29.93	1.09	28.96	1.32
157	Mobula sp.	1007 . Mobula sp.	1007	12/14/09	95	-2269	Everest	14	12	2009	Cocos Island	80	100	75	828	NA	NA	NA	NA	NA	348	5.5655	-87.047083	morning	1	80	70	70	70	10	10	10	elasmobranch	rays	EN	27.93999863	0.532	NO	NO	0.569999993	23.16	0.35	26.67	1.53	29.67	1.18	28.3	1.72
158	Mobula sp.	1184 . Mobula sp.	1184	9/4/10	359	-2005	Everest	4	9	2010	Cocos Island	80	104	79	1528	NA	NA	NA	NA	NA	247	5.5655	-87.047083	afternoon	1	80	70	70	70	10	10	10	elasmobranch	rays	EN	27.27999878	0.331	NO	NO	-0.099999994	18.9	-1.44	23.59	-1.26	27.13	-1.56	25.07	-1.65
159	Sphyr lewini	1943 . Sphyr lewini	1943	9/10/13	1461	-903	Everest	10	9	2013	Cocos Island	80	135	115	1420	NA	NA	NA	NA	NA	253	5.5655	-87.047083	afternoon	1	80	70	70	70	10	10	10	elasmobranch	sharks	CR	27.40999985	0.376	NO	NO	0.089999996	19.78	-0.57	24.72	-0.13	28.7	0.01	26.65	-0.07
160	Sphyr lewini	2742 . Sphyr lewini	2742	12/8/17	3011	647	Everest	8	12	2017	Cocos Island	80	105	95	1425	25.6	16.3	50	60	10	342	5.5655	-87.047083	afternoon	1	80	70	70	70	10	10	10	elasmobranch	sharks	CR	26.84999847	0.199	NO	NO	-0.459999979	21.44	-1.38	24.05	-1.09	28.24	-0.25	25.8	-0.77
161	Carcharhinus albimargitus	3018 . Carcharhinus albimargitus	3018	5/5/19	3524	1160	Everest	5	5	2019	Cocos Island	80	115	105	945	28.5	15.7	30	60	30	125	5.5655	-87.047083	morning	1	80	70	70	70	10	10	10	elasmobranch	sharks	VU	29.39999962	0.875	NO	NO	0.560000002	24.38	0.1	27.69	0.6	29.58	0.79	28.57	0.72
162	Carcharhinus falciformis	2623 . Carcharhinus falciformis	2623	4/12/17	2771	407	Everest	12	4	2017	Cocos Island	80	80	65	1445	28.9	17.9	40	55	15	102	5.5655	-87.047083	afternoon	1	80	70	70	70	10	10	10	elasmobranch	sharks	VU	30.06999969	0.972	NO	YES	0.889999986	26.53	0.93	28.09	0.59	28.65	0.15	28.1	0.32
163	Sphyr lewini	2623 . Sphyr lewini	2623	4/12/17	2771	407	Everest	12	4	2017	Cocos Island	80	80	65	1445	28.9	17.9	40	55	15	102	5.5655	-87.047083	afternoon	1	80	70	70	70	10	10	10	elasmobranch	sharks	CR	30.06999969	0.972	NO	YES	0.889999986	26.53	0.93	28.09	0.59	28.65	0.15	28.1	0.32
164	Carcharhinus galapagensis	2880 . Carcharhinus galapagensis	2880	9/6/18	3283	919	Everest	6	9	2018	Cocos Island	80	90	70	1155	25.8	15.8	30	50	20	249	5.5655	-87.047083	morning	1	80	70	70	70	10	10	10	elasmobranch	sharks	NT	27.68999863	0.464	NO	NO	0.329999983	20.31	-0.03	25.2	0.35	29.17	0.48	27.1	0.38
165	Thunnus albacares	2880 . Thunnus albacares	2880	9/6/18	3283	919	Everest	6	9	2018	Cocos Island	80	90	70	1155	25.8	15.8	30	50	20	249	5.5655	-87.047083	morning	1	80	70	70	70	10	10	10	teleost	teleost	NT	27.68999863	0.464	NO	NO	0.329999983	20.31	-0.03	25.2	0.35	29.17	0.48	27.1	0.38
166	Carcharhinus galapagensis	1491 . Carcharhinus galapagensis	1491	12/11/11	822	-1542	Everest	11	12	2011	Cocos Island	80	54	43	1350	NA	NA	NA	NA	NA	345	5.5655	-87.047083	afternoon	1	80	70	60	80	10	20	0	elasmobranch	sharks	NT	26.51999855	0.118	NO	NO	-0.810000002	21.85	-0.96	24.2	-0.94	27.39	-1.1	25.53	-1.04
167	Carcharhinus galapagensis	2118 . Carcharhinus galapagensis	2118	8/2/14	1787	-577	Everest	2	8	2014	Cocos Island	80	51	43	1112	NA	NA	NA	NA	NA	214	5.5655	-87.047083	morning	1	80	70	60	80	10	20	0	elasmobranch	sharks	NT	28.59000015	0.695	NO	NO	0.899999976	21.91	1.27	25.51	0.52	29.14	0.46	27.02	0.2
168	Carcharhinus galapagensis	1995 . Carcharhinus galapagensis	1995	11/26/13	1538	-826	Everest	26	11	2013	Cocos Island	80	73	60	1200	NA	NA	NA	NA	NA	330	5.5655	-87.047083	afternoon	1	80	70	60	80	10	20	0	elasmobranch	sharks	NT	26.81999969	0.189	NO	NO	-0.370000005	21.06	-0.54	24.81	-0.17	28.91	0.27	26.65	0.01
169	Carcharhinus galapagensis	2068 . Carcharhinus galapagensis	2068	5/28/14	1721	-643	Everest	28	5	2014	Cocos Island	80	72	63	1518	NA	NA	NA	NA	NA	148	5.5655	-87.047083	afternoon	1	80	70	60	80	10	20	0	elasmobranch	sharks	NT	29.07999992	0.811	NO	NO	0.629999995	25.57	1.3	27.69	0.61	29.56	0.77	28.31	0.46
170	Sphyr lewini	1675 . Sphyr lewini	1675	9/4/12	1090	-1274	Everest	4	9	2012	Cocos Island	80	82	75	1051	NA	NA	NA	NA	NA	248	5.5655	-87.047083	morning	1	80	70	60	80	10	20	0	elasmobranch	sharks	CR	27.86999893	0.513	NO	NO	0.479999989	20.83	0.49	25.28	0.43	29.12	0.43	27.24	0.51
171	Triaenodon obesus	2423 . Triaenodon obesus	2423	2/5/16	2339	-25	Everest	5	2	2016	Cocos Island	80	85	73	850	28.2	21.5	NA	NA	NA	36	5.5655	-87.047083	morning	1	80	70	60	80	10	20	0	elasmobranch	sharks	NT	30.26000023	0.983	NO	YES	1.769999981	26.81	0.67	28.36	1.99	29.55	1.45	29.12	2.4
172	Triaenodon obesus	2320 . Triaenodon obesus	2320	6/24/15	2113	-251	Everest	24	6	2015	Cocos Island	80	67	60	1200	28	18.6	30	65	35	175	5.5655	-87.047083	afternoon	1	80	70	60	80	10	20	0	elasmobranch	sharks	NT	29.71999931	0.93	NO	NO	1.669999957	25.42	2.54	28.1	1.66	29.93	1.09	28.96	1.32
173	Carcharhinus galapagensis	2565 . Carcharhinus galapagensis	2565	10/13/16	2590	226	Everest	13	10	2016	Cocos Island	80	65	45	835	25.6	16.9	30	60	30	287	5.5655	-87.047083	morning	1	80	70	60	80	10	20	0	elasmobranch	sharks	NT	27.34000015	0.351	NO	NO	0.310000002	21.18	0.39	24.47	-0.45	28.26	-0.4	25.96	-0.73
174	Sphyr lewini	2565 . Sphyr lewini	2565	10/13/16	2590	226	Everest	13	10	2016	Cocos Island	80	65	45	835	25.6	16.9	30	60	30	287	5.5655	-87.047083	morning	1	80	70	60	80	10	20	0	elasmobranch	sharks	CR	27.34000015	0.351	NO	NO	0.310000002	21.18	0.39	24.47	-0.45	28.26	-0.4	25.96	-0.73
175	Carcharhinus albimargitus	2598 . Carcharhinus albimargitus	2598	12/5/16	2643	279	Everest	5	12	2016	Cocos Island	85	220	210	950	25.2	15.4	50	NA	NA	340	5.5655	-87.047083	morning	1	85	75	75	75	10	10	10	elasmobranch	sharks	VU	26.88999939	0.21	NO	NO	-0.379999995	23.35	0.53	24.78	-0.36	28.35	-0.14	26.16	-0.41
176	Odontaspis ferox	2256 . Odontaspis ferox	2256	3/27/15	2024	-340	The Arch	27	3	2015	Cocos Island	90	140	120	1330	NA	NA	NA	NA	NA	86	5.4841	-87.084367	afternoon	1	90	80	80	80	10	10	10	elasmobranch	sharks	VU	29.15999985	0.826	NO	NO	-0.079999998	26.69	0.06	27.29	0.15	29.32	1.13	27.79	0.58
177	Carcharhinus albimargitus	2944 . Carcharhinus albimargitus	2944	11/28/18	3366	1002	Everest	28	11	2018	Cocos Island	90	90	70	1035	26.1	17.8	50	70	20	332	5.5655	-87.047083	morning	1	90	80	80	80	10	10	10	elasmobranch	sharks	VU	27.37999916	0.366	NO	NO	0.170000002	22.27	0.68	26.02	1.05	29.59	0.95	27.64	0.99
178	Thunnus albacares	2729 . Thunnus albacares	2729	11/25/17	2998	634	Manuelita	25	11	2017	Cocos Island	90	140	125	800	25.3	18.3	50	65	15	329	5.562967	-87.044533	morning	1	90	80	80	80	10	10	10	teleost	teleost	NT	26.43999863	0.102	NO	NO	-0.74000001	20.44	-1.15	23.92	-1.05	28.46	-0.18	25.79	-0.86
179	Sphyr lewini	1760 . Sphyr lewini	1760	12/7/12	1184	-1180	Kili	7	12	2012	Cocos Island	190	121	101	840	NA	NA	NA	NA	NA	342	5.581017	-87.055417	morning	1	190	180	180	180	10	10	10	elasmobranch	sharks	CR	26.69999886	0.159	NO	NO	-0.599999964	22.13	-0.68	24.91	-0.23	28.71	0.23	26.46	-0.11
180	Echinorhinus cookei	1655 . Echinorhinus cookei	1655	8/5/12	1060	-1304	Piedra 165	5	8	2012	Cocos Island	300	145	96	1546	NA	NA	NA	NA	NA	218	5.573267	-87.063317	afternoon	1	300	290	290	290	10	10	10	elasmobranch	sharks	DD	27.69999886	0.466	NO	NO	0.039999999	20.99	0.35	25.72	0.73	29.1	0.42	27.55	0.73
181	Echinorhinus cookei	1922 . Echinorhinus cookei	1922	8/13/13	1433	-931	Piedra 165	13	8	2013	Cocos Island	300	130	95	820	NA	NA	NA	NA	NA	225	5.573267	-87.063317	morning	1	300	290	290	290	10	10	10	elasmobranch	sharks	DD	26.96999931	0.233	NO	NO	-0.629999995	19.66	-0.98	24.44	-0.55	28.71	0.03	26.54	-0.28
182	Mobula sp.	3005 . Mobula sp.	3005	4/19/19	3508	1144	Piedra 165	19	4	2019	Cocos Island	300	120	80	1435	27.9	11.9	35	95	60	109	5.573267	-87.063317	afternoon	1	300	290	290	290	10	10	10	elasmobranch	rays	EN	29.78999901	0.941	NO	NO	0.680000007	25.68	0.08	28.17	0.67	29.24	0.73	28.6	0.82
183	Tetrorce tremens	2584 . Tetrorce tremens	2584	11/9/16	2617	253	Piedra 165	9	11	2016	Cocos Island	300	120	80	1520	25.4	11.4	30	80	50	314	5.573267	-87.063317	afternoon	1	300	290	290	290	10	10	10	elasmobranch	rays	DD	26.84999847	0.199	NO	NO	-0.219999999	21.68	0.09	24.58	-0.4	28.27	-0.37	26.1	-0.55
184	Echinorhinus cookei	2134 . Echinorhinus cookei	2134	8/30/14	1815	-549	Piedra 165	30	8	2014	Cocos Island	310	130	90	1430	NA	NA	NA	NA	NA	242	5.573267	-87.063317	afternoon	1	310	300	300	300	10	10	10	elasmobranch	sharks	DD	27.87999916	0.517	NO	NO	0.439999998	21.91	1.27	25.51	0.52	29.14	0.46	27.02	0.2
185	Carcharhinus galapagensis	1649 . Carcharhinus galapagensis	1649	7/23/12	1047	-1317	Manuelita	23	7	2012	Cocos Island	63	60	55	1515	NA	NA	NA	NA	NA	205	5.562967	-87.044533	afternoon	1	63	52.5	40	65	10.5	23	-2	elasmobranch	sharks	NT	27.94999886	0.534	NO	NO	0.189999998	22.61	0.99	26.54	0.92	28.86	0.06	27.75	0.53
186	Echinorhinus cookei	1129 . Echinorhinus cookei	1129	7/10/10	303	-2061	Piedra 165	10	7	2010	Cocos Island	310	153	113	1400	NA	NA	NA	NA	NA	191	5.573267	-87.063317	afternoon	1	310	299.5	291	308	10.5	19	2	elasmobranch	sharks	DD	27.69999886	0.466	NO	NO	-0.179999992	20.08	-1.54	24.53	-1.09	28.09	-0.71	26.09	-1.13
187	Carcharhinus galapagensis	2817 . Carcharhinus galapagensis	2817	5/24/18	3178	814	Manuelita	24	5	2018	Cocos Island	71	60	40	1015	27.5	18.5	30	60	30	144	5.562967	-87.044533	morning	1	71	60	60	60	11	11	11	elasmobranch	sharks	NT	28.92000008	0.773	NO	NO	0.399999976	23.73	-0.54	26.94	-0.15	29.01	0.22	27.72	-0.13
188	Carcharhinus falciformis	2855 . Carcharhinus falciformis	2855	8/1/18	3247	883	Dirty Rock	1	8	2018	Cocos Island	71	130	115	1450	25.9	16	30	70	40	213	5.548883	-87.081633	afternoon	1	71	60	50	70	11	21	1	elasmobranch	sharks	VU	27.34000015	0.351	NO	NO	-0.349999994	20.66	0.02	25.14	0.15	29.19	0.51	27.11	0.29
189	Carcharhinus galapagensis	2855 . Carcharhinus galapagensis	2855	8/1/18	3247	883	Dirty Rock	1	8	2018	Cocos Island	71	130	115	1450	25.9	16	30	70	40	213	5.548883	-87.081633	afternoon	1	71	60	50	70	11	21	1	elasmobranch	sharks	NT	27.34000015	0.351	NO	NO	-0.349999994	20.66	0.02	25.14	0.15	29.19	0.51	27.11	0.29
190	Sphyr lewini	2855 . Sphyr lewini	2855	8/1/18	3247	883	Dirty Rock	1	8	2018	Cocos Island	71	130	115	1450	25.9	16	30	70	40	213	5.548883	-87.081633	afternoon	1	71	60	50	70	11	21	1	elasmobranch	sharks	CR	27.34000015	0.351	NO	NO	-0.349999994	20.66	0.02	25.14	0.15	29.19	0.51	27.11	0.29
191	Acanthocybium solandri	2838 . Acanthocybium solandri	2838	7/4/18	3219	855	Everest	4	7	2018	Cocos Island	81	80	70	825	26.5	17.3	25	70	45	185	5.5655	-87.047083	morning	1	81	70	70	70	11	11	11	teleost	teleost	LC	28.63999939	0.71	NO	NO	0.699999988	21.43	-0.19	26.05	0.43	29.1	0.3	27.52	0.3
192	Carcharhinus falciformis	2218 . Carcharhinus falciformis	2218	12/11/14	1918	-446	Everest	11	12	2014	Cocos Island	86	55	50	1145	NA	NA	NA	NA	NA	345	5.5655	-87.047083	morning	1	86	75	75	75	11	11	11	elasmobranch	sharks	VU	26.8599987	0.203	NO	NO	-0.479999989	22.9	0.08	25.94	0.8	29.4	0.91	27.35	0.78
193	Mobula birostris	1020 . Mobula birostris	1020	1/2/10	114	-2250	Everest	2	1	2010	Cocos Island	86	109	84	836	NA	NA	NA	NA	NA	2	5.5655	-87.047083	morning	1	86	75	75	75	11	11	11	elasmobranch	rays	VU	28.14999962	0.587	NO	NO	0.449999988	24.82	0.3	26.63	1	29.51	1.21	28.07	1.5
194	Echinorhinus cookei	1578 . Echinorhinus cookei	1578	4/19/12	952	-1412	Piedra 165	19	4	2012	Cocos Island	321	115	72	1758	NA	NA	NA	NA	NA	110	5.573267	-87.063317	afternoon	1	321	310	310	310	11	11	11	elasmobranch	sharks	DD	29.52999878	0.899	NO	NO	0.419999987	26.9	1.3	27.58	0.08	28.16	-0.34	27.38	-0.39
195	Carcharhinus falciformis	1956 . Carcharhinus falciformis	1956	9/27/13	1478	-886	Manuelita	27	9	2013	Cocos Island	52	52	NA	842	NA	NA	NA	NA	NA	270	5.562967	-87.044533	morning	1	52	40	40	40	12	12	12	elasmobranch	sharks	VU	27.21999931	0.311	NO	NO	0.049999997	19.78	-0.57	24.72	-0.13	28.7	0.01	26.65	-0.07
196	Carcharhinus galapagensis	2629 . Carcharhinus galapagensis	2629	5/20/17	2809	445	Manuelita	20	5	2017	Cocos Island	62	55	33	1050	26.4	16.4	NA	NA	NA	140	5.562967	-87.044533	morning	1	62	50	50	50	12	12	12	elasmobranch	sharks	NT	28.26000023	0.613	NO	NO	-0.329999983	25.06	0.78	27.6	0.51	29.08	0.29	28.3	0.46
197	Mobula birostris	1296 . Mobula birostris	1296	3/3/11	539	-1825	Piedra 165	3	3	2011	Cocos Island	62	53	45	1111	NA	NA	NA	NA	NA	62	5.573267	-87.063317	morning	1	62	50	50	50	12	12	12	elasmobranch	rays	VU	27.17000008	0.292	NO	NO	-1.879999995	26.21	-0.43	26.39	-0.75	27.42	-0.77	26.23	-0.98
198	Sphyr lewini	2629 . Sphyr lewini	2629	5/20/17	2809	445	Manuelita	20	5	2017	Cocos Island	62	55	33	1050	26.4	16.4	NA	NA	NA	140	5.562967	-87.044533	morning	1	62	50	50	50	12	12	12	elasmobranch	sharks	CR	28.26000023	0.613	NO	NO	-0.329999983	25.06	0.78	27.6	0.51	29.08	0.29	28.3	0.46
199	Sphyr lewini	2758 . Sphyr lewini	2758	2/21/18	3086	722	Manuelita	21	2	2018	Cocos Island	62	45	38	1100	28.2	22	40	60	20	52	5.562967	-87.044533	morning	1	62	50	50	50	12	12	12	elasmobranch	sharks	CR	29.07999992	0.811	NO	NO	0.209999993	25.57	-0.57	25.36	-1.01	27.86	-0.24	25.83	-0.9
200	Carcharhinus galapagensis	2865 . Carcharhinus galapagensis	2865	8/14/18	3260	896	Dirty Rock	14	8	2018	Cocos Island	72	80	50	825	26.2	17.7	30	70	40	226	5.548883	-87.081633	morning	1	72	60	50	70	12	22	2	elasmobranch	sharks	NT	27.5	0.407	NO	NO	-0.099999994	20.66	0.02	25.14	0.15	29.19	0.51	27.11	0.29
201	Mobula sp.	1078 . Mobula sp.	1078	5/4/10	236	-2128	Everest	4	5	2010	Cocos Island	82	92	75	1500	NA	NA	NA	NA	NA	124	5.5655	-87.047083	afternoon	1	82	70	70	70	12	12	12	elasmobranch	rays	EN	28.72999954	0.729	NO	NO	-0.129999995	24.28	0	26.97	-0.11	29.03	0.24	27.68	-0.17
202	Mobula sp.	982 . Mobula sp.	982	11/14/09	65	-2299	Everest	14	11	2009	Cocos Island	82	86	72	823	NA	NA	NA	NA	NA	318	5.5655	-87.047083	morning	1	82	70	70	70	12	12	12	elasmobranch	rays	EN	26.32999992	0.082	NO	NO	-0.74000001	22.11	0.51	26.23	1.26	29.88	1.25	28.19	1.54
203	Carcharhinus falciformis	2527 . Carcharhinus falciformis	2527	8/20/16	2536	172	Everest	20	8	2016	Cocos Island	82	100	80	825	26	NA	25	55	30	233	5.5655	-87.047083	morning	1	82	70	70	70	12	12	12	elasmobranch	sharks	VU	27.51999855	0.414	NO	NO	-0.02	21.03	0.39	24.53	-0.46	28.68	0	26.28	-0.54
204	Mobula sp.	1232 . Mobula sp.	1232	12/1/10	447	-1917	Piedra 165	1	12	2010	Cocos Island	232	90	51	1540	NA	NA	NA	NA	NA	335	5.573267	-87.063317	afternoon	1	232	220	220	220	12	12	12	elasmobranch	rays	EN	25.5	0.012	NO	NO	-1.730000019	21.48	-1.34	23.5	-1.64	26.89	-1.6	24.95	-1.62
205	Sphyr lewini	1924 . Sphyr lewini	1924	8/14/13	1434	-930	Piedra 165	14	8	2013	Cocos Island	300	135	108	820	NA	NA	NA	NA	NA	226	5.573267	-87.063317	morning	1	300	288	288	288	12	12	12	elasmobranch	sharks	CR	26.86999893	0.206	NO	NO	-0.719999969	19.66	-0.98	24.44	-0.55	28.71	0.03	26.54	-0.28
206	Triaenodon obesus	2291 . Triaenodon obesus	2291	5/9/15	2067	-297	Everest	9	5	2015	Cocos Island	83	65	50	830	28.62	NA	NA	NA	NA	129	5.5655	-87.047083	morning	1	83	70	60	80	13	23	3	elasmobranch	sharks	NT	29.59000015	0.91	NO	NO	0.819999993	26.71	2.43	28.28	1.19	29.88	1.09	28.88	1.03
207	Taeniurops meyeni	3200 . Taeniurops meyeni	3200	3/12/20	3836	1472	Manuelita	12	3	2020	Cocos Island	51	55	55	1100	NA	NA	NA	NA	NA	72	5.562967	-87.044533	morning	1	51	37.5	30	45	13.5	21	6	elasmobranch	rays	VU	29.80999947	0.945	NO	NO	0.599999964	27.11	0.48	27.43	0.29	29.22	1.03	27.82	0.61
208	Triaenodon obesus	3200 . Triaenodon obesus	3200	3/12/20	3836	1472	Manuelita	12	3	2020	Cocos Island	51	55	55	1100	NA	NA	NA	NA	NA	72	5.562967	-87.044533	morning	1	51	37.5	30	45	13.5	21	6	elasmobranch	sharks	NT	29.80999947	0.945	NO	NO	0.599999964	27.11	0.48	27.43	0.29	29.22	1.03	27.82	0.61
209	Mobula sp.	1274 . Mobula sp.	1274	1/22/11	499	-1865	Everest	22	1	2011	Cocos Island	65	99	85	922	NA	NA	NA	NA	NA	22	5.5655	-87.047083	morning	1	65	51.5	48	55	13.5	17	10	elasmobranch	rays	EN	26.93000031	0.222	NO	NO	-1.189999938	24.08	-0.44	24.31	-1.32	26.72	-1.58	24.93	-1.64
210	Taeniurops meyeni	3019 . Taeniurops meyeni	3019	5/5/19	3524	1160	Everest	5	5	2019	Cocos Island	80	75	65	1525	28.4	19.1	25	65	40	125	5.5655	-87.047083	afternoon	1	80	66	66	66	14	14	14	elasmobranch	rays	VU	29.39999962	0.875	NO	NO	0.560000002	24.38	0.1	27.69	0.6	29.58	0.79	28.57	0.72
211	Mobula sp.	1264 . Mobula sp.	1264	1/9/11	486	-1878	Piedra 165	9	1	2011	Cocos Island	304	137	98	1459	NA	NA	NA	NA	NA	9	5.573267	-87.063317	afternoon	1	304	290	290	290	14	14	14	elasmobranch	rays	EN	25.8599987	0.029	NO	NO	-1.959999919	24.08	-0.44	24.31	-1.32	26.72	-1.58	24.93	-1.64
212	Carcharhinus galapagensis	1895 . Carcharhinus galapagensis	1895	7/7/13	1396	-968	Everest	7	7	2013	Cocos Island	82	90	95	819	NA	NA	NA	NA	NA	188	5.5655	-87.047083	morning	1	82	67.5	55	80	14.5	27	2	elasmobranch	sharks	NT	27.29999924	0.336	NO	NO	-0.610000014	20.29	-1.33	24.97	-0.66	28.76	-0.04	26.91	-0.31
213	Carcharhinus falciformis	1951 . Carcharhinus falciformis	1951	9/22/13	1473	-891	Manuelita	22	9	2013	Cocos Island	45	72	63	1040	NA	NA	NA	NA	NA	265	5.562967	-87.044533	morning	1	45	30	30	30	15	15	15	elasmobranch	sharks	VU	26.51999855	0.118	NO	NO	-0.689999998	19.78	-0.57	24.72	-0.13	28.7	0.01	26.65	-0.07
214	Carcharhinus albimargitus	2273 . Carcharhinus albimargitus	2273	4/20/15	2048	-316	Manuelita	20	4	2015	Cocos Island	55	40	35	900	NA	NA	NA	NA	NA	110	5.562967	-87.044533	morning	1	55	40	40	40	15	15	15	elasmobranch	sharks	VU	29.6099987	0.913	NO	NO	0.519999981	26.95	1.35	28.17	0.67	29.73	1.23	28.56	0.78
215	Sphyr lewini	2613 . Sphyr lewini	2613	2/17/17	2717	353	Manuelita	17	2	2017	Cocos Island	55	65	55	1140	28	NA	30	45	15	48	5.562967	-87.044533	morning	1	55	40	30	50	15	25	5	elasmobranch	sharks	CR	29.79999924	0.943	NO	NO	1	27.76	1.62	27	0.63	28.03	-0.07	26.87	0.14
216	Carcharhinus galapagensis	1654 . Carcharhinus galapagensis	1654	8/5/12	1060	-1304	Piedra 165	5	8	2012	Cocos Island	60	52	39	1125	NA	NA	NA	NA	NA	218	5.573267	-87.063317	morning	1	60	45	45	45	15	15	15	elasmobranch	sharks	NT	27.69999886	0.466	NO	NO	0.039999999	20.99	0.35	25.72	0.73	29.1	0.42	27.55	0.73
217	Thunnus albacares	1682 . Thunnus albacares	1682	9/13/12	1099	-1265	Manuelita	13	9	2012	Cocos Island	60	56	46	1102	NA	NA	NA	NA	NA	257	5.562967	-87.044533	morning	1	60	45	40	50	15	20	10	teleost	teleost	NT	28.56999969	0.69	NO	NO	1.279999971	20.83	0.49	25.28	0.43	29.12	0.43	27.24	0.51
218	Galeocerdo cuvier	2745 . Galeocerdo cuvier	2745	1/1/18	3035	671	Manuelita	1	1	2018	Cocos Island	60	75	60	815	26.5	21.1	45	NA	NA	1	5.562967	-87.044533	morning	1	60	45	30	60	15	30	0	elasmobranch	sharks	NT	27.98999977	0.545	NO	NO	0.299999982	23.71	-0.81	24.48	-1.14	28.03	-0.27	25.82	-0.75
219	Sphyr lewini	2611 . Sphyr lewini	2611	1/8/17	2677	313	Manuelita	8	1	2017	Cocos Island	60	55	50	1145	27	20	37	NA	NA	8	5.562967	-87.044533	morning	1	60	45	30	60	15	30	0	elasmobranch	sharks	CR	27.93000031	0.53	NO	NO	0.119999997	25.75	1.23	25.61	-0.02	28.18	-0.12	26.25	-0.32
220	Taeniurops meyeni	2363 . Taeniurops meyeni	2363	9/25/15	2206	-158	Manuelita	25	9	2015	Cocos Island	63	50	45	1410	27.6	NA	33	60	27	268	5.562967	-87.044533	afternoon	1	63	48	30	66	15	33	-3	elasmobranch	rays	VU	27.42000008	0.379	NO	NO	0.239999995	22.91	2.57	27.48	2.63	29.73	1.04	29	2.28
221	Carcharhinus falciformis	2653 . Carcharhinus falciformis	2653	8/6/17	2887	523	Manuelita	6	8	2017	Cocos Island	65	55	35	1025	26.17	17	NA	NA	NA	218	5.562967	-87.044533	morning	1	65	50	50	50	15	15	15	elasmobranch	sharks	VU	26.95999908	0.23	NO	NO	-0.689999998	20.19	-0.45	24.82	-0.17	28.87	0.19	26.67	-0.15
222	Carcharhinus galapagensis	2662 . Carcharhinus galapagensis	2662	8/20/17	2901	537	Manuelita	20	8	2017	Cocos Island	65	75	60	1100	26.26	21	45	65	20	232	5.562967	-87.044533	morning	1	65	50	50	50	15	15	15	elasmobranch	sharks	NT	27.68000031	0.461	NO	NO	0.149999991	20.19	-0.45	24.82	-0.17	28.87	0.19	26.67	-0.15
223	Taeniurops meyeni	2662 . Taeniurops meyeni	2662	8/20/17	2901	537	Manuelita	20	8	2017	Cocos Island	65	75	60	1100	26.26	21	45	65	20	232	5.562967	-87.044533	morning	1	65	50	50	50	15	15	15	elasmobranch	rays	VU	27.68000031	0.461	NO	NO	0.149999991	20.19	-0.45	24.82	-0.17	28.87	0.19	26.67	-0.15
224	Carcharhinus galapagensis	2524 . Carcharhinus galapagensis	2524	8/18/16	2534	170	Manuelita	18	8	2016	Cocos Island	65	85	75	1040	26	NA	35	40	5	231	5.562967	-87.044533	morning	1	65	50	50	50	15	15	15	elasmobranch	sharks	NT	27.26000023	0.324	NO	NO	-0.299999982	21.03	0.39	24.53	-0.46	28.68	0	26.28	-0.54
225	Galeocerdo cuvier	2524 . Galeocerdo cuvier	2524	8/18/16	2534	170	Manuelita	18	8	2016	Cocos Island	65	85	75	1040	26	NA	35	40	5	231	5.562967	-87.044533	morning	1	65	50	50	50	15	15	15	elasmobranch	sharks	NT	27.26000023	0.324	NO	NO	-0.299999982	21.03	0.39	24.53	-0.46	28.68	0	26.28	-0.54
226	Sphyr lewini	2524 . Sphyr lewini	2524	8/18/16	2534	170	Manuelita	18	8	2016	Cocos Island	65	85	75	1040	26	NA	35	40	5	231	5.562967	-87.044533	morning	1	65	50	50	50	15	15	15	elasmobranch	sharks	CR	27.26000023	0.324	NO	NO	-0.299999982	21.03	0.39	24.53	-0.46	28.68	0	26.28	-0.54
227	Carcharhinus galapagensis	2647 . Carcharhinus galapagensis	2647	7/25/17	2875	511	Manuelita	25	7	2017	Cocos Island	65	55	50	1050	26.23	17	20	40	20	206	5.562967	-87.044533	morning	1	65	50	50	50	15	15	15	elasmobranch	sharks	NT	27.34999847	0.355	NO	NO	-0.399999976	21.54	-0.07	25.85	0.23	29.21	0.4	27.61	0.39
228	Sphyr lewini	2653 . Sphyr lewini	2653	8/6/17	2887	523	Manuelita	6	8	2017	Cocos Island	65	55	35	1025	26.17	17	NA	NA	NA	218	5.562967	-87.044533	morning	1	65	50	40	60	15	25	5	elasmobranch	sharks	CR	26.95999908	0.23	NO	NO	-0.689999998	20.19	-0.45	24.82	-0.17	28.87	0.19	26.67	-0.15
229	Thunnus albacares	2782 . Thunnus albacares	2782	4/12/18	3136	772	Manuelita	12	4	2018	Cocos Island	70	60	45	1045	27.7	19.7	35	45	10	102	5.562967	-87.044533	morning	1	70	55	50	60	15	20	10	teleost	teleost	NT	29.07999992	0.811	NO	NO	-0.099999994	24.58	-1.02	27.12	-0.38	28.63	0.12	27.42	-0.36
230	Thunnus albacares	2791 . Thunnus albacares	2791	4/17/18	3141	777	Everest	17	4	2018	Cocos Island	70	105	90	1115	28	23.4	25	80	55	107	5.5655	-87.047083	morning	1	70	55	40	70	15	30	0	teleost	teleost	NT	29.28999901	0.854	NO	NO	0.140000001	24.58	-1.02	27.12	-0.38	28.63	0.12	27.42	-0.36
231	Triaenodon obesus	2266 . Triaenodon obesus	2266	4/10/15	2038	-326	Everest	10	4	2015	Cocos Island	80	65	93	1125	NA	NA	NA	NA	NA	100	5.5655	-87.047083	morning	1	80	65	60	70	15	20	10	elasmobranch	sharks	NT	30.01999855	0.969	NO	YES	0.829999983	26.95	1.35	28.17	0.67	29.73	1.23	28.56	0.78
232	Taeniurops meyeni	2320 . Taeniurops meyeni	2320	6/24/15	2113	-251	Everest	24	6	2015	Cocos Island	80	67	60	1200	28	18.6	30	65	35	175	5.5655	-87.047083	afternoon	1	80	65	60	70	15	20	10	elasmobranch	rays	VU	29.71999931	0.93	NO	NO	1.669999957	25.42	2.54	28.1	1.66	29.93	1.09	28.96	1.32
233	Carcharhinus falciformis	1158 . Carcharhinus falciformis	1158	8/7/10	331	-2033	Everest	7	8	2010	Cocos Island	80	80	67	1450	NA	NA	NA	NA	NA	219	5.5655	-87.047083	afternoon	1	80	65	50	80	15	30	0	elasmobranch	sharks	VU	27.43000031	0.383	NO	NO	-0.219999999	19.27	-1.37	23.87	-1.12	27.47	-1.2	25.5	-1.32
234	Carcharhinus galapagensis	1898 . Carcharhinus galapagensis	1898	7/9/13	1398	-966	Everest	9	7	2013	Cocos Island	80	90	75	825	NA	NA	NA	NA	NA	190	5.5655	-87.047083	morning	1	80	65	50	80	15	30	0	elasmobranch	sharks	NT	27.43999863	0.386	NO	NO	-0.449999988	20.29	-1.33	24.97	-0.66	28.76	-0.04	26.91	-0.31
235	Sphyr lewini	1031 . Sphyr lewini	1031	2/11/10	154	-2210	Everest	11	2	2010	Cocos Island	80	85	70	850	NA	NA	NA	NA	NA	42	5.5655	-87.047083	morning	1	80	65	50	80	15	30	0	elasmobranch	sharks	CR	28.3599987	0.636	NO	NO	-0.299999982	26.08	-0.06	27.12	0.75	29.1	1	27.94	1.22
236	Sphyr lewini	2122 . Sphyr lewini	2122	8/4/14	1789	-575	Everest	4	8	2014	Cocos Island	80	95	87	1120	NA	NA	NA	NA	NA	216	5.5655	-87.047083	morning	1	80	65	50	80	15	30	0	elasmobranch	sharks	CR	29.19999886	0.835	NO	NO	1.539999962	21.91	1.27	25.51	0.52	29.14	0.46	27.02	0.2
237	Sphyr lewini	2423 . Sphyr lewini	2423	2/5/16	2339	-25	Everest	5	2	2016	Cocos Island	80	85	73	850	28.2	21.5	NA	NA	NA	36	5.5655	-87.047083	morning	1	80	65	50	80	15	30	0	elasmobranch	sharks	CR	30.26000023	0.983	NO	YES	1.769999981	26.81	0.67	28.36	1.99	29.55	1.45	29.12	2.4
238	Carcharhinus galapagensis	2915 . Carcharhinus galapagensis	2915	10/19/18	3326	962	Everest	19	10	2018	Cocos Island	80	80	70	815	25.7	16.1	40	75	35	292	5.5655	-87.047083	morning	1	80	65	50	80	15	30	0	elasmobranch	sharks	NT	27.1099987	0.273	NO	NO	0.089999996	21.23	0.43	25.78	0.86	29.61	0.95	27.55	0.86
239	Sphyr lewini	2125 . Sphyr lewini	2125	8/6/14	1791	-573	Everest	6	8	2014	Cocos Island	85	100	85	820	NA	NA	NA	NA	NA	218	5.5655	-87.047083	morning	1	85	70	70	70	15	15	15	elasmobranch	sharks	CR	29.09999847	0.814	NO	NO	1.439999938	21.91	1.27	25.51	0.52	29.14	0.46	27.02	0.2
240	Mobula sp.	1458 . Mobula sp.	1458	10/16/11	766	-1598	Everest	16	10	2011	Cocos Island	89	77	61	1145	NA	NA	NA	NA	NA	289	5.5655	-87.047083	morning	1	89	74	68	80	15	21	9	elasmobranch	rays	EN	26.62999916	0.14	NO	NO	-0.379999995	20.19	-0.6	23.97	-0.95	27.94	-0.72	25.72	-0.97
241	Carcharhinus falciformis	2083 . Carcharhinus falciformis	2083	6/13/14	1737	-627	Everest	13	6	2014	Cocos Island	90	75	42	1530	NA	NA	NA	NA	NA	164	5.5655	-87.047083	afternoon	1	90	75	60	90	15	30	0	elasmobranch	sharks	VU	28.90999985	0.772	NO	NO	0.729999959	24.51	1.64	27.32	0.89	29.43	0.59	28.11	0.46
242	Mobula sp.	962 . Mobula sp.	962	10/27/09	47	-2317	Everest	27	10	2009	Cocos Island	90	81	54	844	NA	NA	NA	NA	NA	300	5.5655	-87.047083	morning	1	90	75	60	90	15	30	0	elasmobranch	rays	EN	26.92000008	0.218	NO	NO	-0.119999997	20.96	0.17	25.73	0.81	29.65	0.99	27.63	0.94
243	Sphyr lewini	2083 . Sphyr lewini	2083	6/13/14	1737	-627	Everest	13	6	2014	Cocos Island	90	75	42	1530	NA	NA	NA	NA	NA	164	5.5655	-87.047083	afternoon	1	90	75	60	90	15	30	0	elasmobranch	sharks	CR	28.90999985	0.772	NO	NO	0.729999959	24.51	1.64	27.32	0.89	29.43	0.59	28.11	0.46
244	Mobula sp.	1238 . Mobula sp.	1238	12/13/10	459	-1905	Piedra 165	13	12	2010	Cocos Island	175	140	91	1536	NA	NA	NA	NA	NA	347	5.573267	-87.063317	afternoon	1	175	160	160	160	15	15	15	elasmobranch	rays	EN	26.76000023	0.174	NO	NO	-0.599999964	21.48	-1.34	23.5	-1.64	26.89	-1.6	24.95	-1.62
245	Sphyr lewini	2113 . Sphyr lewini	2113	7/21/14	1775	-589	Piedra 165	21	7	2014	Cocos Island	190	140	100	815	NA	NA	NA	NA	NA	202	5.573267	-87.063317	morning	1	190	175	160	190	15	30	0	elasmobranch	sharks	CR	28.89999962	0.769	NO	NO	1.129999995	22.98	1.36	26.27	0.65	29.09	0.29	27.4	0.18
246	Mobula sp.	1003 . Mobula sp.	1003	12/11/09	92	-2272	Wall	11	12	2009	Cocos Island	225	105	64	1000	NA	NA	NA	NA	NA	345	5.580283	-87.055233	morning	1	225	210	210	210	15	15	15	elasmobranch	rays	EN	28.40999985	0.648	NO	NO	1.069999933	23.16	0.35	26.67	1.53	29.67	1.18	28.3	1.72
247	Mobula sp.	963 . Mobula sp.	963	10/27/09	47	-2317	Piedra 165	27	10	2009	Cocos Island	230	125	79	1500	NA	NA	NA	NA	NA	300	5.573267	-87.063317	afternoon	1	230	215	200	230	15	30	0	elasmobranch	rays	EN	26.92000008	0.218	NO	NO	-0.119999997	20.96	0.17	25.73	0.81	29.65	0.99	27.63	0.94
248	Sphyr lewini	2931 . Sphyr lewini	2931	11/6/18	3344	980	Piedra 165	6	11	2018	Cocos Island	315	155	105	850	25.6	NA	40	90	50	310	5.573267	-87.063317	morning	1	315	300	300	300	15	15	15	elasmobranch	sharks	CR	26.92000008	0.218	NO	NO	-0.129999995	22.27	0.68	26.02	1.05	29.59	0.95	27.64	0.99
249	Sphyr lewini	1173 . Sphyr lewini	1173	8/30/10	354	-2010	Manuelita	30	8	2010	Cocos Island	46	73	55	1133	NA	NA	NA	NA	NA	242	5.562967	-87.044533	morning	1	46	30	20	40	16	26	6	elasmobranch	sharks	CR	27.34000015	0.351	NO	NO	-0.089999996	19.27	-1.37	23.87	-1.12	27.47	-1.2	25.5	-1.32
250	Triaenodon obesus	1173 . Triaenodon obesus	1173	8/30/10	354	-2010	Manuelita	30	8	2010	Cocos Island	46	73	55	1133	NA	NA	NA	NA	NA	242	5.562967	-87.044533	morning	1	46	30	15	45	16	31	1	elasmobranch	sharks	NT	27.34000015	0.351	NO	NO	-0.089999996	19.27	-1.37	23.87	-1.12	27.47	-1.2	25.5	-1.32
251	Triaenodon obesus	1612 . Triaenodon obesus	1612	6/12/12	1006	-1358	Manuelita	12	6	2012	Cocos Island	61	55	36	1028	NA	NA	NA	NA	NA	164	5.562967	-87.044533	morning	1	61	45	30	60	16	31	1	elasmobranch	sharks	NT	28.52999878	0.679	NO	NO	0.329999983	24.47	1.59	27.09	0.66	28.73	-0.11	27.95	0.31
252	Carcharhinus galapagensis	2223 . Carcharhinus galapagensis	2223	12/15/14	1922	-442	Everest	15	12	2014	Cocos Island	81	70	55	820	NA	NA	NA	NA	NA	349	5.5655	-87.047083	morning	1	81	65	50	80	16	31	1	elasmobranch	sharks	NT	27.54999924	0.423	NO	NO	0.170000002	22.9	0.08	25.94	0.8	29.4	0.91	27.35	0.78
253	Carcharhinus galapagensis	2500 . Carcharhinus galapagensis	2500	7/11/16	2496	132	Everest	11	7	2016	Cocos Island	81	75	60	840	27	15.5	35	70	35	193	5.5655	-87.047083	morning	1	81	65	50	80	16	31	1	elasmobranch	sharks	NT	27.37999916	0.366	NO	NO	-0.479999989	21.79	0.17	25.14	-0.48	29.06	0.26	26.73	-0.49
254	Mobula sp.	1391 . Mobula sp.	1391	7/17/11	675	-1689	Everest	17	7	2011	Cocos Island	86	80	60	1131	NA	NA	NA	NA	NA	198	5.5655	-87.047083	morning	1	86	70	70	70	16	16	16	elasmobranch	rays	EN	26.82999992	0.192	NO	NO	-0.969999969	22.07	0.45	25.61	-0.01	28.47	-0.33	26.96	-0.26
255	Mobula sp.	1586 . Mobula sp.	1586	4/23/12	956	-1408	Everest	23	4	2012	Cocos Island	86	92	87	808	NA	NA	NA	NA	NA	114	5.5655	-87.047083	morning	1	86	70	70	70	16	16	16	elasmobranch	rays	EN	29.63999939	0.917	NO	NO	0.599999964	26.9	1.3	27.58	0.08	28.16	-0.34	27.38	-0.39
256	Sphyr lewini	2377 . Sphyr lewini	2377	10/27/15	2238	-126	Everest	27	10	2015	Cocos Island	106	125	110	1430	26	15.7	55	80	25	300	5.5655	-87.047083	afternoon	1	106	90	90	90	16	16	16	elasmobranch	sharks	CR	28.07999992	0.571	NO	NO	1.039999962	23.31	2.52	27.58	2.66	29.79	1.12	29.15	2.46
257	Triaenodon obesus	988 . Triaenodon obesus	988	11/27/09	78	-2286	Everest	27	11	2009	Cocos Island	62	80	65	1310	NA	NA	NA	NA	NA	331	5.5655	-87.047083	afternoon	1	62	45	45	45	17	17	17	elasmobranch	sharks	NT	27.17000008	0.292	NO	NO	-0.029999999	22.11	0.51	26.23	1.26	29.88	1.25	28.19	1.54
258	Mobula birostris	2578 . Mobula birostris	2578	11/4/16	2612	248	Manuelita	4	11	2016	Cocos Island	62	50	40	1140	25.7	17.6	40	50	10	309	5.562967	-87.044533	morning	1	62	45	40	50	17	22	12	elasmobranch	rays	VU	26.81999969	0.189	NO	NO	-0.229999989	21.68	0.09	24.58	-0.4	28.27	-0.37	26.1	-0.55
259	Echinorhinus cookei	1039 . Echinorhinus cookei	1039	3/13/10	184	-2180	Everest	13	3	2010	Cocos Island	80	85	67	1155	NA	NA	NA	NA	NA	72	5.5655	-87.047083	morning	1	80	63	46	80	17	34	0	elasmobranch	sharks	DD	29.48999977	0.891	NO	NO	0.25999999	26.24	-0.4	27.73	0.6	29.21	1.02	28.29	1.08
260	Carcharhinus galapagensis	1937 . Carcharhinus galapagensis	1937	8/30/13	1450	-914	Everest	30	8	2013	Cocos Island	82	85	76	814	NA	NA	NA	NA	NA	242	5.5655	-87.047083	morning	1	82	65	50	80	17	32	2	elasmobranch	sharks	NT	27.5	0.407	NO	NO	0.059999999	19.66	-0.98	24.44	-0.55	28.71	0.03	26.54	-0.28
261	Carcharhinus galapagensis	2889 . Carcharhinus galapagensis	2889	9/11/18	3288	924	Everest	11	9	2018	Cocos Island	84	115	90	835	26.1	15.5	30	70	40	254	5.5655	-87.047083	morning	1	84	67	50	84	17	34	0	elasmobranch	sharks	NT	27.76999855	0.485	NO	NO	0.459999979	20.31	-0.03	25.2	0.35	29.17	0.48	27.1	0.38
262	Taeniurops meyeni	2328 . Taeniurops meyeni	2328	7/7/15	2126	-238	Manuelita	7	7	2015	Cocos Island	60	60	50	1210	27.9	NA	NA	NA	NA	188	5.562967	-87.044533	afternoon	1	60	42.5	30	55	17.5	30	5	elasmobranch	rays	VU	29.53999901	0.902	NO	NO	1.629999995	24.48	2.87	27.79	2.17	29.8	1	28.82	1.6
263	Carcharhinus falciformis	1201 . Carcharhinus falciformis	1201	10/23/10	408	-1956	Everest	23	10	2010	Cocos Island	80	109	45	827	NA	NA	NA	NA	NA	296	5.5655	-87.047083	morning	1	80	62.5	45	80	17.5	35	0	elasmobranch	sharks	VU	26.80999947	0.187	NO	NO	-0.219999999	19.06	-1.73	23.25	-1.66	27.06	-1.6	25.01	-1.68
264	Mobula birostris	1751 . Mobula birostris	1751	12/2/12	1179	-1185	Manuelita	2	12	2012	Cocos Island	58	60	44	1120	NA	NA	NA	NA	NA	337	5.562967	-87.044533	morning	1	58	40	40	40	18	18	18	elasmobranch	rays	VU	26.92000008	0.218	NO	NO	-0.329999983	22.13	-0.68	24.91	-0.23	28.71	0.23	26.46	-0.11
265	Sphyr lewini	1751 . Sphyr lewini	1751	12/2/12	1179	-1185	Manuelita	2	12	2012	Cocos Island	58	60	44	1120	NA	NA	NA	NA	NA	337	5.562967	-87.044533	morning	1	58	40	40	40	18	18	18	elasmobranch	sharks	CR	26.92000008	0.218	NO	NO	-0.329999983	22.13	-0.68	24.91	-0.23	28.71	0.23	26.46	-0.11
266	Triaenodon obesus	1751 . Triaenodon obesus	1751	12/2/12	1179	-1185	Manuelita	2	12	2012	Cocos Island	58	60	44	1120	NA	NA	NA	NA	NA	337	5.562967	-87.044533	morning	1	58	40	40	40	18	18	18	elasmobranch	sharks	NT	26.92000008	0.218	NO	NO	-0.329999983	22.13	-0.68	24.91	-0.23	28.71	0.23	26.46	-0.11
267	Taeniurops meyeni	2292 . Taeniurops meyeni	2292	5/15/15	2073	-291	Manuelita	15	5	2015	Cocos Island	63	65	45	1110	NA	NA	NA	NA	NA	135	5.562967	-87.044533	morning	1	63	45	40	50	18	23	13	elasmobranch	rays	VU	29.6799984	0.923	NO	NO	1	26.71	2.43	28.28	1.19	29.88	1.09	28.88	1.03
268	Carcharhinus galapagensis	1149 . Carcharhinus galapagensis	1149	7/24/10	317	-2047	Everest	24	7	2010	Cocos Island	68	106	98	1040	NA	NA	NA	NA	NA	205	5.5655	-87.047083	morning	1	68	50	50	50	18	18	18	elasmobranch	sharks	NT	27.5	0.407	NO	NO	-0.25	20.08	-1.54	24.53	-1.09	28.09	-0.71	26.09	-1.13
269	Carcharhinus limbatus	1149 . Carcharhinus limbatus	1149	7/24/10	317	-2047	Everest	24	7	2010	Cocos Island	68	106	98	1040	NA	NA	NA	NA	NA	205	5.5655	-87.047083	morning	1	68	50	50	50	18	18	18	elasmobranch	sharks	NT	27.5	0.407	NO	NO	-0.25	20.08	-1.54	24.53	-1.09	28.09	-0.71	26.09	-1.13
270	Carcharhinus albimargitus	2860 . Carcharhinus albimargitus	2860	8/11/18	3257	893	Manuelita	11	8	2018	Cocos Island	68	50	40	1115	26.1	15.7	38	48	10	223	5.562967	-87.044533	morning	1	68	50	50	50	18	18	18	elasmobranch	sharks	VU	27.21999931	0.311	NO	NO	-0.389999986	20.66	0.02	25.14	0.15	29.19	0.51	27.11	0.29
271	Carcharhinus galapagensis	2860 . Carcharhinus galapagensis	2860	8/11/18	3257	893	Manuelita	11	8	2018	Cocos Island	68	50	40	1115	26.1	15.7	38	48	10	223	5.562967	-87.044533	morning	1	68	50	50	50	18	18	18	elasmobranch	sharks	NT	27.21999931	0.311	NO	NO	-0.389999986	20.66	0.02	25.14	0.15	29.19	0.51	27.11	0.29
272	Carcharhinus limbatus	1584 . Carcharhinus limbatus	1584	4/22/12	955	-1409	Everest	22	4	2012	Cocos Island	78	78	70	1159	NA	NA	NA	NA	NA	113	5.5655	-87.047083	morning	1	78	60	60	60	18	18	18	elasmobranch	sharks	NT	29.39999962	0.875	NO	NO	0.340000004	26.9	1.3	27.58	0.08	28.16	-0.34	27.38	-0.39
273	Carcharhinus galapagensis	1161 . Carcharhinus galapagensis	1161	8/9/10	333	-2031	Everest	9	8	2010	Cocos Island	83	87	71	1519	NA	NA	NA	NA	NA	221	5.5655	-87.047083	afternoon	1	83	65	60	70	18	23	13	elasmobranch	sharks	NT	27.43999863	0.386	NO	NO	-0.189999998	19.27	-1.37	23.87	-1.12	27.47	-1.2	25.5	-1.32
274	Carcharhinus galapagensis	993 . Carcharhinus galapagensis	993	11/30/09	81	-2283	Everest	30	11	2009	Cocos Island	77	58	46	813	NA	NA	NA	NA	NA	334	5.5655	-87.047083	morning	1	77	58.5	40	77	18.5	37	0	elasmobranch	sharks	NT	27.27999878	0.331	NO	NO	0.049999997	22.11	0.51	26.23	1.26	29.88	1.25	28.19	1.54
275	Mobula sp.	1259 . Mobula sp.	1259	1/8/11	485	-1879	Everest	8	1	2011	Cocos Island	79	60	50	950	NA	NA	NA	NA	NA	8	5.5655	-87.047083	morning	1	79	60	60	60	19	19	19	elasmobranch	rays	EN	26.45999908	0.107	NO	NO	-1.350000024	24.08	-0.44	24.31	-1.32	26.72	-1.58	24.93	-1.64
276	Mobula sp.	1462 . Mobula sp.	1462	10/18/11	768	-1596	Everest	18	10	2011	Cocos Island	79	76	68	850	NA	NA	NA	NA	NA	291	5.5655	-87.047083	morning	1	79	60	60	60	19	19	19	elasmobranch	rays	EN	26.78999901	0.182	NO	NO	-0.219999999	20.19	-0.6	23.97	-0.95	27.94	-0.72	25.72	-0.97
277	Carcharhinus galapagensis	2905 . Carcharhinus galapagensis	2905	10/6/18	3313	949	Everest	6	10	2018	Cocos Island	82	80	65	1010	26	15.7	40	70	30	279	5.5655	-87.047083	morning	1	82	62.5	45	80	19.5	37	2	elasmobranch	sharks	NT	27.53999901	0.42	NO	NO	0.449999988	21.23	0.43	25.78	0.86	29.61	0.95	27.55	0.86
278	Sphyr lewini	1487 . Sphyr lewini	1487	12/4/11	815	-1549	Manuelita	4	12	2011	Cocos Island	50	97	85	855	NA	NA	NA	NA	NA	338	5.562967	-87.044533	morning	1	50	30	30	30	20	20	20	elasmobranch	sharks	CR	26.36999893	0.09	NO	NO	-0.899999976	21.85	-0.96	24.2	-0.94	27.39	-1.1	25.53	-1.04
279	Aetobatus laticeps	2745 . Aetobatus laticeps	2745	1/1/18	3035	671	Manuelita	1	1	2018	Cocos Island	60	75	60	815	26.5	21.1	45	NA	NA	1	5.562967	-87.044533	morning	1	60	40	40	40	20	20	20	elasmobranch	rays	VU	27.98999977	0.545	NO	NO	0.299999982	23.71	-0.81	24.48	-1.14	28.03	-0.27	25.82	-0.75
280	Carcharhinus falciformis	1682 . Carcharhinus falciformis	1682	9/13/12	1099	-1265	Manuelita	13	9	2012	Cocos Island	60	56	46	1102	NA	NA	NA	NA	NA	257	5.562967	-87.044533	morning	1	60	40	40	40	20	20	20	elasmobranch	sharks	VU	28.56999969	0.69	NO	NO	1.279999971	20.83	0.49	25.28	0.43	29.12	0.43	27.24	0.51
281	Carcharhinus galapagensis	1861 . Carcharhinus galapagensis	1861	6/6/13	1365	-999	Manuelita	6	6	2013	Cocos Island	60	45	33	1037	NA	NA	NA	NA	NA	157	5.562967	-87.044533	morning	1	60	40	40	40	20	20	20	elasmobranch	sharks	NT	27.8599987	0.51	NO	NO	-0.429999977	21.48	-1.4	25.8	-0.64	28.76	-0.08	27.43	-0.21
282	Carcharhinus galapagensis	2745 . Carcharhinus galapagensis	2745	1/1/18	3035	671	Manuelita	1	1	2018	Cocos Island	60	75	60	815	26.5	21.1	45	NA	NA	1	5.562967	-87.044533	morning	1	60	40	40	40	20	20	20	elasmobranch	sharks	NT	27.98999977	0.545	NO	NO	0.299999982	23.71	-0.81	24.48	-1.14	28.03	-0.27	25.82	-0.75
283	Sphyr lewini	1682 . Sphyr lewini	1682	9/13/12	1099	-1265	Manuelita	13	9	2012	Cocos Island	60	56	46	1102	NA	NA	NA	NA	NA	257	5.562967	-87.044533	morning	1	60	40	40	40	20	20	20	elasmobranch	sharks	CR	28.56999969	0.69	NO	NO	1.279999971	20.83	0.49	25.28	0.43	29.12	0.43	27.24	0.51
284	Sphyr lewini	2165 . Sphyr lewini	2165	10/7/14	1853	-511	Manuelita	7	10	2014	Cocos Island	60	60	52	1057	NA	NA	NA	NA	NA	280	5.562967	-87.044533	morning	1	60	40	40	40	20	20	20	elasmobranch	sharks	CR	28.09000015	0.573	NO	NO	1	21.54	0.75	25.58	0.66	29.31	0.64	27.17	0.49
285	Thunnus albacares	1833 . Thunnus albacares	1833	4/26/13	1324	-1040	Manuelita	26	4	2013	Cocos Island	60	67	58	1025	NA	NA	NA	NA	NA	116	5.562967	-87.044533	morning	1	60	40	40	40	20	20	20	teleost	teleost	NT	28.34000015	0.631	NO	NO	-0.649999976	24.74	-0.86	27.35	-0.15	28.47	-0.03	27.68	-0.1
286	Triaenodon obesus	2056 . Triaenodon obesus	2056	5/15/14	1708	-656	Manuelita	15	5	2014	Cocos Island	60	45	35	1010	NA	NA	NA	NA	NA	135	5.562967	-87.044533	morning	1	60	40	40	40	20	20	20	elasmobranch	sharks	NT	28.19999886	0.6	NO	NO	-0.469999999	25.57	1.3	27.69	0.61	29.56	0.77	28.31	0.46
287	Taeniurops meyeni	2844 . Taeniurops meyeni	2844	7/16/18	3231	867	Manuelita	16	7	2018	Cocos Island	60	55	45	1145	27.1	16.7	30	40	10	197	5.562967	-87.044533	morning	1	60	40	40	40	20	20	20	elasmobranch	rays	VU	28.46999931	0.664	NO	NO	0.649999976	21.43	-0.19	26.05	0.43	29.1	0.3	27.52	0.3
288	Triaenodon obesus	1585 . Triaenodon obesus	1585	4/22/12	955	-1409	Manuelita	22	4	2012	Cocos Island	60	60	53	1525	NA	NA	NA	NA	NA	113	5.562967	-87.044533	afternoon	1	60	40	30	50	20	30	10	elasmobranch	sharks	NT	29.39999962	0.875	NO	NO	0.340000004	26.9	1.3	27.58	0.08	28.16	-0.34	27.38	-0.39
289	Triaenodon obesus	2328 . Triaenodon obesus	2328	7/7/15	2126	-238	Manuelita	7	7	2015	Cocos Island	60	60	50	1210	27.9	NA	NA	NA	NA	188	5.562967	-87.044533	afternoon	1	60	40	20	60	20	40	0	elasmobranch	sharks	NT	29.53999901	0.902	NO	NO	1.629999995	24.48	2.87	27.79	2.17	29.8	1	28.82	1.6
290	Triaenodon obesus	2363 . Triaenodon obesus	2363	9/25/15	2206	-158	Manuelita	25	9	2015	Cocos Island	63	50	45	1410	27.6	NA	33	60	27	268	5.562967	-87.044533	afternoon	1	63	43	20	66	20	43	-3	elasmobranch	sharks	NT	27.42000008	0.379	NO	NO	0.239999995	22.91	2.57	27.48	2.63	29.73	1.04	29	2.28
291	Carcharhinus galapagensis	1115 . Carcharhinus galapagensis	1115	6/16/10	279	-2085	Everest	16	6	2010	Cocos Island	65	58	39	1135	NA	NA	NA	NA	NA	167	5.5655	-87.047083	morning	1	65	45	45	45	20	20	20	elasmobranch	sharks	NT	28.51000023	0.673	NO	NO	0.379999995	22.6	-0.27	25.75	-0.68	28.64	-0.21	27	-0.65
292	Carcharhinus falciformis	2715 . Carcharhinus falciformis	2715	11/6/17	2979	615	Manuelita	6	11	2017	Cocos Island	70	35	25	950	25.5	18.7	NA	NA	NA	310	5.562967	-87.044533	morning	1	70	50	50	50	20	20	20	elasmobranch	sharks	VU	26.78999901	0.182	NO	NO	-0.25999999	20.44	-1.15	23.92	-1.05	28.46	-0.18	25.79	-0.86
293	Carcharhinus galapagensis	2715 . Carcharhinus galapagensis	2715	11/6/17	2979	615	Manuelita	6	11	2017	Cocos Island	70	35	25	950	25.5	18.7	NA	NA	NA	310	5.562967	-87.044533	morning	1	70	50	50	50	20	20	20	elasmobranch	sharks	NT	26.78999901	0.182	NO	NO	-0.25999999	20.44	-1.15	23.92	-1.05	28.46	-0.18	25.79	-0.86
294	Galeocerdo cuvier	2607 . Galeocerdo cuvier	2607	12/19/16	2657	293	Manuelita	19	12	2016	Cocos Island	70	65	55	1200	25.9	16.9	60	NA	NA	354	5.562967	-87.044533	afternoon	1	70	50	50	50	20	20	20	elasmobranch	sharks	NT	27.63999939	0.45	NO	NO	0.189999998	23.35	0.53	24.78	-0.36	28.35	-0.14	26.16	-0.41
295	Sphyr lewini	3171 . Sphyr lewini	3171	11/29/19	3732	1368	Manuelita	29	11	2019	Cocos Island	70	75	60	1100	NA	NA	NA	NA	NA	333	5.562967	-87.044533	morning	1	70	50	50	50	20	20	20	elasmobranch	sharks	CR	26.71999931	0.163	NO	NO	-0.5	21.32	-0.27	25.46	0.48	29.47	0.84	27.26	0.61
296	Sphyr lewini	2715 . Sphyr lewini	2715	11/6/17	2979	615	Manuelita	6	11	2017	Cocos Island	70	35	25	950	25.5	18.7	NA	NA	NA	310	5.562967	-87.044533	morning	1	70	50	50	50	20	20	20	elasmobranch	sharks	CR	26.78999901	0.182	NO	NO	-0.25999999	20.44	-1.15	23.92	-1.05	28.46	-0.18	25.79	-0.86
297	Thunnus albacares	3171 . Thunnus albacares	3171	11/29/19	3732	1368	Manuelita	29	11	2019	Cocos Island	70	75	60	1100	NA	NA	NA	NA	NA	333	5.562967	-87.044533	morning	1	70	50	50	50	20	20	20	teleost	teleost	NT	26.71999931	0.163	NO	NO	-0.5	21.32	-0.27	25.46	0.48	29.47	0.84	27.26	0.61
298	Thunnus albacares	2595 . Thunnus albacares	2595	12/1/16	2639	275	Manuelita	1	12	2016	Cocos Island	70	70	55	1110	25.2	16.1	40	50	10	336	5.562967	-87.044533	morning	1	70	50	50	50	20	20	20	teleost	teleost	NT	26.6099987	0.135	NO	NO	-0.629999995	23.35	0.53	24.78	-0.36	28.35	-0.14	26.16	-0.41
299	Carcharhinus galapagensis	2586 . Carcharhinus galapagensis	2586	11/17/16	2625	261	Manuelita	17	11	2016	Cocos Island	70	55	45	1155	25.6	16.4	30	40	10	322	5.562967	-87.044533	morning	1	70	50	50	50	20	20	20	elasmobranch	sharks	NT	26.43999863	0.102	NO	NO	-0.659999967	21.68	0.09	24.58	-0.4	28.27	-0.37	26.1	-0.55
300	Taeniurops meyeni	2809 . Taeniurops meyeni	2809	5/11/18	3165	801	Manuelita	11	5	2018	Cocos Island	70	65	55	1105	27.8	17.1	20	35	15	131	5.562967	-87.044533	morning	1	70	50	50	50	20	20	20	elasmobranch	rays	VU	29.02999878	0.8	NO	NO	0.289999992	23.73	-0.54	26.94	-0.15	29.01	0.22	27.72	-0.13
301	Carcharhinus falciformis	2109 . Carcharhinus falciformis	2109	7/12/14	1766	-598	Everest	12	7	2014	Cocos Island	70	60	47	805	NA	NA	NA	NA	NA	193	5.5655	-87.047083	morning	1	70	50	40	60	20	30	10	elasmobranch	sharks	VU	29.12999916	0.819	NO	NO	1.279999971	22.98	1.36	26.27	0.65	29.09	0.29	27.4	0.18
302	Sphyr lewini	2782 . Sphyr lewini	2782	4/12/18	3136	772	Manuelita	12	4	2018	Cocos Island	70	60	45	1045	27.7	19.7	35	45	10	102	5.562967	-87.044533	morning	1	70	50	40	60	20	30	10	elasmobranch	sharks	CR	29.07999992	0.811	NO	NO	-0.099999994	24.58	-1.02	27.12	-0.38	28.63	0.12	27.42	-0.36
303	Sphyr lewini	2809 . Sphyr lewini	2809	5/11/18	3165	801	Manuelita	11	5	2018	Cocos Island	70	65	55	1105	27.8	17.1	20	35	15	131	5.562967	-87.044533	morning	1	70	50	40	60	20	30	10	elasmobranch	sharks	CR	29.02999878	0.8	NO	NO	0.289999992	23.73	-0.54	26.94	-0.15	29.01	0.22	27.72	-0.13
304	Sphyr lewini	974 . Sphyr lewini	974	11/10/09	61	-2303	Everest	10	11	2009	Cocos Island	78	55	44	1210	NA	NA	NA	NA	NA	314	5.5655	-87.047083	afternoon	1	78	58	46	70	20	32	8	elasmobranch	sharks	CR	27.09000015	0.266	NO	NO	0.029999999	22.11	0.51	26.23	1.26	29.88	1.25	28.19	1.54
305	Aetobatus laticeps	1279 . Aetobatus laticeps	1279	2/2/11	510	-1854	Everest	2	2	2011	Cocos Island	80	75	57	1105	NA	NA	NA	NA	NA	33	5.5655	-87.047083	morning	1	80	60	60	60	20	20	20	elasmobranch	rays	VU	26.44999886	0.105	NO	NO	-1.969999909	26.22	0.08	25.55	-0.82	26.95	-1.15	25.46	-1.27
306	Carcharhinus falciformis	1668 . Carcharhinus falciformis	1668	8/23/12	1078	-1286	Everest	23	8	2012	Cocos Island	80	58	43	1013	NA	NA	NA	NA	NA	236	5.5655	-87.047083	morning	1	80	60	60	60	20	20	20	elasmobranch	sharks	VU	27.54999924	0.423	NO	NO	0.039999999	20.99	0.35	25.72	0.73	29.1	0.42	27.55	0.73
307	Carcharhinus falciformis	1873 . Carcharhinus falciformis	1873	6/19/13	1378	-986	Everest	19	6	2013	Cocos Island	80	80	56	1006	NA	NA	NA	NA	NA	170	5.5655	-87.047083	morning	1	80	60	60	60	20	20	20	elasmobranch	sharks	VU	27.97999954	0.542	NO	NO	-0.119999997	21.48	-1.4	25.8	-0.64	28.76	-0.08	27.43	-0.21
308	Carcharhinus falciformis	2168 . Carcharhinus falciformis	2168	10/9/14	1855	-509	Everest	9	10	2014	Cocos Island	80	75	60	815	NA	NA	NA	NA	NA	282	5.5655	-87.047083	morning	1	80	60	60	60	20	20	20	elasmobranch	sharks	VU	27.29999924	0.336	NO	NO	0.229999989	21.54	0.75	25.58	0.66	29.31	0.64	27.17	0.49
309	Carcharhinus galapagensis	1848 . Carcharhinus galapagensis	1848	5/13/13	1341	-1023	Everest	13	5	2013	Cocos Island	80	88	75	832	NA	NA	NA	NA	NA	133	5.5655	-87.047083	morning	1	80	60	60	60	20	20	20	elasmobranch	sharks	NT	28.34000015	0.631	NO	NO	-0.370000005	22.89	-1.38	26.39	-0.69	28.71	-0.08	27.57	-0.27
310	Carcharhinus galapagensis	2313 . Carcharhinus galapagensis	2313	6/11/15	2100	-264	Everest	11	6	2015	Cocos Island	80	85	75	1045	NA	NA	NA	NA	NA	162	5.5655	-87.047083	morning	1	80	60	60	60	20	20	20	elasmobranch	sharks	NT	29.18999863	0.833	NO	NO	0.979999959	25.42	2.54	28.1	1.66	29.93	1.09	28.96	1.32
311	Carcharhinus galapagensis	2119 . Carcharhinus galapagensis	2119	8/3/14	1788	-576	Everest	3	8	2014	Cocos Island	80	90	82	1013	NA	NA	NA	NA	NA	215	5.5655	-87.047083	morning	1	80	60	60	60	20	20	20	elasmobranch	sharks	NT	28.84000015	0.754	NO	NO	1.169999957	21.91	1.27	25.51	0.52	29.14	0.46	27.02	0.2
312	Mobula birostris	1279 . Mobula birostris	1279	2/2/11	510	-1854	Everest	2	2	2011	Cocos Island	80	75	57	1105	NA	NA	NA	NA	NA	33	5.5655	-87.047083	morning	1	80	60	60	60	20	20	20	elasmobranch	rays	VU	26.44999886	0.105	NO	NO	-1.969999909	26.22	0.08	25.55	-0.82	26.95	-1.15	25.46	-1.27
313	Mobula sp.	2313 . Mobula sp.	2313	6/11/15	2100	-264	Everest	11	6	2015	Cocos Island	80	85	75	1045	NA	NA	NA	NA	NA	162	5.5655	-87.047083	morning	1	80	60	60	60	20	20	20	elasmobranch	rays	EN	29.18999863	0.833	NO	NO	0.979999959	25.42	2.54	28.1	1.66	29.93	1.09	28.96	1.32
314	Mobula sp.	2329 . Mobula sp.	2329	7/8/15	2127	-237	Everest	8	7	2015	Cocos Island	80	90	77	840	27.5	NA	NA	NA	NA	189	5.5655	-87.047083	morning	1	80	60	60	60	20	20	20	elasmobranch	rays	EN	29.09000015	0.812	NO	NO	1.189999938	24.48	2.87	27.79	2.17	29.8	1	28.82	1.6
315	Mobula sp.	2171 . Mobula sp.	2171	10/11/14	1857	-507	Everest	11	10	2014	Cocos Island	80	105	85	825	NA	NA	NA	NA	NA	284	5.5655	-87.047083	morning	1	80	60	60	60	20	20	20	elasmobranch	rays	EN	27.26000023	0.324	NO	NO	0.209999993	21.54	0.75	25.58	0.66	29.31	0.64	27.17	0.49
316	Mobula sp.	1242 . Mobula sp.	1242	12/15/10	461	-1903	Everest	15	12	2010	Cocos Island	80	110	100	1545	NA	NA	NA	NA	NA	349	5.5655	-87.047083	afternoon	1	80	60	60	60	20	20	20	elasmobranch	rays	EN	25.93999863	0.035	NO	NO	-1.439999938	21.48	-1.34	23.5	-1.64	26.89	-1.6	24.95	-1.62
317	Mobula sp.	1201 . Mobula sp.	1201	10/23/10	408	-1956	Everest	23	10	2010	Cocos Island	80	109	45	827	NA	NA	NA	NA	NA	296	5.5655	-87.047083	morning	1	80	60	60	60	20	20	20	elasmobranch	rays	EN	26.80999947	0.187	NO	NO	-0.219999999	19.06	-1.73	23.25	-1.66	27.06	-1.6	25.01	-1.68
318	Sphyr lewini	2644 . Sphyr lewini	2644	6/6/17	2826	462	Everest	6	6	2017	Cocos Island	80	110	90	845	27	19.7	35	NA	NA	157	5.5655	-87.047083	morning	1	80	60	60	60	20	20	20	elasmobranch	sharks	CR	28.76000023	0.735	NO	NO	0.459999979	22.98	0.1	26.73	0.3	29.39	0.55	28.19	0.55
319	Sphyr lewini	1000 . Sphyr lewini	1000	12/3/09	84	-2280	Everest	3	12	2009	Cocos Island	80	99	87	810	NA	NA	NA	NA	NA	337	5.5655	-87.047083	morning	1	80	60	60	60	20	20	20	elasmobranch	sharks	CR	27.52999878	0.417	NO	NO	0.269999981	23.16	0.35	26.67	1.53	29.67	1.18	28.3	1.72
320	Sphyr lewini	1095 . Sphyr lewini	1095	5/19/10	251	-2113	Everest	19	5	2010	Cocos Island	80	100	73	827	NA	NA	NA	NA	NA	139	5.5655	-87.047083	morning	1	80	60	60	60	20	20	20	elasmobranch	sharks	CR	29.19999886	0.835	NO	NO	0.589999974	24.28	0	26.97	-0.11	29.03	0.24	27.68	-0.17
321	Sphyr lewini	2168 . Sphyr lewini	2168	10/9/14	1855	-509	Everest	9	10	2014	Cocos Island	80	75	60	815	NA	NA	NA	NA	NA	282	5.5655	-87.047083	morning	1	80	60	60	60	20	20	20	elasmobranch	sharks	CR	27.29999924	0.336	NO	NO	0.229999989	21.54	0.75	25.58	0.66	29.31	0.64	27.17	0.49
322	Sphyr lewini	2040 . Sphyr lewini	2040	4/18/14	1681	-683	Everest	18	4	2014	Cocos Island	80	85	73	1146	NA	NA	NA	NA	NA	108	5.5655	-87.047083	morning	1	80	60	60	60	20	20	20	elasmobranch	sharks	CR	29.22999954	0.842	NO	NO	0.099999994	25.23	-0.37	27.73	0.23	29.13	0.63	28.01	0.24
323	Sphyr lewini	2043 . Sphyr lewini	2043	4/22/14	1685	-679	Everest	22	4	2014	Cocos Island	80	95	90	835	NA	NA	NA	NA	NA	112	5.5655	-87.047083	morning	1	80	60	60	60	20	20	20	elasmobranch	sharks	CR	29.52999878	0.899	NO	NO	0.469999999	25.23	-0.37	27.73	0.23	29.13	0.63	28.01	0.24
324	Sphyr lewini	2044 . Sphyr lewini	2044	4/22/14	1685	-679	Everest	22	4	2014	Cocos Island	80	95	84	1430	NA	NA	NA	NA	NA	112	5.5655	-87.047083	afternoon	1	80	60	60	60	20	20	20	elasmobranch	sharks	CR	29.52999878	0.899	NO	NO	0.469999999	25.23	-0.37	27.73	0.23	29.13	0.63	28.01	0.24
325	Sphyr lewini	2272 . Sphyr lewini	2272	4/19/15	2047	-317	Everest	19	4	2015	Cocos Island	80	85	80	1230	NA	NA	NA	NA	NA	109	5.5655	-87.047083	afternoon	1	80	60	60	60	20	20	20	elasmobranch	sharks	CR	29.57999992	0.908	NO	NO	0.469999999	26.95	1.35	28.17	0.67	29.73	1.23	28.56	0.78
326	Triaenodon obesus	2068 . Triaenodon obesus	2068	5/28/14	1721	-643	Everest	28	5	2014	Cocos Island	80	72	63	1518	NA	NA	NA	NA	NA	148	5.5655	-87.047083	afternoon	1	80	60	60	60	20	20	20	elasmobranch	sharks	NT	29.07999992	0.811	NO	NO	0.629999995	25.57	1.3	27.69	0.61	29.56	0.77	28.31	0.46
327	Triaenodon obesus	2069 . Triaenodon obesus	2069	5/28/14	1721	-643	Everest	28	5	2014	Cocos Island	80	60	60	1110	NA	NA	NA	NA	NA	148	5.5655	-87.047083	morning	1	80	60	60	60	20	20	20	elasmobranch	sharks	NT	29.07999992	0.811	NO	NO	0.629999995	25.57	1.3	27.69	0.61	29.56	0.77	28.31	0.46
328	Galeocerdo cuvier	2372 . Galeocerdo cuvier	2372	10/24/15	2235	-129	Everest	24	10	2015	Cocos Island	80	70	50	830	27.5	17.5	40	80	40	297	5.5655	-87.047083	morning	1	80	60	60	60	20	20	20	elasmobranch	sharks	NT	28.15999985	0.59	NO	NO	1.129999995	23.31	2.52	27.58	2.66	29.79	1.12	29.15	2.46
329	Carcharhinus galapagensis	2591 . Carcharhinus galapagensis	2591	11/20/16	2628	264	Everest	20	11	2016	Cocos Island	80	90	75	830	25.4	16.5	35	70	35	325	5.5655	-87.047083	morning	1	80	60	60	60	20	20	20	elasmobranch	sharks	NT	25.64999962	0.017	NO	NO	-1.469999909	21.68	0.09	24.58	-0.4	28.27	-0.37	26.1	-0.55
330	Thunnus albacares	2737 . Thunnus albacares	2737	12/5/17	3008	644	Manuelita	5	12	2017	Cocos Island	80	60	45	1120	25.4	16.1	50	65	15	339	5.562967	-87.044533	morning	1	80	60	60	60	20	20	20	teleost	teleost	NT	27.05999947	0.258	NO	NO	-0.219999999	21.44	-1.38	24.05	-1.09	28.24	-0.25	25.8	-0.77
331	Thunnus albacares	2742 . Thunnus albacares	2742	12/8/17	3011	647	Everest	8	12	2017	Cocos Island	80	105	95	1425	25.6	16.3	50	60	10	342	5.5655	-87.047083	afternoon	1	80	60	60	60	20	20	20	teleost	teleost	NT	26.84999847	0.199	NO	NO	-0.459999979	21.44	-1.38	24.05	-1.09	28.24	-0.25	25.8	-0.77
332	Triaenodon obesus	2742 . Triaenodon obesus	2742	12/8/17	3011	647	Everest	8	12	2017	Cocos Island	80	105	95	1425	25.6	16.3	50	60	10	342	5.5655	-87.047083	afternoon	1	80	60	60	60	20	20	20	elasmobranch	sharks	NT	26.84999847	0.199	NO	NO	-0.459999979	21.44	-1.38	24.05	-1.09	28.24	-0.25	25.8	-0.77
333	Carcharhinus galapagensis	2589 . Carcharhinus galapagensis	2589	11/19/16	2627	263	Everest	19	11	2016	Cocos Island	80	95	65	835	25.3	16.5	45	60	15	324	5.5655	-87.047083	morning	1	80	60	60	60	20	20	20	elasmobranch	sharks	NT	25.62999916	0.016	NO	NO	-1.480000019	21.68	0.09	24.58	-0.4	28.27	-0.37	26.1	-0.55
334	Sphyr lewini	2381 . Sphyr lewini	2381	11/5/15	2247	-117	Everest	5	11	2015	Cocos Island	80	85	70	840	26.9	19.7	45	60	15	309	5.5655	-87.047083	morning	1	80	60	60	60	20	20	20	elasmobranch	sharks	CR	27.73999977	0.477	NO	NO	0.689999998	23.83	2.24	27.91	2.93	30.3	1.67	29.6	2.95
335	Thunnus albacares	2589 . Thunnus albacares	2589	11/19/16	2627	263	Everest	19	11	2016	Cocos Island	80	95	65	835	25.3	16.5	45	60	15	324	5.5655	-87.047083	morning	1	80	60	60	60	20	20	20	teleost	teleost	NT	25.62999916	0.016	NO	NO	-1.480000019	21.68	0.09	24.58	-0.4	28.27	-0.37	26.1	-0.55
336	Carcharhinus galapagensis	2779 . Carcharhinus galapagensis	2779	3/30/18	3123	759	Everest	30	3	2018	Cocos Island	80	55	40	1440	28.6	15.4	35	60	25	89	5.5655	-87.047083	afternoon	1	80	60	60	60	20	20	20	elasmobranch	sharks	NT	29.57999992	0.908	NO	NO	0.349999994	25.83	-0.8	26.37	-0.76	28.14	-0.05	26.48	-0.73
337	Mobula sp.	2779 . Mobula sp.	2779	3/30/18	3123	759	Everest	30	3	2018	Cocos Island	80	55	40	1440	28.6	15.4	35	60	25	89	5.5655	-87.047083	afternoon	1	80	60	60	60	20	20	20	elasmobranch	rays	EN	29.57999992	0.908	NO	NO	0.349999994	25.83	-0.8	26.37	-0.76	28.14	-0.05	26.48	-0.73
338	Thunnus albacares	2779 . Thunnus albacares	2779	3/30/18	3123	759	Everest	30	3	2018	Cocos Island	80	55	40	1440	28.6	15.4	35	60	25	89	5.5655	-87.047083	afternoon	1	80	60	60	60	20	20	20	teleost	teleost	NT	29.57999992	0.908	NO	NO	0.349999994	25.83	-0.8	26.37	-0.76	28.14	-0.05	26.48	-0.73
339	Triaenodon obesus	2565 . Triaenodon obesus	2565	10/13/16	2590	226	Everest	13	10	2016	Cocos Island	80	65	45	835	25.6	16.9	30	60	30	287	5.5655	-87.047083	morning	1	80	60	60	60	20	20	20	elasmobranch	sharks	NT	27.34000015	0.351	NO	NO	0.310000002	21.18	0.39	24.47	-0.45	28.26	-0.4	25.96	-0.73
340	Carcharhinus galapagensis	2770 . Carcharhinus galapagensis	2770	3/26/18	3119	755	Everest	26	3	2018	Cocos Island	80	75	50	1135	28.7	15.7	25	60	35	85	5.5655	-87.047083	morning	1	80	60	60	60	20	20	20	elasmobranch	sharks	NT	29.71999931	0.93	NO	NO	0.479999989	25.83	-0.8	26.37	-0.76	28.14	-0.05	26.48	-0.73
341	Carcharhinus galapagensis	2533 . Carcharhinus galapagensis	2533	8/23/16	2539	175	Everest	23	8	2016	Cocos Island	80	90	80	830	26	15	25	60	35	236	5.5655	-87.047083	morning	1	80	60	60	60	20	20	20	elasmobranch	sharks	NT	27.77999878	0.487	NO	NO	0.269999981	21.03	0.39	24.53	-0.46	28.68	0	26.28	-0.54
342	Thunnus albacares	2770 . Thunnus albacares	2770	3/26/18	3119	755	Everest	26	3	2018	Cocos Island	80	75	50	1135	28.7	15.7	25	60	35	85	5.5655	-87.047083	morning	1	80	60	60	60	20	20	20	teleost	teleost	NT	29.71999931	0.93	NO	NO	0.479999989	25.83	-0.8	26.37	-0.76	28.14	-0.05	26.48	-0.73
343	Aetobatus laticeps	2623 . Aetobatus laticeps	2623	4/12/17	2771	407	Everest	12	4	2017	Cocos Island	80	80	65	1445	28.9	17.9	40	55	15	102	5.5655	-87.047083	afternoon	1	80	60	60	60	20	20	20	elasmobranch	rays	VU	30.06999969	0.972	NO	YES	0.889999986	26.53	0.93	28.09	0.59	28.65	0.15	28.1	0.32
344	Mobula sp.	2780 . Mobula sp.	2780	3/31/18	3124	760	Everest	31	3	2018	Cocos Island	80	70	40	820	28.4	18.2	35	55	20	90	5.5655	-87.047083	morning	1	80	60	60	60	20	20	20	elasmobranch	rays	EN	29.48999977	0.891	NO	NO	0.25999999	25.83	-0.8	26.37	-0.76	28.14	-0.05	26.48	-0.73
345	Mobula sp.	2880 . Mobula sp.	2880	9/6/18	3283	919	Everest	6	9	2018	Cocos Island	80	90	70	1155	25.8	15.8	30	50	20	249	5.5655	-87.047083	morning	1	80	60	60	60	20	20	20	elasmobranch	rays	EN	27.68999863	0.464	NO	NO	0.329999983	20.31	-0.03	25.2	0.35	29.17	0.48	27.1	0.38
346	Carcharhinus falciformis	1599 . Carcharhinus falciformis	1599	5/30/12	993	-1371	Everest	30	5	2012	Cocos Island	80	94	57	1210	NA	NA	NA	NA	NA	151	5.5655	-87.047083	afternoon	1	80	60	55	65	20	25	15	elasmobranch	sharks	VU	28.86999893	0.761	NO	NO	0.449999988	25.48	1.2	27.23	0.15	28.53	-0.26	27.8	-0.05
347	Thunnus albacares	2329 . Thunnus albacares	2329	7/8/15	2127	-237	Everest	8	7	2015	Cocos Island	80	90	77	840	27.5	NA	NA	NA	NA	189	5.5655	-87.047083	morning	1	80	60	50	70	20	30	10	teleost	teleost	NT	29.09000015	0.812	NO	NO	1.189999938	24.48	2.87	27.79	2.17	29.8	1	28.82	1.6
348	Carcharhinus galapagensis	2781 . Carcharhinus galapagensis	2781	3/31/18	3124	760	Everest	31	3	2018	Cocos Island	80	65	45	1100	28.4	15.7	30	50	20	90	5.5655	-87.047083	morning	1	80	60	40	80	20	40	0	elasmobranch	sharks	NT	29.48999977	0.891	NO	NO	0.25999999	25.83	-0.8	26.37	-0.76	28.14	-0.05	26.48	-0.73
349	Carcharhinus galapagensis	2083 . Carcharhinus galapagensis	2083	6/13/14	1737	-627	Everest	13	6	2014	Cocos Island	90	75	42	1530	NA	NA	NA	NA	NA	164	5.5655	-87.047083	afternoon	1	90	70	70	70	20	20	20	elasmobranch	sharks	NT	28.90999985	0.772	NO	NO	0.729999959	24.51	1.64	27.32	0.89	29.43	0.59	28.11	0.46
350	Galeocerdo cuvier	2420 . Galeocerdo cuvier	2420	2/3/16	2337	-27	Everest	3	2	2016	Cocos Island	90	90	75	1440	29	NA	NA	NA	NA	34	5.5655	-87.047083	afternoon	1	90	70	70	70	20	20	20	elasmobranch	sharks	NT	30.1799984	0.979	NO	YES	1.75	26.81	0.67	28.36	1.99	29.55	1.45	29.12	2.4
351	Echinorhinus cookei	2229 . Echinorhinus cookei	2229	12/26/14	1933	-431	Piedra 165	26	12	2014	Cocos Island	300	140	100	850	NA	NA	NA	NA	NA	360	5.573267	-87.063317	morning	1	300	280	280	280	20	20	20	elasmobranch	sharks	DD	27.79999924	0.494	NO	NO	0.229999989	22.9	0.08	25.94	0.8	29.4	0.91	27.35	0.78
352	Echinorhinus cookei	1614 . Echinorhinus cookei	1614	6/13/12	1007	-1357	Piedra 165	13	6	2012	Cocos Island	340	136	101	858	NA	NA	NA	NA	NA	165	5.573267	-87.063317	morning	1	340	320	320	320	20	20	20	elasmobranch	sharks	DD	28.45999908	0.661	NO	NO	0.280000001	24.47	1.59	27.09	0.66	28.73	-0.11	27.95	0.31
353	Carcharhinus limbatus	1060 . Carcharhinus limbatus	1060	4/9/10	211	-2153	Everest	9	4	2010	Cocos Island	88	90	69	835	NA	NA	NA	NA	NA	99	5.5655	-87.047083	morning	1	88	67.75	45	88	20.25	43	0	elasmobranch	sharks	NT	29.37999916	0.871	NO	NO	0.189999998	26.05	0.45	28.05	0.55	29.25	0.74	28.36	0.59
354	Carcharhinus falciformis	1835 . Carcharhinus falciformis	1835	4/27/13	1325	-1039	Everest	27	4	2013	Cocos Island	78	80	74	830	NA	NA	NA	NA	NA	117	5.5655	-87.047083	morning	1	78	57.5	55	60	20.5	23	18	elasmobranch	sharks	VU	28.52999878	0.679	NO	NO	-0.449999988	24.74	-0.86	27.35	-0.15	28.47	-0.03	27.68	-0.1
355	Carcharhinus falciformis	1097 . Carcharhinus falciformis	1097	5/20/10	252	-2112	Everest	20	5	2010	Cocos Island	83	98	79	835	NA	NA	NA	NA	NA	140	5.5655	-87.047083	morning	1	83	62.5	30	80	20.5	53	3	elasmobranch	sharks	VU	29.22999954	0.842	NO	NO	0.639999986	24.28	0	26.97	-0.11	29.03	0.24	27.68	-0.17
356	Sphyr lewini	1612 . Sphyr lewini	1612	6/12/12	1006	-1358	Manuelita	12	6	2012	Cocos Island	61	55	36	1028	NA	NA	NA	NA	NA	164	5.562967	-87.044533	morning	1	61	40	40	40	21	21	21	elasmobranch	sharks	CR	28.52999878	0.679	NO	NO	0.329999983	24.47	1.59	27.09	0.66	28.73	-0.11	27.95	0.31
357	Triaenodon obesus	2817 . Triaenodon obesus	2817	5/24/18	3178	814	Manuelita	24	5	2018	Cocos Island	71	60	40	1015	27.5	18.5	30	60	30	144	5.562967	-87.044533	morning	1	71	50	50	50	21	21	21	elasmobranch	sharks	NT	28.92000008	0.773	NO	NO	0.399999976	23.73	-0.54	26.94	-0.15	29.01	0.22	27.72	-0.13
358	Carcharhinus galapagensis	1901 . Carcharhinus galapagensis	1901	7/17/13	1406	-958	Everest	17	7	2013	Cocos Island	81	75	60	825	NA	NA	NA	NA	NA	198	5.5655	-87.047083	morning	1	81	60	60	60	21	21	21	elasmobranch	sharks	NT	26.78999901	0.182	NO	NO	-1.019999981	20.29	-1.33	24.97	-0.66	28.76	-0.04	26.91	-0.31
359	Mobula birostris	1901 . Mobula birostris	1901	7/17/13	1406	-958	Everest	17	7	2013	Cocos Island	81	75	60	825	NA	NA	NA	NA	NA	198	5.5655	-87.047083	morning	1	81	60	60	60	21	21	21	elasmobranch	rays	VU	26.78999901	0.182	NO	NO	-1.019999981	20.29	-1.33	24.97	-0.66	28.76	-0.04	26.91	-0.31
360	Mobula sp.	1901 . Mobula sp.	1901	7/17/13	1406	-958	Everest	17	7	2013	Cocos Island	81	75	60	825	NA	NA	NA	NA	NA	198	5.5655	-87.047083	morning	1	81	60	60	60	21	21	21	elasmobranch	rays	EN	26.78999901	0.182	NO	NO	-1.019999981	20.29	-1.33	24.97	-0.66	28.76	-0.04	26.91	-0.31
361	Carcharhinus limbatus	2616 . Carcharhinus limbatus	2616	2/20/17	2720	356	Everest	20	2	2017	Cocos Island	81	115	105	920	29	NA	30	70	40	51	5.5655	-87.047083	morning	1	81	60	60	60	21	21	21	elasmobranch	sharks	NT	29.92000008	0.959	NO	YES	1.069999933	27.76	1.62	27	0.63	28.03	-0.07	26.87	0.14
362	Carcharhinus albimargitus	3003 . Carcharhinus albimargitus	3003	4/18/19	3507	1143	Everest	18	4	2019	Cocos Island	81	90	80	1125	NA	NA	NA	NA	NA	108	5.5655	-87.047083	morning	1	81	60	50	70	21	31	11	elasmobranch	sharks	VU	29.77999878	0.939	NO	NO	0.649999976	25.68	0.08	28.17	0.67	29.24	0.73	28.6	0.82
363	Carcharhinus galapagensis	2332 . Carcharhinus galapagensis	2332	7/19/15	2138	-226	Everest	19	7	2015	Cocos Island	81	63	48	1247	28.9	NA	25	90	65	200	5.5655	-87.047083	afternoon	1	81	60	50	70	21	31	11	elasmobranch	sharks	NT	28.96999931	0.786	NO	NO	1.179999948	24.48	2.87	27.79	2.17	29.8	1	28.82	1.6
364	Thunnus albacares	2332 . Thunnus albacares	2332	7/19/15	2138	-226	Everest	19	7	2015	Cocos Island	81	63	48	1247	28.9	NA	25	90	65	200	5.5655	-87.047083	afternoon	1	81	60	50	70	21	31	11	teleost	teleost	NT	28.96999931	0.786	NO	NO	1.179999948	24.48	2.87	27.79	2.17	29.8	1	28.82	1.6
365	Carcharhinus falciformis	2616 . Carcharhinus falciformis	2616	2/20/17	2720	356	Everest	20	2	2017	Cocos Island	81	115	105	920	29	NA	30	70	40	51	5.5655	-87.047083	morning	1	81	60	50	70	21	31	11	elasmobranch	sharks	VU	29.92000008	0.959	NO	YES	1.069999933	27.76	1.62	27	0.63	28.03	-0.07	26.87	0.14
366	Carcharhinus galapagensis	1529 . Carcharhinus galapagensis	1529	1/22/12	864	-1500	Everest	22	1	2012	Cocos Island	81	90	71	1146	NA	NA	NA	NA	NA	22	5.5655	-87.047083	morning	1	81	60	40	80	21	41	1	elasmobranch	sharks	NT	28.51000023	0.673	NO	NO	0.399999976	23.88	-0.64	24.9	-0.73	27.09	-1.21	25.49	-1.08
367	Thunnus albacares	2616 . Thunnus albacares	2616	2/20/17	2720	356	Everest	20	2	2017	Cocos Island	81	115	105	920	29	NA	30	70	40	51	5.5655	-87.047083	morning	1	81	60	40	80	21	41	1	teleost	teleost	NT	29.92000008	0.959	NO	YES	1.069999933	27.76	1.62	27	0.63	28.03	-0.07	26.87	0.14
368	Sphyr lewini	2341 . Sphyr lewini	2341	7/24/15	2143	-221	Piedra 165	24	7	2015	Cocos Island	301	125	90	1000	28.5	12.3	35	95	60	205	5.573267	-87.063317	morning	1	301	280	280	280	21	21	21	elasmobranch	sharks	CR	29.04999924	0.803	NO	NO	1.289999962	24.48	2.87	27.79	2.17	29.8	1	28.82	1.6
369	Echinorhinus cookei	1107 . Echinorhinus cookei	1107	5/31/10	263	-2101	Piedra 165	31	5	2010	Cocos Island	304	147	105	1508	NA	NA	NA	NA	NA	151	5.573267	-87.063317	afternoon	1	304	283	283	283	21	21	21	elasmobranch	sharks	DD	29.01000023	0.795	NO	NO	0.610000014	24.28	0	26.97	-0.11	29.03	0.24	27.68	-0.17
370	Carcharhinus galapagensis	988 . Carcharhinus galapagensis	988	11/27/09	78	-2286	Everest	27	11	2009	Cocos Island	62	80	65	1310	NA	NA	NA	NA	NA	331	5.5655	-87.047083	afternoon	1	62	40	40	40	22	22	22	elasmobranch	sharks	NT	27.17000008	0.292	NO	NO	-0.029999999	22.11	0.51	26.23	1.26	29.88	1.25	28.19	1.54
371	Sphyr lewini	988 . Sphyr lewini	988	11/27/09	78	-2286	Everest	27	11	2009	Cocos Island	62	80	65	1310	NA	NA	NA	NA	NA	331	5.5655	-87.047083	afternoon	1	62	40	40	40	22	22	22	elasmobranch	sharks	CR	27.17000008	0.292	NO	NO	-0.029999999	22.11	0.51	26.23	1.26	29.88	1.25	28.19	1.54
372	Taeniurops meyeni	2629 . Taeniurops meyeni	2629	5/20/17	2809	445	Manuelita	20	5	2017	Cocos Island	62	55	33	1050	26.4	16.4	NA	NA	NA	140	5.562967	-87.044533	morning	1	62	40	40	40	22	22	22	elasmobranch	rays	VU	28.26000023	0.613	NO	NO	-0.329999983	25.06	0.78	27.6	0.51	29.08	0.29	28.3	0.46
373	Triaenodon obesus	2629 . Triaenodon obesus	2629	5/20/17	2809	445	Manuelita	20	5	2017	Cocos Island	62	55	33	1050	26.4	16.4	NA	NA	NA	140	5.562967	-87.044533	morning	1	62	40	40	40	22	22	22	elasmobranch	sharks	NT	28.26000023	0.613	NO	NO	-0.329999983	25.06	0.78	27.6	0.51	29.08	0.29	28.3	0.46
374	Taeniurops meyeni	2578 . Taeniurops meyeni	2578	11/4/16	2612	248	Manuelita	4	11	2016	Cocos Island	62	50	40	1140	25.7	17.6	40	50	10	309	5.562967	-87.044533	morning	1	62	40	30	50	22	32	12	elasmobranch	rays	VU	26.81999969	0.189	NO	NO	-0.229999989	21.68	0.09	24.58	-0.4	28.27	-0.37	26.1	-0.55
375	Sphyr lewini	993 . Sphyr lewini	993	11/30/09	81	-2283	Everest	30	11	2009	Cocos Island	77	58	46	813	NA	NA	NA	NA	NA	334	5.5655	-87.047083	morning	1	77	55	40	70	22	37	7	elasmobranch	sharks	CR	27.27999878	0.331	NO	NO	0.049999997	22.11	0.51	26.23	1.26	29.88	1.25	28.19	1.54
376	Mobula sp.	1599 . Mobula sp.	1599	5/30/12	993	-1371	Everest	30	5	2012	Cocos Island	80	94	57	1210	NA	NA	NA	NA	NA	151	5.5655	-87.047083	afternoon	1	80	58	58	58	22	22	22	elasmobranch	rays	EN	28.86999893	0.761	NO	NO	0.449999988	25.48	1.2	27.23	0.15	28.53	-0.26	27.8	-0.05
377	Mobula sp.	1151 . Mobula sp.	1151	7/25/10	318	-2046	Everest	25	7	2010	Cocos Island	82	95	75	830	NA	NA	NA	NA	NA	206	5.5655	-87.047083	morning	1	82	60	60	60	22	22	22	elasmobranch	rays	EN	27.69999886	0.466	NO	NO	-0.049999997	20.08	-1.54	24.53	-1.09	28.09	-0.71	26.09	-1.13
378	Sphyr lewini	964 . Sphyr lewini	964	10/28/09	48	-2316	Everest	28	10	2009	Cocos Island	82	64	47	815	NA	NA	NA	NA	NA	301	5.5655	-87.047083	morning	1	82	60	60	60	22	22	22	elasmobranch	sharks	CR	26.8599987	0.203	NO	NO	-0.179999992	20.96	0.17	25.73	0.81	29.65	0.99	27.63	0.94
379	Thunnus albacares	3180 . Thunnus albacares	3180	12/13/19	3746	1382	Everest	13	12	2019	Cocos Island	82	70	60	910	NA	NA	NA	NA	NA	347	5.5655	-87.047083	morning	1	82	60	60	60	22	22	22	teleost	teleost	NT	27.39999962	0.373	NO	NO	0.039999999	23.16	0.34	25.47	0.33	29.5	1.01	27.07	0.5
380	Carcharhinus albimargitus	2633 . Carcharhinus albimargitus	2633	5/22/17	2811	447	Everest	22	5	2017	Cocos Island	82	37	20	1313	26	17.4	44	70	26	142	5.5655	-87.047083	afternoon	1	82	60	60	60	22	22	22	elasmobranch	sharks	VU	28.3599987	0.636	NO	NO	-0.199999988	25.06	0.78	27.6	0.51	29.08	0.29	28.3	0.46
381	Istiophorus platypterus	3065 . Istiophorus platypterus	3065	7/8/19	3588	1224	Everest	8	7	2019	Cocos Island	82	120	85	830	26.2	21.4	30	70	40	189	5.5655	-87.047083	morning	1	82	60	60	60	22	22	22				28.59999847	0.698	NO	NO	0.699999988	21.34	-0.28	25.68	0.06	29.73	0.92	27.63	0.41
382	Thunnus albacares	3065 . Thunnus albacares	3065	7/8/19	3588	1224	Everest	8	7	2019	Cocos Island	82	120	85	830	26.2	21.4	30	70	40	189	5.5655	-87.047083	morning	1	82	60	60	60	22	22	22	teleost	teleost	NT	28.59999847	0.698	NO	NO	0.699999988	21.34	-0.28	25.68	0.06	29.73	0.92	27.63	0.41
383	Sphyr lewini	2702 . Sphyr lewini	2702	10/12/17	2954	590	Everest	12	10	2017	Cocos Island	82	120	105	1410	26.1	16.6	45	60	15	285	5.5655	-87.047083	afternoon	1	82	60	60	60	22	22	22	elasmobranch	sharks	CR	26.95999908	0.23	NO	NO	-0.079999998	19.45	-1.34	24.28	-0.64	28.55	-0.11	26.23	-0.46
384	Taeniurops meyeni	3030 . Taeniurops meyeni	3030	5/21/19	3540	1176	Piedra 165	21	5	2019	Cocos Island	82	115	95	830	27.4	17.7	20	60	40	141	5.573267	-87.063317	morning	1	82	60	60	60	22	22	22	elasmobranch	rays	VU	29.09999847	0.814	NO	NO	0.529999971	24.38	0.1	27.69	0.6	29.58	0.79	28.57	0.72
385	Carcharhinus falciformis	2297 . Carcharhinus falciformis	2297	5/19/15	2077	-287	Everest	19	5	2015	Cocos Island	82	70	60	1000	NA	NA	NA	NA	NA	139	5.5655	-87.047083	morning	1	82	60	50	70	22	32	12	elasmobranch	sharks	VU	29.77999878	0.939	NO	NO	1.169999957	26.71	2.43	28.28	1.19	29.88	1.09	28.88	1.03
386	Carcharhinus galapagensis	2237 . Carcharhinus galapagensis	2237	7/22/15	2141	-223	Everest	22	7	2015	Cocos Island	82	70	60	830	27.64	NA	NA	NA	NA	203	5.5655	-87.047083	morning	1	82	60	50	70	22	32	12	elasmobranch	sharks	NT	28.8599987	0.758	NO	NO	1.100000024	24.48	2.87	27.79	2.17	29.8	1	28.82	1.6
387	Sphyr lewini	2237 . Sphyr lewini	2237	7/22/15	2141	-223	Everest	22	7	2015	Cocos Island	82	70	60	830	27.64	NA	NA	NA	NA	203	5.5655	-87.047083	morning	1	82	60	50	70	22	32	12	elasmobranch	sharks	CR	28.8599987	0.758	NO	NO	1.100000024	24.48	2.87	27.79	2.17	29.8	1	28.82	1.6
388	Mobula sp.	3030 . Mobula sp.	3030	5/21/19	3540	1176	Piedra 165	21	5	2019	Cocos Island	82	115	95	830	27.4	17.7	20	60	40	141	5.573267	-87.063317	morning	1	82	60	50	70	22	32	12	elasmobranch	rays	EN	29.09999847	0.814	NO	NO	0.529999971	24.38	0.1	27.69	0.6	29.58	0.79	28.57	0.72
389	Carcharhinus galapagensis	2998 . Carcharhinus galapagensis	2998	4/7/19	3496	1132	Everest	7	4	2019	Cocos Island	82	80	70	820	26.8	18.4	35	65	30	97	5.5655	-87.047083	morning	1	82	60	40	80	22	42	2	elasmobranch	sharks	NT	29.29999924	0.856	NO	NO	0.099999994	25.68	0.08	28.17	0.67	29.24	0.73	28.6	0.82
390	Mobula birostris	2630 . Mobula birostris	2630	5/20/17	2809	445	Everest	20	5	2017	Cocos Island	87	80	45	1415	26.4	16.4	NA	NA	NA	140	5.5655	-87.047083	afternoon	1	87	65	65	65	22	22	22	elasmobranch	rays	VU	28.26000023	0.613	NO	NO	-0.329999983	25.06	0.78	27.6	0.51	29.08	0.29	28.3	0.46
391	Sphyr lewini	2566 . Sphyr lewini	2566	10/13/16	2590	226	Piedra 165	13	10	2016	Cocos Island	302	125	85	1525	26	12.2	35	80	45	287	5.573267	-87.063317	afternoon	1	302	280	280	280	22	22	22	elasmobranch	sharks	CR	27.34000015	0.351	NO	NO	0.310000002	21.18	0.39	24.47	-0.45	28.26	-0.4	25.96	-0.73
392	Echinorhinus cookei	1014 . Echinorhinus cookei	1014	12/30/09	111	-2253	Piedra 165	30	12	2009	Cocos Island	312	158	112	1441	NA	NA	NA	NA	NA	364	5.573267	-87.063317	afternoon	1	312	290	290	290	22	22	22	elasmobranch	sharks	DD	27.92000008	0.527	NO	NO	0.269999981	23.16	0.35	26.67	1.53	29.67	1.18	28.3	1.72
393	Taeniurops meyeni	2613 . Taeniurops meyeni	2613	2/17/17	2717	353	Manuelita	17	2	2017	Cocos Island	55	65	55	1140	28	NA	30	45	15	48	5.562967	-87.044533	morning	1	55	32.5	25	40	22.5	30	15	elasmobranch	rays	VU	29.79999924	0.943	NO	NO	1	27.76	1.62	27	0.63	28.03	-0.07	26.87	0.14
394	Sphyr lewini	2109 . Sphyr lewini	2109	7/12/14	1766	-598	Everest	12	7	2014	Cocos Island	70	60	47	805	NA	NA	NA	NA	NA	193	5.5655	-87.047083	morning	1	70	47.5	45	50	22.5	25	20	elasmobranch	sharks	CR	29.12999916	0.819	NO	NO	1.279999971	22.98	1.36	26.27	0.65	29.09	0.29	27.4	0.18
395	Triaenodon obesus	974 . Triaenodon obesus	974	11/10/09	61	-2303	Everest	10	11	2009	Cocos Island	78	55	44	1210	NA	NA	NA	NA	NA	314	5.5655	-87.047083	afternoon	1	78	55.5	46	65	22.5	32	13	elasmobranch	sharks	NT	27.09000015	0.266	NO	NO	0.029999999	22.11	0.51	26.23	1.26	29.88	1.25	28.19	1.54
396	Sphyr lewini	1197 . Sphyr lewini	1197	10/21/10	406	-1958	Everest	21	10	2010	Cocos Island	80	80	56	1145	NA	NA	NA	NA	NA	294	5.5655	-87.047083	morning	1	80	57.5	55	60	22.5	25	20	elasmobranch	sharks	CR	26.54999924	0.125	NO	NO	-0.469999999	19.06	-1.73	23.25	-1.66	27.06	-1.6	25.01	-1.68
397	Thunnus albacares	1599 . Thunnus albacares	1599	5/30/12	993	-1371	Everest	30	5	2012	Cocos Island	80	94	57	1210	NA	NA	NA	NA	NA	151	5.5655	-87.047083	afternoon	1	80	57.5	55	60	22.5	25	20	teleost	teleost	NT	28.86999893	0.761	NO	NO	0.449999988	25.48	1.2	27.23	0.15	28.53	-0.26	27.8	-0.05
398	Triaenodon obesus	1583 . Triaenodon obesus	1583	4/22/12	955	-1409	Everest	22	4	2012	Cocos Island	80	75	68	855	NA	NA	NA	NA	NA	113	5.5655	-87.047083	morning	1	80	57.5	50	65	22.5	30	15	elasmobranch	sharks	NT	29.39999962	0.875	NO	NO	0.340000004	26.9	1.3	27.58	0.08	28.16	-0.34	27.38	-0.39
399	Triaenodon obesus	2542 . Triaenodon obesus	2542	9/5/16	2552	188	Everest	5	9	2016	Cocos Island	80	94	78	830	26	16.5	20	NA	NA	249	5.5655	-87.047083	morning	1	80	57.5	45	70	22.5	35	10	elasmobranch	sharks	NT	27.54999924	0.423	NO	NO	0.170000002	20.87	0.53	24.67	-0.18	28.48	-0.21	26.11	-0.61
400	Sphyr lewini	2292 . Sphyr lewini	2292	5/15/15	2073	-291	Manuelita	15	5	2015	Cocos Island	63	65	45	1110	NA	NA	NA	NA	NA	135	5.562967	-87.044533	morning	1	63	40	40	40	23	23	23	elasmobranch	sharks	CR	29.6799984	0.923	NO	NO	1	26.71	2.43	28.28	1.19	29.88	1.09	28.88	1.03
401	Tetrorce tremens	2363 . Tetrorce tremens	2363	9/25/15	2206	-158	Manuelita	25	9	2015	Cocos Island	63	50	45	1410	27.6	NA	33	60	27	268	5.562967	-87.044533	afternoon	1	63	40	40	40	23	23	23	elasmobranch	rays	DD	27.42000008	0.379	NO	NO	0.239999995	22.91	2.57	27.48	2.63	29.73	1.04	29	2.28
402	Taeniurops meyeni	2932 . Taeniurops meyeni	2932	11/13/18	3351	987	Manuelita	13	11	2018	Cocos Island	63	40	30	1110	26.2	22.2	55	NA	NA	317	5.562967	-87.044533	morning	1	63	40	30	50	23	33	13	elasmobranch	rays	VU	27.88999939	0.518	NO	NO	0.810000002	22.27	0.68	26.02	1.05	29.59	0.95	27.64	0.99
403	Triaenodon obesus	2292 . Triaenodon obesus	2292	5/15/15	2073	-291	Manuelita	15	5	2015	Cocos Island	63	65	45	1110	NA	NA	NA	NA	NA	135	5.562967	-87.044533	morning	1	63	40	30	50	23	33	13	elasmobranch	sharks	NT	29.6799984	0.923	NO	NO	1	26.71	2.43	28.28	1.19	29.88	1.09	28.88	1.03
404	Sphyr lewini	1476 . Sphyr lewini	1476	11/29/11	810	-1554	Everest	29	11	2011	Cocos Island	68	89	79	1459	NA	NA	NA	NA	NA	333	5.5655	-87.047083	afternoon	1	68	45	45	45	23	23	23	elasmobranch	sharks	CR	26.1099987	0.05	NO	NO	-1.110000014	20.79	-0.8	23.89	-1.09	27.87	-0.77	25.6	-1.05
405	Carcharhinus falciformis	1149 . Carcharhinus falciformis	1149	7/24/10	317	-2047	Everest	24	7	2010	Cocos Island	68	106	98	1040	NA	NA	NA	NA	NA	205	5.5655	-87.047083	morning	1	68	45	30	60	23	38	8	elasmobranch	sharks	VU	27.5	0.407	NO	NO	-0.25	20.08	-1.54	24.53	-1.09	28.09	-0.71	26.09	-1.13
406	Triaenodon obesus	1588 . Triaenodon obesus	1588	4/24/12	957	-1407	Everest	24	4	2012	Cocos Island	78	44	36	1520	NA	NA	NA	NA	NA	115	5.5655	-87.047083	afternoon	1	78	55	55	55	23	23	23	elasmobranch	sharks	NT	29.77999878	0.939	NO	NO	0.75999999	26.9	1.3	27.58	0.08	28.16	-0.34	27.38	-0.39
407	Sphyr lewini	1584 . Sphyr lewini	1584	4/22/12	955	-1409	Everest	22	4	2012	Cocos Island	78	78	70	1159	NA	NA	NA	NA	NA	113	5.5655	-87.047083	morning	1	78	55	40	70	23	38	8	elasmobranch	sharks	CR	29.39999962	0.875	NO	NO	0.340000004	26.9	1.3	27.58	0.08	28.16	-0.34	27.38	-0.39
408	Sphyr lewini	1588 . Sphyr lewini	1588	4/24/12	957	-1407	Everest	24	4	2012	Cocos Island	78	44	36	1520	NA	NA	NA	NA	NA	115	5.5655	-87.047083	afternoon	1	78	55	40	70	23	38	8	elasmobranch	sharks	CR	29.77999878	0.939	NO	NO	0.75999999	26.9	1.3	27.58	0.08	28.16	-0.34	27.38	-0.39
409	Aetobatus laticeps	2672 . Aetobatus laticeps	2672	8/25/17	2906	542	Everest	25	8	2017	Cocos Island	78	100	90	1445	26	12.2	44	NA	NA	237	5.5655	-87.047083	afternoon	1	78	55	30	80	23	48	-2	elasmobranch	rays	VU	27.6099987	0.44	NO	NO	0.119999997	20.19	-0.45	24.82	-0.17	28.87	0.19	26.67	-0.15
410	Carcharhinus galapagensis	2672 . Carcharhinus galapagensis	2672	8/25/17	2906	542	Everest	25	8	2017	Cocos Island	78	100	90	1445	26	12.2	44	NA	NA	237	5.5655	-87.047083	afternoon	1	78	55	30	80	23	48	-2	elasmobranch	sharks	NT	27.6099987	0.44	NO	NO	0.119999997	20.19	-0.45	24.82	-0.17	28.87	0.19	26.67	-0.15
411	Sphyr lewini	2672 . Sphyr lewini	2672	8/25/17	2906	542	Everest	25	8	2017	Cocos Island	78	100	90	1445	26	12.2	44	NA	NA	237	5.5655	-87.047083	afternoon	1	78	55	30	80	23	48	-2	elasmobranch	sharks	CR	27.6099987	0.44	NO	NO	0.119999997	20.19	-0.45	24.82	-0.17	28.87	0.19	26.67	-0.15
412	Thunnus albacares	2672 . Thunnus albacares	2672	8/25/17	2906	542	Everest	25	8	2017	Cocos Island	78	100	90	1445	26	12.2	44	NA	NA	237	5.5655	-87.047083	afternoon	1	78	55	30	80	23	48	-2	teleost	teleost	NT	27.6099987	0.44	NO	NO	0.119999997	20.19	-0.45	24.82	-0.17	28.87	0.19	26.67	-0.15
413	Triaenodon obesus	2672 . Triaenodon obesus	2672	8/25/17	2906	542	Everest	25	8	2017	Cocos Island	78	100	90	1445	26	12.2	44	NA	NA	237	5.5655	-87.047083	afternoon	1	78	55	30	80	23	48	-2	elasmobranch	sharks	NT	27.6099987	0.44	NO	NO	0.119999997	20.19	-0.45	24.82	-0.17	28.87	0.19	26.67	-0.15
414	Carcharhinus falciformis	1092 . Carcharhinus falciformis	1092	5/17/10	249	-2115	Manuelita	17	5	2010	Cocos Island	83	88	74	1430	NA	NA	NA	NA	NA	137	5.562967	-87.044533	afternoon	1	83	60	60	60	23	23	23	elasmobranch	sharks	VU	28.81999969	0.749	NO	NO	0.179999992	24.28	0	26.97	-0.11	29.03	0.24	27.68	-0.17
415	Mobula sp.	1079 . Mobula sp.	1079	5/5/10	237	-2127	Everest	5	5	2010	Cocos Island	83	92	82	828	NA	NA	NA	NA	NA	125	5.5655	-87.047083	morning	1	83	60	60	60	23	23	23	elasmobranch	rays	EN	29.05999947	0.806	NO	NO	0.219999999	24.28	0	26.97	-0.11	29.03	0.24	27.68	-0.17
416	Sphyr lewini	1092 . Sphyr lewini	1092	5/17/10	249	-2115	Manuelita	17	5	2010	Cocos Island	83	88	74	1430	NA	NA	NA	NA	NA	137	5.562967	-87.044533	afternoon	1	83	60	60	60	23	23	23	elasmobranch	sharks	CR	28.81999969	0.749	NO	NO	0.179999992	24.28	0	26.97	-0.11	29.03	0.24	27.68	-0.17
417	Acanthocybium solandri	2841 . Acanthocybium solandri	2841	7/6/18	3221	857	Everest	6	7	2018	Cocos Island	83	75	60	835	26.4	18	30	70	40	187	5.5655	-87.047083	morning	1	83	60	50	70	23	33	13	teleost	teleost	LC	28.42000008	0.65	NO	NO	0.5	21.43	-0.19	26.05	0.43	29.1	0.3	27.52	0.3
418	Triaenodon obesus	1016 . Triaenodon obesus	1016	12/31/09	112	-2252	Everest	31	12	2009	Cocos Island	79	64	49	1438	NA	NA	NA	NA	NA	365	5.5655	-87.047083	afternoon	1	79	55	50	60	24	29	19	elasmobranch	sharks	NT	28.02999878	0.557	NO	NO	0.370000005	23.16	0.35	26.67	1.53	29.67	1.18	28.3	1.72
419	Carcharhinus galapagensis	2606 . Carcharhinus galapagensis	2606	12/19/16	2657	293	Everest	19	12	2016	Cocos Island	84	75	60	940	25.9	17.4	35	65	30	354	5.5655	-87.047083	morning	1	84	60	60	60	24	24	24	elasmobranch	sharks	NT	27.63999939	0.45	NO	NO	0.189999998	23.35	0.53	24.78	-0.36	28.35	-0.14	26.16	-0.41
420	Sphyr lewini	2606 . Sphyr lewini	2606	12/19/16	2657	293	Everest	19	12	2016	Cocos Island	84	75	60	940	25.9	17.4	35	65	30	354	5.5655	-87.047083	morning	1	84	60	60	60	24	24	24	elasmobranch	sharks	CR	27.63999939	0.45	NO	NO	0.189999998	23.35	0.53	24.78	-0.36	28.35	-0.14	26.16	-0.41
421	Thunnus albacares	2606 . Thunnus albacares	2606	12/19/16	2657	293	Everest	19	12	2016	Cocos Island	84	75	60	940	25.9	17.4	35	65	30	354	5.5655	-87.047083	morning	1	84	60	60	60	24	24	24	teleost	teleost	NT	27.63999939	0.45	NO	NO	0.189999998	23.35	0.53	24.78	-0.36	28.35	-0.14	26.16	-0.41
422	Galeocerdo cuvier	2604 . Galeocerdo cuvier	2604	12/17/16	2655	291	Everest	17	12	2016	Cocos Island	84	105	90	840	26	18.3	40	65	25	352	5.5655	-87.047083	morning	1	84	60	50	70	24	34	14	elasmobranch	sharks	NT	27.20999908	0.306	NO	NO	-0.199999988	23.35	0.53	24.78	-0.36	28.35	-0.14	26.16	-0.41
423	Carcharhinus galapagensis	2633 . Carcharhinus galapagensis	2633	5/22/17	2811	447	Everest	22	5	2017	Cocos Island	82	37	20	1313	26	17.4	44	70	26	142	5.5655	-87.047083	afternoon	1	82	57.5	45	70	24.5	37	12	elasmobranch	sharks	NT	28.3599987	0.636	NO	NO	-0.199999988	25.06	0.78	27.6	0.51	29.08	0.29	28.3	0.46
424	Mobula sp.	2196 . Mobula sp.	2196	11/15/14	1892	-472	Manuelita	15	11	2014	Cocos Island	55	45	30	1300	NA	NA	NA	NA	NA	319	5.562967	-87.044533	afternoon	1	55	30	30	30	25	25	25	elasmobranch	rays	EN	28.34000015	0.631	NO	NO	1.25999999	22.33	0.74	25.88	0.91	29.52	0.88	27.5	0.85
425	Triaenodon obesus	2196 . Triaenodon obesus	2196	11/15/14	1892	-472	Manuelita	15	11	2014	Cocos Island	55	45	30	1300	NA	NA	NA	NA	NA	319	5.562967	-87.044533	afternoon	1	55	30	30	30	25	25	25	elasmobranch	sharks	NT	28.34000015	0.631	NO	NO	1.25999999	22.33	0.74	25.88	0.91	29.52	0.88	27.5	0.85
426	Triaenodon obesus	2613 . Triaenodon obesus	2613	2/17/17	2717	353	Manuelita	17	2	2017	Cocos Island	55	65	55	1140	28	NA	30	45	15	48	5.562967	-87.044533	morning	1	55	30	20	40	25	35	15	elasmobranch	sharks	NT	29.79999924	0.943	NO	NO	1	27.76	1.62	27	0.63	28.03	-0.07	26.87	0.14
427	Carcharhinus falciformis	1654 . Carcharhinus falciformis	1654	8/5/12	1060	-1304	Piedra 165	5	8	2012	Cocos Island	60	52	39	1125	NA	NA	NA	NA	NA	218	5.573267	-87.063317	morning	1	60	35	35	35	25	25	25	elasmobranch	sharks	VU	27.69999886	0.466	NO	NO	0.039999999	20.99	0.35	25.72	0.73	29.1	0.42	27.55	0.73
428	Triaenodon obesus	1833 . Triaenodon obesus	1833	4/26/13	1324	-1040	Manuelita	26	4	2013	Cocos Island	60	67	58	1025	NA	NA	NA	NA	NA	116	5.562967	-87.044533	morning	1	60	35	35	35	25	25	25	elasmobranch	sharks	NT	28.34000015	0.631	NO	NO	-0.649999976	24.74	-0.86	27.35	-0.15	28.47	-0.03	27.68	-0.1
429	Thunnus albacares	1654 . Thunnus albacares	1654	8/5/12	1060	-1304	Piedra 165	5	8	2012	Cocos Island	60	52	39	1125	NA	NA	NA	NA	NA	218	5.573267	-87.063317	morning	1	60	35	30	40	25	30	20	teleost	teleost	NT	27.69999886	0.466	NO	NO	0.039999999	20.99	0.35	25.72	0.73	29.1	0.42	27.55	0.73
430	Thunnus albacares	2328 . Thunnus albacares	2328	7/7/15	2126	-238	Manuelita	7	7	2015	Cocos Island	60	60	50	1210	27.9	NA	NA	NA	NA	188	5.562967	-87.044533	afternoon	1	60	35	25	45	25	35	15	teleost	teleost	NT	29.53999901	0.902	NO	NO	1.629999995	24.48	2.87	27.79	2.17	29.8	1	28.82	1.6
431	Carcharhinus falciformis	1115 . Carcharhinus falciformis	1115	6/16/10	279	-2085	Everest	16	6	2010	Cocos Island	65	58	39	1135	NA	NA	NA	NA	NA	167	5.5655	-87.047083	morning	1	65	40	40	40	25	25	25	elasmobranch	sharks	VU	28.51000023	0.673	NO	NO	0.379999995	22.6	-0.27	25.75	-0.68	28.64	-0.21	27	-0.65
432	Carcharhinus galapagensis	2682 . Carcharhinus galapagensis	2682	9/15/17	2927	563	Manuelita	15	9	2017	Cocos Island	65	60	45	1035	25.5	18.5	NA	NA	NA	258	5.562967	-87.044533	morning	1	65	40	40	40	25	25	25	elasmobranch	sharks	NT	27.31999969	0.343	NO	NO	0.049999997	19.67	-0.67	24.17	-0.68	28.69	0	26.29	-0.43
433	Carcharhinus galapagensis	1488 . Carcharhinus galapagensis	1488	12/10/11	821	-1543	Everest	10	12	2011	Cocos Island	65	48	40	1010	NA	NA	NA	NA	NA	344	5.5655	-87.047083	morning	1	65	40	30	50	25	35	15	elasmobranch	sharks	NT	26.37999916	0.092	NO	NO	-0.949999988	21.85	-0.96	24.2	-0.94	27.39	-1.1	25.53	-1.04
434	Sphyr lewini	1164 . Sphyr lewini	1164	8/18/10	342	-2022	Everest	18	8	2010	Cocos Island	65	66	42	814	NA	NA	NA	NA	NA	230	5.5655	-87.047083	morning	1	65	40	30	50	25	35	15	elasmobranch	sharks	CR	26.75	0.171	NO	NO	-0.810000002	19.27	-1.37	23.87	-1.12	27.47	-1.2	25.5	-1.32
435	Triaenodon obesus	2682 . Triaenodon obesus	2682	9/15/17	2927	563	Manuelita	15	9	2017	Cocos Island	65	60	45	1035	25.5	18.5	NA	NA	NA	258	5.562967	-87.044533	morning	1	65	40	30	50	25	35	15	elasmobranch	sharks	NT	27.31999969	0.343	NO	NO	0.049999997	19.67	-0.67	24.17	-0.68	28.69	0	26.29	-0.43
436	Triaenodon obesus	2534 . Triaenodon obesus	2534	8/31/16	2547	183	Everest	31	8	2016	Cocos Island	65	45	38	1130	26	17.3	35	NA	NA	244	5.5655	-87.047083	morning	1	65	40	20	60	25	45	5	elasmobranch	sharks	NT	26.20999908	0.065	NO	NO	-1.220000029	21.03	0.39	24.53	-0.46	28.68	0	26.28	-0.54
437	Galeocerdo cuvier	2109 . Galeocerdo cuvier	2109	7/12/14	1766	-598	Everest	12	7	2014	Cocos Island	70	60	47	805	NA	NA	NA	NA	NA	193	5.5655	-87.047083	morning	1	70	45	45	45	25	25	25	elasmobranch	sharks	NT	29.12999916	0.819	NO	NO	1.279999971	22.98	1.36	26.27	0.65	29.09	0.29	27.4	0.18
438	Taeniurops meyeni	2753 . Taeniurops meyeni	2753	2/8/18	3073	709	Manuelita	8	2	2018	Cocos Island	70	60	53	1030	NA	NA	60	NA	NA	39	5.562967	-87.044533	morning	1	70	45	40	50	25	30	20	elasmobranch	rays	VU	28.68999863	0.72	NO	NO	0.119999997	25.57	-0.57	25.36	-1.01	27.86	-0.24	25.83	-0.9
439	Taeniurops meyeni	2963 . Taeniurops meyeni	2963	12/22/18	3390	1026	Manuelita	22	12	2018	Cocos Island	70	40	25	1055	26.4	20.3	40	55	15	356	5.562967	-87.044533	morning	1	70	45	40	50	25	30	20	elasmobranch	rays	VU	28.42000008	0.65	NO	NO	0.930000007	23.6	0.78	26.12	0.98	29.52	1.03	27.53	0.96
440	Carcharhinus galapagensis	2782 . Carcharhinus galapagensis	2782	4/12/18	3136	772	Manuelita	12	4	2018	Cocos Island	70	60	45	1045	27.7	19.7	35	45	10	102	5.562967	-87.044533	morning	1	70	45	30	60	25	40	10	elasmobranch	sharks	NT	29.07999992	0.811	NO	NO	-0.099999994	24.58	-1.02	27.12	-0.38	28.63	0.12	27.42	-0.36
441	Carcharhinus falciformis	1887 . Carcharhinus falciformis	1887	7/3/13	1392	-972	Everest	3	7	2013	Cocos Island	75	67	50	845	NA	NA	NA	NA	NA	184	5.5655	-87.047083	morning	1	75	50	50	50	25	25	25	elasmobranch	sharks	VU	26.6099987	0.135	NO	NO	-1.339999914	20.29	-1.33	24.97	-0.66	28.76	-0.04	26.91	-0.31
442	Carcharhinus falciformis	1464 . Carcharhinus falciformis	1464	11/11/11	792	-1572	Everest	11	11	2011	Cocos Island	75	57	50	1043	NA	NA	NA	NA	NA	315	5.5655	-87.047083	morning	1	75	50	50	50	25	25	25	elasmobranch	sharks	VU	26.51999855	0.118	NO	NO	-0.550000012	20.79	-0.8	23.89	-1.09	27.87	-0.77	25.6	-1.05
443	Sphyr lewini	1464 . Sphyr lewini	1464	11/11/11	792	-1572	Everest	11	11	2011	Cocos Island	75	57	50	1043	NA	NA	NA	NA	NA	315	5.5655	-87.047083	morning	1	75	50	50	50	25	25	25	elasmobranch	sharks	CR	26.51999855	0.118	NO	NO	-0.550000012	20.79	-0.8	23.89	-1.09	27.87	-0.77	25.6	-1.05
444	Sphyr lewini	2599 . Sphyr lewini	2599	12/14/16	2652	288	Manuelita	14	12	2016	Cocos Island	75	75	60	1120	25.5	73	NA	NA	NA	349	5.562967	-87.044533	morning	1	75	50	50	50	25	25	25	elasmobranch	sharks	CR	26.78999901	0.182	NO	NO	-0.579999983	23.35	0.53	24.78	-0.36	28.35	-0.14	26.16	-0.41
445	Mobula sp.	1464 . Mobula sp.	1464	11/11/11	792	-1572	Everest	11	11	2011	Cocos Island	75	57	50	1043	NA	NA	NA	NA	NA	315	5.5655	-87.047083	morning	1	75	50	40	60	25	35	15	elasmobranch	rays	EN	26.51999855	0.118	NO	NO	-0.550000012	20.79	-0.8	23.89	-1.09	27.87	-0.77	25.6	-1.05
446	Thunnus albacares	1887 . Thunnus albacares	1887	7/3/13	1392	-972	Everest	3	7	2013	Cocos Island	75	67	50	845	NA	NA	NA	NA	NA	184	5.5655	-87.047083	morning	1	75	50	40	60	25	35	15	teleost	teleost	NT	26.6099987	0.135	NO	NO	-1.339999914	20.29	-1.33	24.97	-0.66	28.76	-0.04	26.91	-0.31
447	Carcharhinus galapagensis	1658 . Carcharhinus galapagensis	1658	8/8/12	1063	-1301	Everest	8	8	2012	Cocos Island	80	97	82	821	NA	NA	NA	NA	NA	221	5.5655	-87.047083	morning	1	80	55	55	55	25	25	25	elasmobranch	sharks	NT	27.64999962	0.453	NO	NO	0.01	20.99	0.35	25.72	0.73	29.1	0.42	27.55	0.73
448	Sphyr lewini	1599 . Sphyr lewini	1599	5/30/12	993	-1371	Everest	30	5	2012	Cocos Island	80	94	57	1210	NA	NA	NA	NA	NA	151	5.5655	-87.047083	afternoon	1	80	55	55	55	25	25	25	elasmobranch	sharks	CR	28.86999893	0.761	NO	NO	0.449999988	25.48	1.2	27.23	0.15	28.53	-0.26	27.8	-0.05
449	Carcharhinus falciformis	2240 . Carcharhinus falciformis	2240	3/1/15	1998	-366	Everest	1	3	2015	Cocos Island	80	75	53	820	NA	NA	NA	NA	NA	60	5.5655	-87.047083	morning	1	80	55	50	60	25	30	20	elasmobranch	sharks	VU	29.07999992	0.811	NO	NO	0.07	26.69	0.06	27.29	0.15	29.32	1.13	27.79	0.58
450	Carcharhinus falciformis	1184 . Carcharhinus falciformis	1184	9/4/10	359	-2005	Everest	4	9	2010	Cocos Island	80	104	79	1528	NA	NA	NA	NA	NA	247	5.5655	-87.047083	afternoon	1	80	55	50	60	25	30	20	elasmobranch	sharks	VU	27.27999878	0.331	NO	NO	-0.099999994	18.9	-1.44	23.59	-1.26	27.13	-1.56	25.07	-1.65
451	Carcharhinus falciformis	1658 . Carcharhinus falciformis	1658	8/8/12	1063	-1301	Everest	8	8	2012	Cocos Island	80	97	82	821	NA	NA	NA	NA	NA	221	5.5655	-87.047083	morning	1	80	55	50	60	25	30	20	elasmobranch	sharks	VU	27.64999962	0.453	NO	NO	0.01	20.99	0.35	25.72	0.73	29.1	0.42	27.55	0.73
452	Sphyr lewini	1779 . Sphyr lewini	1779	1/17/13	1225	-1139	Everest	17	1	2013	Cocos Island	80	64	45	836	NA	NA	NA	NA	NA	17	5.5655	-87.047083	morning	1	80	55	50	60	25	30	20	elasmobranch	sharks	CR	27.52999878	0.417	NO	NO	-0.459999979	24	-0.52	25.06	-0.57	28.28	-0.02	26.16	-0.41
453	Sphyr lewini	1995 . Sphyr lewini	1995	11/26/13	1538	-826	Everest	26	11	2013	Cocos Island	80	73	60	1200	NA	NA	NA	NA	NA	330	5.5655	-87.047083	afternoon	1	80	55	50	60	25	30	20	elasmobranch	sharks	CR	26.81999969	0.189	NO	NO	-0.370000005	21.06	-0.54	24.81	-0.17	28.91	0.27	26.65	0.01
454	Sphyr lewini	2068 . Sphyr lewini	2068	5/28/14	1721	-643	Everest	28	5	2014	Cocos Island	80	72	63	1518	NA	NA	NA	NA	NA	148	5.5655	-87.047083	afternoon	1	80	55	50	60	25	30	20	elasmobranch	sharks	CR	29.07999992	0.811	NO	NO	0.629999995	25.57	1.3	27.69	0.61	29.56	0.77	28.31	0.46
455	Thunnus albacares	2122 . Thunnus albacares	2122	8/4/14	1789	-575	Everest	4	8	2014	Cocos Island	80	95	87	1120	NA	NA	NA	NA	NA	216	5.5655	-87.047083	morning	1	80	55	50	60	25	30	20	teleost	teleost	NT	29.19999886	0.835	NO	NO	1.539999962	21.91	1.27	25.51	0.52	29.14	0.46	27.02	0.2
456	Carcharhinus galapagensis	1985 . Carcharhinus galapagensis	1985	11/1/13	1513	-851	Everest	1	11	2013	Cocos Island	80	75	60	811	NA	NA	NA	NA	NA	305	5.5655	-87.047083	morning	1	80	55	40	70	25	40	10	elasmobranch	sharks	NT	27.37999916	0.366	NO	NO	0.329999983	21.06	-0.54	24.81	-0.17	28.91	0.27	26.65	0.01
457	Rhincodon typus	1088 . Rhincodon typus	1088	5/9/10	241	-2123	Everest	9	5	2010	Cocos Island	80	74	50	1400	NA	NA	NA	NA	NA	129	5.5655	-87.047083	afternoon	1	80	55	40	70	25	40	10	elasmobranch	sharks	EN	29.46999931	0.888	NO	NO	0.689999998	24.28	0	26.97	-0.11	29.03	0.24	27.68	-0.17
458	Carcharhinus galapagensis	2375 . Carcharhinus galapagensis	2375	10/25/15	2236	-128	Everest	25	10	2015	Cocos Island	80	90	70	1140	27.6	17	30	80	50	298	5.5655	-87.047083	morning	1	80	55	40	70	25	40	10	elasmobranch	sharks	NT	28.13999939	0.585	NO	NO	1.110000014	23.31	2.52	27.58	2.66	29.79	1.12	29.15	2.46
459	Sphyr lewini	2375 . Sphyr lewini	2375	10/25/15	2236	-128	Everest	25	10	2015	Cocos Island	80	90	70	1140	27.6	17	30	80	50	298	5.5655	-87.047083	morning	1	80	55	40	70	25	40	10	elasmobranch	sharks	CR	28.13999939	0.585	NO	NO	1.110000014	23.31	2.52	27.58	2.66	29.79	1.12	29.15	2.46
460	Taeniurops meyeni	2375 . Taeniurops meyeni	2375	10/25/15	2236	-128	Everest	25	10	2015	Cocos Island	80	90	70	1140	27.6	17	30	80	50	298	5.5655	-87.047083	morning	1	80	55	40	70	25	40	10	elasmobranch	rays	VU	28.13999939	0.585	NO	NO	1.110000014	23.31	2.52	27.58	2.66	29.79	1.12	29.15	2.46
461	Thunnus albacares	2375 . Thunnus albacares	2375	10/25/15	2236	-128	Everest	25	10	2015	Cocos Island	80	90	70	1140	27.6	17	30	80	50	298	5.5655	-87.047083	morning	1	80	55	40	70	25	40	10	teleost	teleost	NT	28.13999939	0.585	NO	NO	1.110000014	23.31	2.52	27.58	2.66	29.79	1.12	29.15	2.46
462	Carcharhinus galapagensis	1912 . Carcharhinus galapagensis	1912	7/31/13	1420	-944	Everest	31	7	2013	Cocos Island	80	77	65	838	NA	NA	NA	NA	NA	212	5.5655	-87.047083	morning	1	80	55	30	80	25	50	0	elasmobranch	sharks	NT	26.90999985	0.215	NO	NO	-0.789999962	20.29	-1.33	24.97	-0.66	28.76	-0.04	26.91	-0.31
463	Sphyr lewini	3172 . Sphyr lewini	3172	11/30/19	3733	1369	Everest	30	11	2019	Cocos Island	85	90	75	830	NA	NA	NA	NA	NA	334	5.5655	-87.047083	morning	1	85	60	60	60	25	25	25	elasmobranch	sharks	CR	26.55999947	0.126	NO	NO	-0.669999957	21.32	-0.27	25.46	0.48	29.47	0.84	27.26	0.61
464	Taeniurops meyeni	2282 . Taeniurops meyeni	2282	5/3/15	2061	-303	Everest	3	5	2015	Cocos Island	85	70	55	1140	29	NA	NA	NA	NA	123	5.5655	-87.047083	morning	1	85	60	60	60	25	25	25	elasmobranch	rays	VU	29.57999992	0.908	NO	NO	0.699999988	26.71	2.43	28.28	1.19	29.88	1.09	28.88	1.03
465	Thunnus albacares	3172 . Thunnus albacares	3172	11/30/19	3733	1369	Everest	30	11	2019	Cocos Island	85	90	75	830	NA	NA	NA	NA	NA	334	5.5655	-87.047083	morning	1	85	60	60	60	25	25	25	teleost	teleost	NT	26.55999947	0.126	NO	NO	-0.669999957	21.32	-0.27	25.46	0.48	29.47	0.84	27.26	0.61
466	Thunnus albacares	2125 . Thunnus albacares	2125	8/6/14	1791	-573	Everest	6	8	2014	Cocos Island	85	100	85	820	NA	NA	NA	NA	NA	218	5.5655	-87.047083	morning	1	85	60	60	60	25	25	25	teleost	teleost	NT	29.09999847	0.814	NO	NO	1.439999938	21.91	1.27	25.51	0.52	29.14	0.46	27.02	0.2
467	Carcharhinus galapagensis	2776 . Carcharhinus galapagensis	2776	3/29/18	3122	758	Everest	29	3	2018	Cocos Island	85	85	70	930	27.7	15.3	30	50	20	88	5.5655	-87.047083	morning	1	85	60	60	60	25	25	25	elasmobranch	sharks	NT	29.69999886	0.926	NO	NO	0.469999999	25.83	-0.8	26.37	-0.76	28.14	-0.05	26.48	-0.73
468	Sphyr lewini	1003 . Sphyr lewini	1003	12/11/09	92	-2272	Wall	11	12	2009	Cocos Island	225	105	64	1000	NA	NA	NA	NA	NA	345	5.580283	-87.055233	morning	1	225	200	150	250	25	75	-25	elasmobranch	sharks	CR	28.40999985	0.648	NO	NO	1.069999933	23.16	0.35	26.67	1.53	29.67	1.18	28.3	1.72
469	Tetrorce tremens	1613 . Tetrorce tremens	1613	6/12/12	1006	-1358	Piedra 165	12	6	2012	Cocos Island	305	152	109	1518	NA	NA	NA	NA	NA	164	5.573267	-87.063317	afternoon	1	305	280	280	280	25	25	25	elasmobranch	rays	DD	28.52999878	0.679	NO	NO	0.329999983	24.47	1.59	27.09	0.66	28.73	-0.11	27.95	0.31
470	Carcharhinus galapagensis	2366 . Carcharhinus galapagensis	2366	10/9/15	2220	-144	Everest	9	10	2015	Cocos Island	88	90	75	1215	27.6	20.2	40	NA	NA	282	5.5655	-87.047083	afternoon	1	88	62.5	45	80	25.5	43	8	elasmobranch	sharks	NT	28.65999985	0.714	NO	NO	1.599999905	23.31	2.52	27.58	2.66	29.79	1.12	29.15	2.46
471	Carcharhinus galapagensis	2824 . Carcharhinus galapagensis	2824	6/19/18	3204	840	Manuelita	19	6	2018	Cocos Island	61	58	45	1110	26.9	20	40	NA	NA	170	5.562967	-87.044533	morning	1	61	35	30	40	26	31	21	elasmobranch	sharks	NT	28.22999954	0.607	NO	NO	0.140000001	22.19	-0.69	26.72	0.29	29.16	0.32	27.85	0.2
472	Sphyr lewini	2824 . Sphyr lewini	2824	6/19/18	3204	840	Manuelita	19	6	2018	Cocos Island	61	58	45	1110	26.9	20	40	NA	NA	170	5.562967	-87.044533	morning	1	61	35	30	40	26	31	21	elasmobranch	sharks	CR	28.22999954	0.607	NO	NO	0.140000001	22.19	-0.69	26.72	0.29	29.16	0.32	27.85	0.2
473	Acanthocybium solandri	2789 . Acanthocybium solandri	2789	4/16/18	3140	776	Manuelita	16	4	2018	Cocos Island	66	45	40	935	28.1	19.4	35	50	15	106	5.562967	-87.044533	morning	1	66	40	40	40	26	26	26	teleost	teleost	LC	29.09999847	0.814	NO	NO	-0.059999999	24.58	-1.02	27.12	-0.38	28.63	0.12	27.42	-0.36
474	Taeniurops meyeni	2789 . Taeniurops meyeni	2789	4/16/18	3140	776	Manuelita	16	4	2018	Cocos Island	66	45	40	935	28.1	19.4	35	50	15	106	5.562967	-87.044533	morning	1	66	40	40	40	26	26	26	elasmobranch	rays	VU	29.09999847	0.814	NO	NO	-0.059999999	24.58	-1.02	27.12	-0.38	28.63	0.12	27.42	-0.36
475	Thunnus albacares	2817 . Thunnus albacares	2817	5/24/18	3178	814	Manuelita	24	5	2018	Cocos Island	71	60	40	1015	27.5	18.5	30	60	30	144	5.562967	-87.044533	morning	1	71	45	30	60	26	41	11	teleost	teleost	NT	28.92000008	0.773	NO	NO	0.399999976	23.73	-0.54	26.94	-0.15	29.01	0.22	27.72	-0.13
476	Triaenodon obesus	993 . Triaenodon obesus	993	11/30/09	81	-2283	Everest	30	11	2009	Cocos Island	77	58	46	813	NA	NA	NA	NA	NA	334	5.5655	-87.047083	morning	1	77	51	46	56	26	31	21	elasmobranch	sharks	NT	27.27999878	0.331	NO	NO	0.049999997	22.11	0.51	26.23	1.26	29.88	1.25	28.19	1.54
477	Mobula sp.	1455 . Mobula sp.	1455	10/1/11	751	-1613	Everest	1	10	2011	Cocos Island	81	85	77	1545	NA	NA	NA	NA	NA	274	5.5655	-87.047083	afternoon	1	81	55	55	55	26	26	26	elasmobranch	rays	EN	26.67000008	0.149	NO	NO	-0.459999979	20.19	-0.6	23.97	-0.95	27.94	-0.72	25.72	-0.97
478	Triaenodon obesus	2335 . Triaenodon obesus	2335	7/21/15	2140	-224	Everest	21	7	2015	Cocos Island	81	77	70	825	28.9	NA	NA	NA	NA	202	5.5655	-87.047083	morning	1	81	55	50	60	26	31	21	elasmobranch	sharks	NT	28.36999893	0.639	NO	NO	0.589999974	24.48	2.87	27.79	2.17	29.8	1	28.82	1.6
479	Thunnus albacares	2382 . Thunnus albacares	2382	11/7/15	2249	-115	Everest	7	11	2015	Cocos Island	81	70	60	850	26.5	16.5	40	60	20	311	5.5655	-87.047083	morning	1	81	55	40	70	26	41	11	teleost	teleost	NT	27.86999893	0.513	NO	NO	0.810000002	23.83	2.24	27.91	2.93	30.3	1.67	29.6	2.95
480	Carcharhinus galapagensis	3003 . Carcharhinus galapagensis	3003	4/18/19	3507	1143	Everest	18	4	2019	Cocos Island	81	90	80	1125	NA	NA	NA	NA	NA	108	5.5655	-87.047083	morning	1	81	55	30	80	26	51	1	elasmobranch	sharks	NT	29.77999878	0.939	NO	NO	0.649999976	25.68	0.08	28.17	0.67	29.24	0.73	28.6	0.82
481	Carcharhinus falciformis	2382 . Carcharhinus falciformis	2382	11/7/15	2249	-115	Everest	7	11	2015	Cocos Island	81	70	60	850	26.5	16.5	40	60	20	311	5.5655	-87.047083	morning	1	81	55	30	80	26	51	1	elasmobranch	sharks	VU	27.86999893	0.513	NO	NO	0.810000002	23.83	2.24	27.91	2.93	30.3	1.67	29.6	2.95
482	Carcharhinus falciformis	1224 . Carcharhinus falciformis	1224	11/18/10	434	-1930	Everest	18	11	2010	Cocos Island	86	102	84	1514	NA	NA	NA	NA	NA	322	5.5655	-87.047083	afternoon	1	86	60	60	60	26	26	26	elasmobranch	sharks	VU	26.88999939	0.21	NO	NO	-0.209999993	20.03	-1.56	23.4	-1.58	27.07	-1.57	25.07	-1.58
483	Sphyr lewini	1586 . Sphyr lewini	1586	4/23/12	956	-1408	Everest	23	4	2012	Cocos Island	86	92	87	808	NA	NA	NA	NA	NA	114	5.5655	-87.047083	morning	1	86	60	60	60	26	26	26	elasmobranch	sharks	CR	29.63999939	0.917	NO	NO	0.599999964	26.9	1.3	27.58	0.08	28.16	-0.34	27.38	-0.39
484	Carcharhinus galapagensis	2724 . Carcharhinus galapagensis	2724	11/22/17	2995	631	Manuelita	22	11	2017	Cocos Island	86	70	55	1920	25.3	17.8	40	55	15	326	5.562967	-87.044533	afternoon	1	86	60	60	60	26	26	26	elasmobranch	sharks	NT	26.64999962	0.145	NO	NO	-0.5	20.44	-1.15	23.92	-1.05	28.46	-0.18	25.79	-0.86
485	Echinorhinus cookei	1622 . Echinorhinus cookei	1622	6/17/12	1011	-1353	Piedra 165	17	6	2012	Cocos Island	301	130	99	1502	NA	NA	NA	NA	NA	169	5.573267	-87.063317	afternoon	1	301	275	275	275	26	26	26	elasmobranch	sharks	DD	28.73999977	0.731	NO	NO	0.620000005	24.47	1.59	27.09	0.66	28.73	-0.11	27.95	0.31
486	Echinorhinus cookei	1346 . Echinorhinus cookei	1346	5/25/11	622	-1742	Piedra 165	25	5	2011	Cocos Island	307	145	102	1443	NA	NA	NA	NA	NA	145	5.573267	-87.063317	afternoon	1	307	280.5	270	291	26.5	37	16	elasmobranch	sharks	DD	26.80999947	0.187	NO	NO	-1.699999928	24.89	0.62	26.94	-0.14	28.28	-0.51	27.42	-0.43
487	Carcharhinus galapagensis	1154 . Carcharhinus galapagensis	1154	8/5/10	329	-2035	Manuelita	5	8	2010	Cocos Island	62	74	57	918	NA	NA	NA	NA	NA	217	5.562967	-87.044533	morning	1	62	35	35	35	27	27	27	elasmobranch	sharks	NT	27.3599987	0.359	NO	NO	-0.299999982	19.27	-1.37	23.87	-1.12	27.47	-1.2	25.5	-1.32
488	Sphyr lewini	1154 . Sphyr lewini	1154	8/5/10	329	-2035	Manuelita	5	8	2010	Cocos Island	62	74	57	918	NA	NA	NA	NA	NA	217	5.562967	-87.044533	morning	1	62	35	35	35	27	27	27	elasmobranch	sharks	CR	27.3599987	0.359	NO	NO	-0.299999982	19.27	-1.37	23.87	-1.12	27.47	-1.2	25.5	-1.32
489	Thunnus albacares	2629 . Thunnus albacares	2629	5/20/17	2809	445	Manuelita	20	5	2017	Cocos Island	62	55	33	1050	26.4	16.4	NA	NA	NA	140	5.562967	-87.044533	morning	1	62	35	35	35	27	27	27	teleost	teleost	NT	28.26000023	0.613	NO	NO	-0.329999983	25.06	0.78	27.6	0.51	29.08	0.29	28.3	0.46
490	Carcharhinus galapagensis	2578 . Carcharhinus galapagensis	2578	11/4/16	2612	248	Manuelita	4	11	2016	Cocos Island	62	50	40	1140	25.7	17.6	40	50	10	309	5.562967	-87.044533	morning	1	62	35	20	50	27	42	12	elasmobranch	sharks	NT	26.81999969	0.189	NO	NO	-0.229999989	21.68	0.09	24.58	-0.4	28.27	-0.37	26.1	-0.55
491	Sphyr lewini	2671 . Sphyr lewini	2671	8/25/17	2906	542	Everest	25	8	2017	Cocos Island	72	80	60	835	26	20.9	44	66	22	237	5.5655	-87.047083	morning	1	72	45	40	50	27	32	22	elasmobranch	sharks	CR	27.6099987	0.44	NO	NO	0.119999997	20.19	-0.45	24.82	-0.17	28.87	0.19	26.67	-0.15
492	Sphyr lewini	2297 . Sphyr lewini	2297	5/19/15	2077	-287	Everest	19	5	2015	Cocos Island	82	70	60	1000	NA	NA	NA	NA	NA	139	5.5655	-87.047083	morning	1	82	55	50	60	27	32	22	elasmobranch	sharks	CR	29.77999878	0.939	NO	NO	1.169999957	26.71	2.43	28.28	1.19	29.88	1.09	28.88	1.03
493	Thunnus albacares	2297 . Thunnus albacares	2297	5/19/15	2077	-287	Everest	19	5	2015	Cocos Island	82	70	60	1000	NA	NA	NA	NA	NA	139	5.5655	-87.047083	morning	1	82	55	50	60	27	32	22	teleost	teleost	NT	29.77999878	0.939	NO	NO	1.169999957	26.71	2.43	28.28	1.19	29.88	1.09	28.88	1.03
494	Thunnus albacares	2702 . Thunnus albacares	2702	10/12/17	2954	590	Everest	12	10	2017	Cocos Island	82	120	105	1410	26.1	16.6	45	60	15	285	5.5655	-87.047083	afternoon	1	82	55	50	60	27	32	22	teleost	teleost	NT	26.95999908	0.23	NO	NO	-0.079999998	19.45	-1.34	24.28	-0.64	28.55	-0.11	26.23	-0.46
495	Mobula sp.	1138 . Mobula sp.	1138	7/14/10	307	-2057	Everest	14	7	2010	Cocos Island	87	113	93	1510	NA	NA	NA	NA	NA	195	5.5655	-87.047083	afternoon	1	87	60	60	60	27	27	27	elasmobranch	rays	EN	28.32999992	0.628	NO	NO	0.5	20.08	-1.54	24.53	-1.09	28.09	-0.71	26.09	-1.13
496	Galeocerdo cuvier	2704 . Galeocerdo cuvier	2704	10/13/17	2955	591	Everest	13	10	2017	Cocos Island	87	110	90	1425	26	16.1	50	60	10	286	5.5655	-87.047083	afternoon	1	87	60	60	60	27	27	27	elasmobranch	sharks	NT	27.13999939	0.282	NO	NO	0.099999994	19.45	-1.34	24.28	-0.64	28.55	-0.11	26.23	-0.46
497	Thunnus albacares	2704 . Thunnus albacares	2704	10/13/17	2955	591	Everest	13	10	2017	Cocos Island	87	110	90	1425	26	16.1	50	60	10	286	5.5655	-87.047083	afternoon	1	87	60	60	60	27	27	27	teleost	teleost	NT	27.13999939	0.282	NO	NO	0.099999994	19.45	-1.34	24.28	-0.64	28.55	-0.11	26.23	-0.46
498	Carcharhinus galapagensis	2867 . Carcharhinus galapagensis	2867	8/15/18	3261	897	Everest	15	8	2018	Cocos Island	87	120	110	915	25.6	16.1	40	72	32	227	5.5655	-87.047083	morning	1	87	60	40	80	27	47	7	elasmobranch	sharks	NT	27.77999878	0.487	NO	NO	0.189999998	20.66	0.02	25.14	0.15	29.19	0.51	27.11	0.29
499	Mobula sp.	1002 . Mobula sp.	1002	12/10/09	91	-2273	Wall	10	12	2009	Cocos Island	227	124	75	1631	NA	NA	NA	NA	NA	344	5.580283	-87.055233	afternoon	1	227	200	200	200	27	27	27	elasmobranch	rays	EN	28.51999855	0.676	NO	NO	1.189999938	23.16	0.35	26.67	1.53	29.67	1.18	28.3	1.72
500	Sphyr lewini	1583 . Sphyr lewini	1583	4/22/12	955	-1409	Everest	22	4	2012	Cocos Island	80	75	68	855	NA	NA	NA	NA	NA	113	5.5655	-87.047083	morning	1	80	52.5	40	65	27.5	40	15	elasmobranch	sharks	CR	29.39999962	0.875	NO	NO	0.340000004	26.9	1.3	27.58	0.08	28.16	-0.34	27.38	-0.39
501	Taeniurops meyeni	2611 . Taeniurops meyeni	2611	1/8/17	2677	313	Manuelita	8	1	2017	Cocos Island	60	55	50	1145	27	20	37	NA	NA	8	5.562967	-87.044533	morning	1	60	32	24	40	28	36	20	elasmobranch	rays	VU	27.93000031	0.53	NO	NO	0.119999997	25.75	1.23	25.61	-0.02	28.18	-0.12	26.25	-0.32
502	Triaenodon obesus	1649 . Triaenodon obesus	1649	7/23/12	1047	-1317	Manuelita	23	7	2012	Cocos Island	63	60	55	1515	NA	NA	NA	NA	NA	205	5.562967	-87.044533	afternoon	1	63	35	35	35	28	28	28	elasmobranch	sharks	NT	27.94999886	0.534	NO	NO	0.189999998	22.61	0.99	26.54	0.92	28.86	0.06	27.75	0.53
503	Taeniurops meyeni	2996 . Taeniurops meyeni	2996	4/5/19	3494	1130	Manuelita	5	4	2019	Cocos Island	63	50	40	1055	28	24	57	NA	NA	95	5.562967	-87.044533	morning	1	63	35	20	50	28	43	13	elasmobranch	rays	VU	28.97999954	0.789	NO	NO	-0.229999989	25.68	0.08	28.17	0.67	29.24	0.73	28.6	0.82
504	Triaenodon obesus	2996 . Triaenodon obesus	2996	4/5/19	3494	1130	Manuelita	5	4	2019	Cocos Island	63	50	40	1055	28	24	57	NA	NA	95	5.562967	-87.044533	morning	1	63	35	20	50	28	43	13	elasmobranch	sharks	NT	28.97999954	0.789	NO	NO	-0.229999989	25.68	0.08	28.17	0.67	29.24	0.73	28.6	0.82
505	Aetobatus laticeps	3194 . Aetobatus laticeps	3194	2/28/20	3823	1459	Manuelita	28	2	2020	Cocos Island	68	60	45	1100	NA	NA	NA	NA	NA	59	5.562967	-87.044533	morning	1	68	40	40	40	28	28	28	elasmobranch	rays	VU	29.27999878	0.852	NO	NO	0.299999982	26.56	0.42	26.61	0.24	29.17	1.08	27.14	0.42
506	Taeniurops meyeni	3194 . Taeniurops meyeni	3194	2/28/20	3823	1459	Manuelita	28	2	2020	Cocos Island	68	60	45	1100	NA	NA	NA	NA	NA	59	5.562967	-87.044533	morning	1	68	40	40	40	28	28	28	elasmobranch	rays	VU	29.27999878	0.852	NO	NO	0.299999982	26.56	0.42	26.61	0.24	29.17	1.08	27.14	0.42
507	Aetobatus laticeps	2860 . Aetobatus laticeps	2860	8/11/18	3257	893	Manuelita	11	8	2018	Cocos Island	68	50	40	1115	26.1	15.7	38	48	10	223	5.562967	-87.044533	morning	1	68	40	40	40	28	28	28	elasmobranch	rays	VU	27.21999931	0.311	NO	NO	-0.389999986	20.66	0.02	25.14	0.15	29.19	0.51	27.11	0.29
508	Carcharhinus galapagensis	1476 . Carcharhinus galapagensis	1476	11/29/11	810	-1554	Everest	29	11	2011	Cocos Island	68	89	79	1459	NA	NA	NA	NA	NA	333	5.5655	-87.047083	afternoon	1	68	40	30	50	28	38	18	elasmobranch	sharks	NT	26.1099987	0.05	NO	NO	-1.110000014	20.79	-0.8	23.89	-1.09	27.87	-0.77	25.6	-1.05
509	Carcharhinus galapagensis	1454 . Carcharhinus galapagensis	1454	10/1/11	751	-1613	Everest	1	10	2011	Cocos Island	68	89	69	829	NA	NA	NA	NA	NA	274	5.5655	-87.047083	morning	1	68	40	25	55	28	43	13	elasmobranch	sharks	NT	26.67000008	0.149	NO	NO	-0.459999979	20.19	-0.6	23.97	-0.95	27.94	-0.72	25.72	-0.97
510	Carcharhinus galapagensis	1584 . Carcharhinus galapagensis	1584	4/22/12	955	-1409	Everest	22	4	2012	Cocos Island	78	78	70	1159	NA	NA	NA	NA	NA	113	5.5655	-87.047083	morning	1	78	50	50	50	28	28	28	elasmobranch	sharks	NT	29.39999962	0.875	NO	NO	0.340000004	26.9	1.3	27.58	0.08	28.16	-0.34	27.38	-0.39
511	Mobula sp.	974 . Mobula sp.	974	11/10/09	61	-2303	Everest	10	11	2009	Cocos Island	78	55	44	1210	NA	NA	NA	NA	NA	314	5.5655	-87.047083	afternoon	1	78	50	50	50	28	28	28	elasmobranch	rays	EN	27.09000015	0.266	NO	NO	0.029999999	22.11	0.51	26.23	1.26	29.88	1.25	28.19	1.54
512	Carcharhinus falciformis	1584 . Carcharhinus falciformis	1584	4/22/12	955	-1409	Everest	22	4	2012	Cocos Island	78	78	70	1159	NA	NA	NA	NA	NA	113	5.5655	-87.047083	morning	1	78	50	40	60	28	38	18	elasmobranch	sharks	VU	29.39999962	0.875	NO	NO	0.340000004	26.9	1.3	27.58	0.08	28.16	-0.34	27.38	-0.39
513	Sphyr lewini	3185 . Sphyr lewini	3185	12/26/19	3759	1395	Everest	26	12	2019	Cocos Island	78	100	85	1135	NA	NA	NA	NA	NA	360	5.5655	-87.047083	morning	1	78	50	30	70	28	48	8	elasmobranch	sharks	CR	28.02999878	0.557	NO	NO	0.459999979	23.16	0.34	25.47	0.33	29.5	1.01	27.07	0.5
514	Carcharhinus galapagensis	2288 . Carcharhinus galapagensis	2288	5/7/15	2065	-299	Everest	7	5	2015	Cocos Island	83	75	65	1410	30	NA	NA	NA	NA	127	5.5655	-87.047083	afternoon	1	83	55	50	60	28	33	23	elasmobranch	sharks	NT	29.80999947	0.945	NO	NO	1	26.71	2.43	28.28	1.19	29.88	1.09	28.88	1.03
515	Carcharhinus galapagensis	2841 . Carcharhinus galapagensis	2841	7/6/18	3221	857	Everest	6	7	2018	Cocos Island	83	75	60	835	26.4	18	30	70	40	187	5.5655	-87.047083	morning	1	83	55	30	80	28	53	3	elasmobranch	sharks	NT	28.42000008	0.65	NO	NO	0.5	21.43	-0.19	26.05	0.43	29.1	0.3	27.52	0.3
516	Mobula sp.	2233 . Mobula sp.	2233	2/27/15	1996	-368	Everest	27	2	2015	Cocos Island	88	60	50	836	NA	NA	NA	NA	NA	58	5.5655	-87.047083	morning	1	88	60	60	60	28	28	28	elasmobranch	rays	EN	29.03999901	0.802	NO	NO	0.059999999	25.59	-0.55	26.55	0.18	29.12	1.02	27.29	0.56
517	Carcharhinus galapagensis	2733 . Carcharhinus galapagensis	2733	11/27/17	3000	636	Everest	27	11	2017	Cocos Island	86	90	75	825	25.2	15.4	45	65	20	331	5.5655	-87.047083	morning	1	86	57.5	45	70	28.5	41	16	elasmobranch	sharks	NT	26.25	0.071	NO	NO	-0.939999998	20.44	-1.15	23.92	-1.05	28.46	-0.18	25.79	-0.86
518	Sphyr lewini	2943 . Sphyr lewini	2943	11/27/18	3365	1001	Manuelita	27	11	2018	Cocos Island	69	55	45	1100	26.2	20.9	NA	NA	NA	331	5.562967	-87.044533	morning	1	69	40	40	40	29	29	29	elasmobranch	sharks	CR	27.32999992	0.347	NO	NO	0.140000001	22.27	0.68	26.02	1.05	29.59	0.95	27.64	0.99
519	Thunnus albacares	2943 . Thunnus albacares	2943	11/27/18	3365	1001	Manuelita	27	11	2018	Cocos Island	69	55	45	1100	26.2	20.9	NA	NA	NA	331	5.562967	-87.044533	morning	1	69	40	40	40	29	29	29	teleost	teleost	NT	27.32999992	0.347	NO	NO	0.140000001	22.27	0.68	26.02	1.05	29.59	0.95	27.64	0.99
520	Carcharhinus falciformis	1074 . Carcharhinus falciformis	1074	4/16/10	218	-2146	Everest	16	4	2010	Cocos Island	79	83	69	1010	NA	NA	NA	NA	NA	106	5.5655	-87.047083	morning	1	79	50	50	50	29	29	29	elasmobranch	sharks	VU	29.64999962	0.919	NO	NO	0.479999989	26.05	0.45	28.05	0.55	29.25	0.74	28.36	0.59
521	Carcharhinus falciformis	1571 . Carcharhinus falciformis	1571	4/9/12	942	-1422	Everest	9	4	2012	Cocos Island	79	67	50	1100	NA	NA	NA	NA	NA	100	5.5655	-87.047083	morning	1	79	50	50	50	29	29	29	elasmobranch	sharks	VU	29.26000023	0.847	NO	NO	0.07	26.9	1.3	27.58	0.08	28.16	-0.34	27.38	-0.39
522	Carcharhinus galapagensis	1571 . Carcharhinus galapagensis	1571	4/9/12	942	-1422	Everest	9	4	2012	Cocos Island	79	67	50	1100	NA	NA	NA	NA	NA	100	5.5655	-87.047083	morning	1	79	50	50	50	29	29	29	elasmobranch	sharks	NT	29.26000023	0.847	NO	NO	0.07	26.9	1.3	27.58	0.08	28.16	-0.34	27.38	-0.39
523	Sphyr lewini	1571 . Sphyr lewini	1571	4/9/12	942	-1422	Everest	9	4	2012	Cocos Island	79	67	50	1100	NA	NA	NA	NA	NA	100	5.5655	-87.047083	morning	1	79	50	50	50	29	29	29	elasmobranch	sharks	CR	29.26000023	0.847	NO	NO	0.07	26.9	1.3	27.58	0.08	28.16	-0.34	27.38	-0.39
524	Sphyr lewini	1074 . Sphyr lewini	1074	4/16/10	218	-2146	Everest	16	4	2010	Cocos Island	79	83	69	1010	NA	NA	NA	NA	NA	106	5.5655	-87.047083	morning	1	79	50	50	50	29	29	29	elasmobranch	sharks	CR	29.64999962	0.919	NO	NO	0.479999989	26.05	0.45	28.05	0.55	29.25	0.74	28.36	0.59
525	Thunnus albacares	1569 . Thunnus albacares	1569	4/8/12	941	-1423	Everest	8	4	2012	Cocos Island	79	56	42	825	NA	NA	NA	NA	NA	99	5.5655	-87.047083	morning	1	79	50	50	50	29	29	29	teleost	teleost	NT	29.26000023	0.847	NO	NO	0.059999999	26.9	1.3	27.58	0.08	28.16	-0.34	27.38	-0.39
526	Carcharhinus galapagensis	1262 . Carcharhinus galapagensis	1262	1/8/11	485	-1879	Everest	8	1	2011	Cocos Island	79	67	52	1750	NA	NA	NA	NA	NA	8	5.5655	-87.047083	afternoon	1	79	50	40	60	29	39	19	elasmobranch	sharks	NT	26.45999908	0.107	NO	NO	-1.350000024	24.08	-0.44	24.31	-1.32	26.72	-1.58	24.93	-1.64
527	Sphyr lewini	1569 . Sphyr lewini	1569	4/8/12	941	-1423	Everest	8	4	2012	Cocos Island	79	56	42	825	NA	NA	NA	NA	NA	99	5.5655	-87.047083	morning	1	79	50	40	60	29	39	19	elasmobranch	sharks	CR	29.26000023	0.847	NO	NO	0.059999999	26.9	1.3	27.58	0.08	28.16	-0.34	27.38	-0.39
528	Carcharhinus limbatus	1072 . Carcharhinus limbatus	1072	4/15/10	217	-2147	Everest	15	4	2010	Cocos Island	84	70	55	1450	NA	NA	NA	NA	NA	105	5.5655	-87.047083	afternoon	1	84	55	55	55	29	29	29	elasmobranch	sharks	NT	29.77999878	0.939	NO	NO	0.610000014	26.05	0.45	28.05	0.55	29.25	0.74	28.36	0.59
529	Sphyr lewini	1458 . Sphyr lewini	1458	10/16/11	766	-1598	Everest	16	10	2011	Cocos Island	89	77	61	1145	NA	NA	NA	NA	NA	289	5.5655	-87.047083	morning	1	89	60	60	60	29	29	29	elasmobranch	sharks	CR	26.62999916	0.14	NO	NO	-0.379999995	20.19	-0.6	23.97	-0.95	27.94	-0.72	25.72	-0.97
530	Thunnus albacares	2671 . Thunnus albacares	2671	8/25/17	2906	542	Everest	25	8	2017	Cocos Island	72	80	60	835	26	20.9	44	66	22	237	5.5655	-87.047083	morning	1	72	42.5	35	50	29.5	37	22	teleost	teleost	NT	27.6099987	0.44	NO	NO	0.119999997	20.19	-0.45	24.82	-0.17	28.87	0.19	26.67	-0.15
531	Triaenodon obesus	2297 . Triaenodon obesus	2297	5/19/15	2077	-287	Everest	19	5	2015	Cocos Island	82	70	60	1000	NA	NA	NA	NA	NA	139	5.5655	-87.047083	morning	1	82	52.5	50	55	29.5	32	27	elasmobranch	sharks	NT	29.77999878	0.939	NO	NO	1.169999957	26.71	2.43	28.28	1.19	29.88	1.09	28.88	1.03
532	Thunnus albacares	2633 . Thunnus albacares	2633	5/22/17	2811	447	Everest	22	5	2017	Cocos Island	82	37	20	1313	26	17.4	44	70	26	142	5.5655	-87.047083	afternoon	1	82	52.5	45	60	29.5	37	22	teleost	teleost	NT	28.3599987	0.636	NO	NO	-0.199999988	25.06	0.78	27.6	0.51	29.08	0.29	28.3	0.46
533	Carcharhinus albimargitus	2905 . Carcharhinus albimargitus	2905	10/6/18	3313	949	Everest	6	10	2018	Cocos Island	82	80	65	1010	26	15.7	40	70	30	279	5.5655	-87.047083	morning	1	82	52.5	25	80	29.5	57	2	elasmobranch	sharks	VU	27.53999901	0.42	NO	NO	0.449999988	21.23	0.43	25.78	0.86	29.61	0.95	27.55	0.86
534	Mobula sp.	1487 . Mobula sp.	1487	12/4/11	815	-1549	Manuelita	4	12	2011	Cocos Island	50	97	85	855	NA	NA	NA	NA	NA	338	5.562967	-87.044533	morning	1	50	20	20	20	30	30	30	elasmobranch	rays	EN	26.36999893	0.09	NO	NO	-0.899999976	21.85	-0.96	24.2	-0.94	27.39	-1.1	25.53	-1.04
535	Carcharhinus galapagensis	2613 . Carcharhinus galapagensis	2613	2/17/17	2717	353	Manuelita	17	2	2017	Cocos Island	55	65	55	1140	28	NA	30	45	15	48	5.562967	-87.044533	morning	1	55	25	25	25	30	30	30	elasmobranch	sharks	NT	29.79999924	0.943	NO	NO	1	27.76	1.62	27	0.63	28.03	-0.07	26.87	0.14
536	Carcharhinus falciformis	2165 . Carcharhinus falciformis	2165	10/7/14	1853	-511	Manuelita	7	10	2014	Cocos Island	60	60	52	1057	NA	NA	NA	NA	NA	280	5.562967	-87.044533	morning	1	60	30	30	30	30	30	30	elasmobranch	sharks	VU	28.09000015	0.573	NO	NO	1	21.54	0.75	25.58	0.66	29.31	0.64	27.17	0.49
537	Sphyr lewini	1861 . Sphyr lewini	1861	6/6/13	1365	-999	Manuelita	6	6	2013	Cocos Island	60	45	33	1037	NA	NA	NA	NA	NA	157	5.562967	-87.044533	morning	1	60	30	30	30	30	30	30	elasmobranch	sharks	CR	27.8599987	0.51	NO	NO	-0.429999977	21.48	-1.4	25.8	-0.64	28.76	-0.08	27.43	-0.21
538	Sphyr lewini	1654 . Sphyr lewini	1654	8/5/12	1060	-1304	Piedra 165	5	8	2012	Cocos Island	60	52	39	1125	NA	NA	NA	NA	NA	218	5.573267	-87.063317	morning	1	60	30	30	30	30	30	30	elasmobranch	sharks	CR	27.69999886	0.466	NO	NO	0.039999999	20.99	0.35	25.72	0.73	29.1	0.42	27.55	0.73
539	Triaenodon obesus	1654 . Triaenodon obesus	1654	8/5/12	1060	-1304	Piedra 165	5	8	2012	Cocos Island	60	52	39	1125	NA	NA	NA	NA	NA	218	5.573267	-87.063317	morning	1	60	30	30	30	30	30	30	elasmobranch	sharks	NT	27.69999886	0.466	NO	NO	0.039999999	20.99	0.35	25.72	0.73	29.1	0.42	27.55	0.73
540	Triaenodon obesus	2611 . Triaenodon obesus	2611	1/8/17	2677	313	Manuelita	8	1	2017	Cocos Island	60	55	50	1145	27	20	37	NA	NA	8	5.562967	-87.044533	morning	1	60	30	30	30	30	30	30	elasmobranch	sharks	NT	27.93000031	0.53	NO	NO	0.119999997	25.75	1.23	25.61	-0.02	28.18	-0.12	26.25	-0.32
541	Sphyr lewini	2745 . Sphyr lewini	2745	1/1/18	3035	671	Manuelita	1	1	2018	Cocos Island	60	75	60	815	26.5	21.1	45	NA	NA	1	5.562967	-87.044533	morning	1	60	30	20	40	30	40	20	elasmobranch	sharks	CR	27.98999977	0.545	NO	NO	0.299999982	23.71	-0.81	24.48	-1.14	28.03	-0.27	25.82	-0.75
542	Taeniurops meyeni	2524 . Taeniurops meyeni	2524	8/18/16	2534	170	Manuelita	18	8	2016	Cocos Island	65	85	75	1040	26	NA	35	40	5	231	5.562967	-87.044533	morning	1	65	35	35	35	30	30	30	elasmobranch	rays	VU	27.26000023	0.324	NO	NO	-0.299999982	21.03	0.39	24.53	-0.46	28.68	0	26.28	-0.54
543	Carcharhinus falciformis	2692 . Carcharhinus falciformis	2692	9/28/17	2940	576	Manuelita	28	9	2017	Cocos Island	70	70	55	1105	26.1	12.2	50	NA	NA	271	5.562967	-87.044533	morning	1	70	40	40	40	30	30	30	elasmobranch	sharks	VU	27.21999931	0.311	NO	NO	0.059999999	19.67	-0.67	24.17	-0.68	28.69	0	26.29	-0.43
544	Sphyr lewini	2692 . Sphyr lewini	2692	9/28/17	2940	576	Manuelita	28	9	2017	Cocos Island	70	70	55	1105	26.1	12.2	50	NA	NA	271	5.562967	-87.044533	morning	1	70	40	40	40	30	30	30	elasmobranch	sharks	CR	27.21999931	0.311	NO	NO	0.059999999	19.67	-0.67	24.17	-0.68	28.69	0	26.29	-0.43
545	Sphyr lewini	1208 . Sphyr lewini	1208	10/26/10	411	-1953	Everest	26	10	2010	Cocos Island	70	94	64	1456	NA	NA	NA	NA	NA	299	5.5655	-87.047083	afternoon	1	70	40	40	40	30	30	30	elasmobranch	sharks	CR	26.79999924	0.185	NO	NO	-0.229999989	19.06	-1.73	23.25	-1.66	27.06	-1.6	25.01	-1.68
546	Taeniurops meyeni	2550 . Taeniurops meyeni	2550	9/26/16	2573	209	Manuelita	26	9	2016	Cocos Island	70	55	45	1155	25	NA	NA	NA	NA	270	5.562967	-87.044533	morning	1	70	40	40	40	30	30	30	elasmobranch	rays	VU	27.14999962	0.287	NO	NO	-0.029999999	20.87	0.53	24.67	-0.18	28.48	-0.21	26.11	-0.61
547	Taeniurops meyeni	2379 . Taeniurops meyeni	2379	11/4/15	2246	-118	Everest	4	11	2015	Cocos Island	70	75	60	855	27	26	70	NA	NA	308	5.5655	-87.047083	morning	1	70	40	40	40	30	30	30	elasmobranch	rays	VU	27.68000031	0.461	NO	NO	0.620000005	23.83	2.24	27.91	2.93	30.3	1.67	29.6	2.95
548	Triaenodon obesus	2692 . Triaenodon obesus	2692	9/28/17	2940	576	Manuelita	28	9	2017	Cocos Island	70	70	55	1105	26.1	12.2	50	NA	NA	271	5.562967	-87.044533	morning	1	70	40	40	40	30	30	30	elasmobranch	sharks	NT	27.21999931	0.311	NO	NO	0.059999999	19.67	-0.67	24.17	-0.68	28.69	0	26.29	-0.43
549	Carcharhinus albimargitus	3015 . Carcharhinus albimargitus	3015	5/1/19	3520	1156	Manuelita	1	5	2019	Cocos Island	70	65	55	1110	28.6	20	12	70	58	121	5.562967	-87.044533	morning	1	70	40	40	40	30	30	30	elasmobranch	sharks	VU	29.09000015	0.812	NO	NO	0.179999992	24.38	0.1	27.69	0.6	29.58	0.79	28.57	0.72
550	Galeocerdo cuvier	3015 . Galeocerdo cuvier	3015	5/1/19	3520	1156	Manuelita	1	5	2019	Cocos Island	70	65	55	1110	28.6	20	12	70	58	121	5.562967	-87.044533	morning	1	70	40	40	40	30	30	30	elasmobranch	sharks	NT	29.09000015	0.812	NO	NO	0.179999992	24.38	0.1	27.69	0.6	29.58	0.79	28.57	0.72
551	Sphyr lewini	3015 . Sphyr lewini	3015	5/1/19	3520	1156	Manuelita	1	5	2019	Cocos Island	70	65	55	1110	28.6	20	12	70	58	121	5.562967	-87.044533	morning	1	70	40	40	40	30	30	30	elasmobranch	sharks	CR	29.09000015	0.812	NO	NO	0.179999992	24.38	0.1	27.69	0.6	29.58	0.79	28.57	0.72
552	Triaenodon obesus	2963 . Triaenodon obesus	2963	12/22/18	3390	1026	Manuelita	22	12	2018	Cocos Island	70	40	25	1055	26.4	20.3	40	55	15	356	5.562967	-87.044533	morning	1	70	40	40	40	30	30	30	elasmobranch	sharks	NT	28.42000008	0.65	NO	NO	0.930000007	23.6	0.78	26.12	0.98	29.52	1.03	27.53	0.96
553	Carcharhinus falciformis	2595 . Carcharhinus falciformis	2595	12/1/16	2639	275	Manuelita	1	12	2016	Cocos Island	70	70	55	1110	25.2	16.1	40	50	10	336	5.562967	-87.044533	morning	1	70	40	40	40	30	30	30	elasmobranch	sharks	VU	26.6099987	0.135	NO	NO	-0.629999995	23.35	0.53	24.78	-0.36	28.35	-0.14	26.16	-0.41
554	Taeniurops meyeni	2378 . Taeniurops meyeni	2378	11/3/15	2245	-119	Manuelita	3	11	2015	Cocos Island	70	60	50	1145	27	20	30	50	20	307	5.562967	-87.044533	morning	1	70	40	40	40	30	30	30	elasmobranch	rays	VU	27.62999916	0.448	NO	NO	0.579999983	23.83	2.24	27.91	2.93	30.3	1.67	29.6	2.95
555	Thunnus albacares	2378 . Thunnus albacares	2378	11/3/15	2245	-119	Manuelita	3	11	2015	Cocos Island	70	60	50	1145	27	20	30	50	20	307	5.562967	-87.044533	morning	1	70	40	40	40	30	30	30	teleost	teleost	NT	27.62999916	0.448	NO	NO	0.579999983	23.83	2.24	27.91	2.93	30.3	1.67	29.6	2.95
556	Sphyr lewini	2835 . Sphyr lewini	2835	7/2/18	3217	853	Manuelita	2	7	2018	Cocos Island	70	50	40	1215	27	18	15	50	35	183	5.562967	-87.044533	afternoon	1	70	40	40	40	30	30	30	elasmobranch	sharks	CR	28.68000031	0.718	NO	NO	0.719999969	21.43	-0.19	26.05	0.43	29.1	0.3	27.52	0.3
557	Triaenodon obesus	2586 . Triaenodon obesus	2586	11/17/16	2625	261	Manuelita	17	11	2016	Cocos Island	70	55	45	1155	25.6	16.4	30	40	10	322	5.562967	-87.044533	morning	1	70	40	40	40	30	30	30	elasmobranch	sharks	NT	26.43999863	0.102	NO	NO	-0.659999967	21.68	0.09	24.58	-0.4	28.27	-0.37	26.1	-0.55
558	Carcharhinus galapagensis	1887 . Carcharhinus galapagensis	1887	7/3/13	1392	-972	Everest	3	7	2013	Cocos Island	75	67	50	845	NA	NA	NA	NA	NA	184	5.5655	-87.047083	morning	1	75	45	30	60	30	45	15	elasmobranch	sharks	NT	26.6099987	0.135	NO	NO	-1.339999914	20.29	-1.33	24.97	-0.66	28.76	-0.04	26.91	-0.31
559	Mobula sp.	1887 . Mobula sp.	1887	7/3/13	1392	-972	Everest	3	7	2013	Cocos Island	75	67	50	845	NA	NA	NA	NA	NA	184	5.5655	-87.047083	morning	1	75	45	30	60	30	45	15	elasmobranch	rays	EN	26.6099987	0.135	NO	NO	-1.339999914	20.29	-1.33	24.97	-0.66	28.76	-0.04	26.91	-0.31
560	Carcharhinus falciformis	1242 . Carcharhinus falciformis	1242	12/15/10	461	-1903	Everest	15	12	2010	Cocos Island	80	110	100	1545	NA	NA	NA	NA	NA	349	5.5655	-87.047083	afternoon	1	80	50	60	40	30	20	40	elasmobranch	sharks	VU	25.93999863	0.035	NO	NO	-1.439999938	21.48	-1.34	23.5	-1.64	26.89	-1.6	24.95	-1.62
561	Aetobatus laticeps	1303 . Aetobatus laticeps	1303	3/15/11	551	-1813	Everest	15	3	2011	Cocos Island	80	58	45	1203	NA	NA	NA	NA	NA	74	5.5655	-87.047083	afternoon	1	80	50	50	50	30	30	30	elasmobranch	rays	VU	28.73999977	0.731	NO	NO	-0.519999981	26.21	-0.43	26.39	-0.75	27.42	-0.77	26.23	-0.98
562	Carcharhinus falciformis	1031 . Carcharhinus falciformis	1031	2/11/10	154	-2210	Everest	11	2	2010	Cocos Island	80	85	70	850	NA	NA	NA	NA	NA	42	5.5655	-87.047083	morning	1	80	50	50	50	30	30	30	elasmobranch	sharks	VU	28.3599987	0.636	NO	NO	-0.299999982	26.08	-0.06	27.12	0.75	29.1	1	27.94	1.22
563	Carcharhinus falciformis	1042 . Carcharhinus falciformis	1042	3/14/10	185	-2179	Everest	14	3	2010	Cocos Island	80	105	89	1518	NA	NA	NA	NA	NA	73	5.5655	-87.047083	afternoon	1	80	50	50	50	30	30	30	elasmobranch	sharks	VU	29.53999901	0.902	NO	NO	0.289999992	26.24	-0.4	27.73	0.6	29.21	1.02	28.29	1.08
564	Carcharhinus falciformis	1985 . Carcharhinus falciformis	1985	11/1/13	1513	-851	Everest	1	11	2013	Cocos Island	80	75	60	811	NA	NA	NA	NA	NA	305	5.5655	-87.047083	morning	1	80	50	50	50	30	30	30	elasmobranch	sharks	VU	27.37999916	0.366	NO	NO	0.329999983	21.06	-0.54	24.81	-0.17	28.91	0.27	26.65	0.01
565	Carcharhinus falciformis	1939 . Carcharhinus falciformis	1939	9/8/13	1459	-905	Everest	8	9	2013	Cocos Island	80	42	26	854	NA	NA	NA	NA	NA	251	5.5655	-87.047083	morning	1	80	50	50	50	30	30	30	elasmobranch	sharks	VU	27.53999901	0.42	NO	NO	0.199999988	19.78	-0.57	24.72	-0.13	28.7	0.01	26.65	-0.07
566	Carcharhinus falciformis	1779 . Carcharhinus falciformis	1779	1/17/13	1225	-1139	Everest	17	1	2013	Cocos Island	80	64	45	836	NA	NA	NA	NA	NA	17	5.5655	-87.047083	morning	1	80	50	50	50	30	30	30	elasmobranch	sharks	VU	27.52999878	0.417	NO	NO	-0.459999979	24	-0.52	25.06	-0.57	28.28	-0.02	26.16	-0.41
567	Carcharhinus falciformis	1095 . Carcharhinus falciformis	1095	5/19/10	251	-2113	Everest	19	5	2010	Cocos Island	80	100	73	827	NA	NA	NA	NA	NA	139	5.5655	-87.047083	morning	1	80	50	50	50	30	30	30	elasmobranch	sharks	VU	29.19999886	0.835	NO	NO	0.589999974	24.28	0	26.97	-0.11	29.03	0.24	27.68	-0.17
568	Carcharhinus falciformis	2329 . Carcharhinus falciformis	2329	7/8/15	2127	-237	Everest	8	7	2015	Cocos Island	80	90	77	840	27.5	NA	NA	NA	NA	189	5.5655	-87.047083	morning	1	80	50	50	50	30	30	30	elasmobranch	sharks	VU	29.09000015	0.812	NO	NO	1.189999938	24.48	2.87	27.79	2.17	29.8	1	28.82	1.6
569	Carcharhinus falciformis	1694 . Carcharhinus falciformis	1694	9/26/12	1112	-1252	Everest	26	9	2012	Cocos Island	80	74	60	1050	NA	NA	NA	NA	NA	270	5.5655	-87.047083	morning	1	80	50	50	50	30	30	30	elasmobranch	sharks	VU	27.73999977	0.477	NO	NO	0.560000002	20.83	0.49	25.28	0.43	29.12	0.43	27.24	0.51
570	Carcharhinus falciformis	1186 . Carcharhinus falciformis	1186	9/12/10	367	-1997	Everest	12	9	2010	Cocos Island	80	120	74	1406	NA	NA	NA	NA	NA	255	5.5655	-87.047083	afternoon	1	80	50	50	50	30	30	30	elasmobranch	sharks	VU	27.1099987	0.273	NO	NO	-0.189999998	18.9	-1.44	23.59	-1.26	27.13	-1.56	25.07	-1.65
571	Carcharhinus falciformis	1342 . Carcharhinus falciformis	1342	5/23/11	620	-1744	Everest	23	5	2011	Cocos Island	80	60	45	1345	NA	NA	NA	NA	NA	143	5.5655	-87.047083	afternoon	1	80	50	50	50	30	30	30	elasmobranch	sharks	VU	27.75	0.479	NO	NO	-0.789999962	24.89	0.62	26.94	-0.14	28.28	-0.51	27.42	-0.43
572	Carcharhinus galapagensis	1126 . Carcharhinus galapagensis	1126	7/9/10	302	-2062	Everest	9	7	2010	Cocos Island	80	72	40	1056	NA	NA	NA	NA	NA	190	5.5655	-87.047083	morning	1	80	50	50	50	30	30	30	elasmobranch	sharks	NT	27.86999893	0.513	NO	NO	-0.02	20.08	-1.54	24.53	-1.09	28.09	-0.71	26.09	-1.13
573	Carcharhinus galapagensis	1130 . Carcharhinus galapagensis	1130	7/11/10	304	-2060	Everest	11	7	2010	Cocos Island	80	93	86	820	NA	NA	NA	NA	NA	192	5.5655	-87.047083	morning	1	80	50	50	50	30	30	30	elasmobranch	sharks	NT	27.76999855	0.485	NO	NO	-0.099999994	20.08	-1.54	24.53	-1.09	28.09	-0.71	26.09	-1.13
574	Carcharhinus galapagensis	1303 . Carcharhinus galapagensis	1303	3/15/11	551	-1813	Everest	15	3	2011	Cocos Island	80	58	45	1203	NA	NA	NA	NA	NA	74	5.5655	-87.047083	afternoon	1	80	50	50	50	30	30	30	elasmobranch	sharks	NT	28.73999977	0.731	NO	NO	-0.519999981	26.21	-0.43	26.39	-0.75	27.42	-0.77	26.23	-0.98
575	Carcharhinus galapagensis	2329 . Carcharhinus galapagensis	2329	7/8/15	2127	-237	Everest	8	7	2015	Cocos Island	80	90	77	840	27.5	NA	NA	NA	NA	189	5.5655	-87.047083	morning	1	80	50	50	50	30	30	30	elasmobranch	sharks	NT	29.09000015	0.812	NO	NO	1.189999938	24.48	2.87	27.79	2.17	29.8	1	28.82	1.6
576	Carcharhinus galapagensis	1918 . Carcharhinus galapagensis	1918	8/4/13	1424	-940	Everest	4	8	2013	Cocos Island	80	91	87	811	NA	NA	NA	NA	NA	216	5.5655	-87.047083	morning	1	80	50	50	50	30	30	30	elasmobranch	sharks	NT	27.34000015	0.351	NO	NO	-0.329999983	19.66	-0.98	24.44	-0.55	28.71	0.03	26.54	-0.28
577	Carcharhinus galapagensis	2644 . Carcharhinus galapagensis	2644	6/6/17	2826	462	Everest	6	6	2017	Cocos Island	80	110	90	845	27	19.7	35	NA	NA	157	5.5655	-87.047083	morning	1	80	50	50	50	30	30	30	elasmobranch	sharks	NT	28.76000023	0.735	NO	NO	0.459999979	22.98	0.1	26.73	0.3	29.39	0.55	28.19	0.55
578	Carcharhinus galapagensis	1930 . Carcharhinus galapagensis	1930	8/25/13	1445	-919	Everest	25	8	2013	Cocos Island	80	75	60	1320	NA	NA	NA	NA	NA	237	5.5655	-87.047083	afternoon	1	80	50	50	50	30	30	30	elasmobranch	sharks	NT	27.43000031	0.383	NO	NO	-0.059999999	19.66	-0.98	24.44	-0.55	28.71	0.03	26.54	-0.28
579	Carcharhinus galapagensis	2040 . Carcharhinus galapagensis	2040	4/18/14	1681	-683	Everest	18	4	2014	Cocos Island	80	85	73	1146	NA	NA	NA	NA	NA	108	5.5655	-87.047083	morning	1	80	50	50	50	30	30	30	elasmobranch	sharks	NT	29.22999954	0.842	NO	NO	0.099999994	25.23	-0.37	27.73	0.23	29.13	0.63	28.01	0.24
580	Carcharhinus galapagensis	2240 . Carcharhinus galapagensis	2240	3/1/15	1998	-366	Everest	1	3	2015	Cocos Island	80	75	53	820	NA	NA	NA	NA	NA	60	5.5655	-87.047083	morning	1	80	50	50	50	30	30	30	elasmobranch	sharks	NT	29.07999992	0.811	NO	NO	0.07	26.69	0.06	27.29	0.15	29.32	1.13	27.79	0.58
581	Carcharhinus galapagensis	2496 . Carcharhinus galapagensis	2496	7/9/16	2494	130	Everest	9	7	2016	Cocos Island	80	100	60	1610	27	15.7	35	NA	NA	191	5.5655	-87.047083	afternoon	1	80	50	50	50	30	30	30	elasmobranch	sharks	NT	27.52999878	0.417	NO	NO	-0.359999985	21.79	0.17	25.14	-0.48	29.06	0.26	26.73	-0.49
582	Carcharhinus limbatus	1130 . Carcharhinus limbatus	1130	7/11/10	304	-2060	Everest	11	7	2010	Cocos Island	80	93	86	820	NA	NA	NA	NA	NA	192	5.5655	-87.047083	morning	1	80	50	50	50	30	30	30	elasmobranch	sharks	NT	27.76999855	0.485	NO	NO	-0.099999994	20.08	-1.54	24.53	-1.09	28.09	-0.71	26.09	-1.13
583	Carcharhinus limbatus	1205 . Carcharhinus limbatus	1205	10/24/10	409	-1955	Everest	24	10	2010	Cocos Island	80	96	84	1450	NA	NA	NA	NA	NA	297	5.5655	-87.047083	afternoon	1	80	50	50	50	30	30	30	elasmobranch	sharks	NT	26.81999969	0.189	NO	NO	-0.209999993	19.06	-1.73	23.25	-1.66	27.06	-1.6	25.01	-1.68
584	Galeocerdo cuvier	2267 . Galeocerdo cuvier	2267	4/10/15	2038	-326	Everest	10	4	2015	Cocos Island	80	70	105	1525	NA	NA	NA	NA	NA	100	5.5655	-87.047083	afternoon	1	80	50	50	50	30	30	30	elasmobranch	sharks	NT	30.01999855	0.969	NO	YES	0.829999983	26.95	1.35	28.17	0.67	29.73	1.23	28.56	0.78
585	Galeocerdo cuvier	1848 . Galeocerdo cuvier	1848	5/13/13	1341	-1023	Everest	13	5	2013	Cocos Island	80	88	75	832	NA	NA	NA	NA	NA	133	5.5655	-87.047083	morning	1	80	50	50	50	30	30	30	elasmobranch	sharks	NT	28.34000015	0.631	NO	NO	-0.370000005	22.89	-1.38	26.39	-0.69	28.71	-0.08	27.57	-0.27
586	Mobula birostris	2044 . Mobula birostris	2044	4/22/14	1685	-679	Everest	22	4	2014	Cocos Island	80	95	84	1430	NA	NA	NA	NA	NA	112	5.5655	-87.047083	afternoon	1	80	50	50	50	30	30	30	elasmobranch	rays	VU	29.52999878	0.899	NO	NO	0.469999999	25.23	-0.37	27.73	0.23	29.13	0.63	28.01	0.24
587	Mobula birostris	2265 . Mobula birostris	2265	4/10/15	2038	-326	Everest	10	4	2015	Cocos Island	80	60	90	845	NA	NA	NA	NA	NA	100	5.5655	-87.047083	morning	1	80	50	50	50	30	30	30	elasmobranch	rays	VU	30.01999855	0.969	NO	YES	0.829999983	26.95	1.35	28.17	0.67	29.73	1.23	28.56	0.78
588	Mobula sp.	1137 . Mobula sp.	1137	7/14/10	307	-2057	Everest	14	7	2010	Cocos Island	80	70	56	1140	NA	NA	NA	NA	NA	195	5.5655	-87.047083	morning	1	80	50	50	50	30	30	30	elasmobranch	rays	EN	28.32999992	0.628	NO	NO	0.5	20.08	-1.54	24.53	-1.09	28.09	-0.71	26.09	-1.13
589	Mobula sp.	1186 . Mobula sp.	1186	9/12/10	367	-1997	Everest	12	9	2010	Cocos Island	80	120	74	1406	NA	NA	NA	NA	NA	255	5.5655	-87.047083	afternoon	1	80	50	50	50	30	30	30	elasmobranch	rays	EN	27.1099987	0.273	NO	NO	-0.189999998	18.9	-1.44	23.59	-1.26	27.13	-1.56	25.07	-1.65
590	Rhincodon typus	2122 . Rhincodon typus	2122	8/4/14	1789	-575	Everest	4	8	2014	Cocos Island	80	95	87	1120	NA	NA	NA	NA	NA	216	5.5655	-87.047083	morning	1	80	50	50	50	30	30	30	elasmobranch	sharks	EN	29.19999886	0.835	NO	NO	1.539999962	21.91	1.27	25.51	0.52	29.14	0.46	27.02	0.2
591	Rhincodon typus	1918 . Rhincodon typus	1918	8/4/13	1424	-940	Everest	4	8	2013	Cocos Island	80	91	87	811	NA	NA	NA	NA	NA	216	5.5655	-87.047083	morning	1	80	50	50	50	30	30	30	elasmobranch	sharks	EN	27.34000015	0.351	NO	NO	-0.329999983	19.66	-0.98	24.44	-0.55	28.71	0.03	26.54	-0.28
592	Sphyr lewini	1126 . Sphyr lewini	1126	7/9/10	302	-2062	Everest	9	7	2010	Cocos Island	80	72	40	1056	NA	NA	NA	NA	NA	190	5.5655	-87.047083	morning	1	80	50	50	50	30	30	30	elasmobranch	sharks	CR	27.86999893	0.513	NO	NO	-0.02	20.08	-1.54	24.53	-1.09	28.09	-0.71	26.09	-1.13
593	Sphyr lewini	1137 . Sphyr lewini	1137	7/14/10	307	-2057	Everest	14	7	2010	Cocos Island	80	70	56	1140	NA	NA	NA	NA	NA	195	5.5655	-87.047083	morning	1	80	50	50	50	30	30	30	elasmobranch	sharks	CR	28.32999992	0.628	NO	NO	0.5	20.08	-1.54	24.53	-1.09	28.09	-0.71	26.09	-1.13
594	Sphyr lewini	1019 . Sphyr lewini	1019	1/1/10	113	-2251	Everest	1	1	2010	Cocos Island	80	67	53	1430	NA	NA	NA	NA	NA	1	5.5655	-87.047083	afternoon	1	80	50	50	50	30	30	30	elasmobranch	sharks	CR	27.78999901	0.49	NO	NO	0.109999999	24.82	0.3	26.63	1	29.51	1.21	28.07	1.5
595	Sphyr lewini	2329 . Sphyr lewini	2329	7/8/15	2127	-237	Everest	8	7	2015	Cocos Island	80	90	77	840	27.5	NA	NA	NA	NA	189	5.5655	-87.047083	morning	1	80	50	50	50	30	30	30	elasmobranch	sharks	CR	29.09000015	0.812	NO	NO	1.189999938	24.48	2.87	27.79	2.17	29.8	1	28.82	1.6
596	Sphyr lewini	1130 . Sphyr lewini	1130	7/11/10	304	-2060	Everest	11	7	2010	Cocos Island	80	93	86	820	NA	NA	NA	NA	NA	192	5.5655	-87.047083	morning	1	80	50	50	50	30	30	30	elasmobranch	sharks	CR	27.76999855	0.485	NO	NO	-0.099999994	20.08	-1.54	24.53	-1.09	28.09	-0.71	26.09	-1.13
597	Sphyr lewini	1022 . Sphyr lewini	1022	2/6/10	149	-2215	Everest	6	2	2010	Cocos Island	80	57	38	1150	NA	NA	NA	NA	NA	37	5.5655	-87.047083	morning	1	80	50	50	50	30	30	30	elasmobranch	sharks	CR	28.34999847	0.634	NO	NO	-0.170000002	26.08	-0.06	27.12	0.75	29.1	1	27.94	1.22
598	Sphyr lewini	1303 . Sphyr lewini	1303	3/15/11	551	-1813	Everest	15	3	2011	Cocos Island	80	58	45	1203	NA	NA	NA	NA	NA	74	5.5655	-87.047083	afternoon	1	80	50	50	50	30	30	30	elasmobranch	sharks	CR	28.73999977	0.731	NO	NO	-0.519999981	26.21	-0.43	26.39	-0.75	27.42	-0.77	26.23	-0.98
599	Sphyr lewini	1203 . Sphyr lewini	1203	10/23/10	408	-1956	Everest	23	10	2010	Cocos Island	80	81	69	1536	NA	NA	NA	NA	NA	296	5.5655	-87.047083	afternoon	1	80	50	50	50	30	30	30	elasmobranch	sharks	CR	26.80999947	0.187	NO	NO	-0.219999999	19.06	-1.73	23.25	-1.66	27.06	-1.6	25.01	-1.68
600	Sphyr lewini	1918 . Sphyr lewini	1918	8/4/13	1424	-940	Everest	4	8	2013	Cocos Island	80	91	87	811	NA	NA	NA	NA	NA	216	5.5655	-87.047083	morning	1	80	50	50	50	30	30	30	elasmobranch	sharks	CR	27.34000015	0.351	NO	NO	-0.329999983	19.66	-0.98	24.44	-0.55	28.71	0.03	26.54	-0.28
601	Sphyr lewini	1186 . Sphyr lewini	1186	9/12/10	367	-1997	Everest	12	9	2010	Cocos Island	80	120	74	1406	NA	NA	NA	NA	NA	255	5.5655	-87.047083	afternoon	1	80	50	50	50	30	30	30	elasmobranch	sharks	CR	27.1099987	0.273	NO	NO	-0.189999998	18.9	-1.44	23.59	-1.26	27.13	-1.56	25.07	-1.65
602	Sphyr lewini	1939 . Sphyr lewini	1939	9/8/13	1459	-905	Everest	8	9	2013	Cocos Island	80	42	26	854	NA	NA	NA	NA	NA	251	5.5655	-87.047083	morning	1	80	50	50	50	30	30	30	elasmobranch	sharks	CR	27.53999901	0.42	NO	NO	0.199999988	19.78	-0.57	24.72	-0.13	28.7	0.01	26.65	-0.07
603	Sphyr lewini	2119 . Sphyr lewini	2119	8/3/14	1788	-576	Everest	3	8	2014	Cocos Island	80	90	82	1013	NA	NA	NA	NA	NA	215	5.5655	-87.047083	morning	1	80	50	50	50	30	30	30	elasmobranch	sharks	CR	28.84000015	0.754	NO	NO	1.169999957	21.91	1.27	25.51	0.52	29.14	0.46	27.02	0.2
604	Sphyr lewini	2313 . Sphyr lewini	2313	6/11/15	2100	-264	Everest	11	6	2015	Cocos Island	80	85	75	1045	NA	NA	NA	NA	NA	162	5.5655	-87.047083	morning	1	80	50	50	50	30	30	30	elasmobranch	sharks	CR	29.18999863	0.833	NO	NO	0.979999959	25.42	2.54	28.1	1.66	29.93	1.09	28.96	1.32
605	Sphyr lewini	1930 . Sphyr lewini	1930	8/25/13	1445	-919	Everest	25	8	2013	Cocos Island	80	75	60	1320	NA	NA	NA	NA	NA	237	5.5655	-87.047083	afternoon	1	80	50	50	50	30	30	30	elasmobranch	sharks	CR	27.43000031	0.383	NO	NO	-0.059999999	19.66	-0.98	24.44	-0.55	28.71	0.03	26.54	-0.28
606	Sphyr lewini	2207 . Sphyr lewini	2207	11/21/14	1898	-466	Everest	21	11	2014	Cocos Island	80	65	50	1430	NA	NA	NA	NA	NA	325	5.5655	-87.047083	afternoon	1	80	50	50	50	30	30	30	elasmobranch	sharks	CR	27.26000023	0.324	NO	NO	0.129999995	22.33	0.74	25.88	0.91	29.52	0.88	27.5	0.85
607	Sphyr lewini	2265 . Sphyr lewini	2265	4/10/15	2038	-326	Everest	10	4	2015	Cocos Island	80	60	90	845	NA	NA	NA	NA	NA	100	5.5655	-87.047083	morning	1	80	50	50	50	30	30	30	elasmobranch	sharks	CR	30.01999855	0.969	NO	YES	0.829999983	26.95	1.35	28.17	0.67	29.73	1.23	28.56	0.78
608	Thunnus albacares	2313 . Thunnus albacares	2313	6/11/15	2100	-264	Everest	11	6	2015	Cocos Island	80	85	75	1045	NA	NA	NA	NA	NA	162	5.5655	-87.047083	morning	1	80	50	50	50	30	30	30	teleost	teleost	NT	29.18999863	0.833	NO	NO	0.979999959	25.42	2.54	28.1	1.66	29.93	1.09	28.96	1.32
609	Thunnus albacares	2314 . Thunnus albacares	2314	6/11/15	2100	-264	Everest	11	6	2015	Cocos Island	80	85	70	1445	28	16	NA	NA	NA	162	5.5655	-87.047083	afternoon	1	80	50	50	50	30	30	30	teleost	teleost	NT	29.18999863	0.833	NO	NO	0.979999959	25.42	2.54	28.1	1.66	29.93	1.09	28.96	1.32
610	Thunnus albacares	1668 . Thunnus albacares	1668	8/23/12	1078	-1286	Everest	23	8	2012	Cocos Island	80	58	43	1013	NA	NA	NA	NA	NA	236	5.5655	-87.047083	morning	1	80	50	50	50	30	30	30	teleost	teleost	NT	27.54999924	0.423	NO	NO	0.039999999	20.99	0.35	25.72	0.73	29.1	0.42	27.55	0.73
611	Triaenodon obesus	1157 . Triaenodon obesus	1157	8/7/10	331	-2033	Everest	7	8	2010	Cocos Island	80	90	77	945	NA	NA	NA	NA	NA	219	5.5655	-87.047083	morning	1	80	50	50	50	30	30	30	elasmobranch	sharks	NT	27.43000031	0.383	NO	NO	-0.219999999	19.27	-1.37	23.87	-1.12	27.47	-1.2	25.5	-1.32
612	Triaenodon obesus	1039 . Triaenodon obesus	1039	3/13/10	184	-2180	Everest	13	3	2010	Cocos Island	80	85	67	1155	NA	NA	NA	NA	NA	72	5.5655	-87.047083	morning	1	80	50	50	50	30	30	30	elasmobranch	sharks	NT	29.48999977	0.891	NO	NO	0.25999999	26.24	-0.4	27.73	0.6	29.21	1.02	28.29	1.08
613	Carcharhinus falciformis	2372 . Carcharhinus falciformis	2372	10/24/15	2235	-129	Everest	24	10	2015	Cocos Island	80	70	50	830	27.5	17.5	40	80	40	297	5.5655	-87.047083	morning	1	80	50	50	50	30	30	30	elasmobranch	sharks	VU	28.15999985	0.59	NO	NO	1.129999995	23.31	2.52	27.58	2.66	29.79	1.12	29.15	2.46
614	Sphyr lewini	2372 . Sphyr lewini	2372	10/24/15	2235	-129	Everest	24	10	2015	Cocos Island	80	70	50	830	27.5	17.5	40	80	40	297	5.5655	-87.047083	morning	1	80	50	50	50	30	30	30	elasmobranch	sharks	CR	28.15999985	0.59	NO	NO	1.129999995	23.31	2.52	27.58	2.66	29.79	1.12	29.15	2.46
615	Thunnus albacares	2372 . Thunnus albacares	2372	10/24/15	2235	-129	Everest	24	10	2015	Cocos Island	80	70	50	830	27.5	17.5	40	80	40	297	5.5655	-87.047083	morning	1	80	50	50	50	30	30	30	teleost	teleost	NT	28.15999985	0.59	NO	NO	1.129999995	23.31	2.52	27.58	2.66	29.79	1.12	29.15	2.46
616	Istiophorus platypterus	2591 . Istiophorus platypterus	2591	11/20/16	2628	264	Everest	20	11	2016	Cocos Island	80	90	75	830	25.4	16.5	35	70	35	325	5.5655	-87.047083	morning	1	80	50	50	50	30	30	30				25.64999962	0.017	NO	NO	-1.469999909	21.68	0.09	24.58	-0.4	28.27	-0.37	26.1	-0.55
617	Carcharhinus falciformis	2840 . Carcharhinus falciformis	2840	7/5/18	3220	856	Everest	5	7	2018	Cocos Island	80	85	70	1135	27.1	17.5	15	70	55	186	5.5655	-87.047083	morning	1	80	50	50	50	30	30	30	elasmobranch	sharks	VU	28.69999886	0.722	NO	NO	0.769999981	21.43	-0.19	26.05	0.43	29.1	0.3	27.52	0.3
618	Carcharhinus galapagensis	2840 . Carcharhinus galapagensis	2840	7/5/18	3220	856	Everest	5	7	2018	Cocos Island	80	85	70	1135	27.1	17.5	15	70	55	186	5.5655	-87.047083	morning	1	80	50	50	50	30	30	30	elasmobranch	sharks	NT	28.69999886	0.722	NO	NO	0.769999981	21.43	-0.19	26.05	0.43	29.1	0.3	27.52	0.3
619	Sphyr lewini	2840 . Sphyr lewini	2840	7/5/18	3220	856	Everest	5	7	2018	Cocos Island	80	85	70	1135	27.1	17.5	15	70	55	186	5.5655	-87.047083	morning	1	80	50	50	50	30	30	30	elasmobranch	sharks	CR	28.69999886	0.722	NO	NO	0.769999981	21.43	-0.19	26.05	0.43	29.1	0.3	27.52	0.3
620	Thunnus albacares	2840 . Thunnus albacares	2840	7/5/18	3220	856	Everest	5	7	2018	Cocos Island	80	85	70	1135	27.1	17.5	15	70	55	186	5.5655	-87.047083	morning	1	80	50	50	50	30	30	30	teleost	teleost	NT	28.69999886	0.722	NO	NO	0.769999981	21.43	-0.19	26.05	0.43	29.1	0.3	27.52	0.3
621	Sphyr lewini	2737 . Sphyr lewini	2737	12/5/17	3008	644	Manuelita	5	12	2017	Cocos Island	80	60	45	1120	25.4	16.1	50	65	15	339	5.562967	-87.044533	morning	1	80	50	50	50	30	30	30	elasmobranch	sharks	CR	27.05999947	0.258	NO	NO	-0.219999999	21.44	-1.38	24.05	-1.09	28.24	-0.25	25.8	-0.77
622	Taeniurops meyeni	2737 . Taeniurops meyeni	2737	12/5/17	3008	644	Manuelita	5	12	2017	Cocos Island	80	60	45	1120	25.4	16.1	50	65	15	339	5.562967	-87.044533	morning	1	80	50	50	50	30	30	30	elasmobranch	rays	VU	27.05999947	0.258	NO	NO	-0.219999999	21.44	-1.38	24.05	-1.09	28.24	-0.25	25.8	-0.77
623	Carcharhinus galapagensis	2608 . Carcharhinus galapagensis	2608	12/19/16	2657	293	Everest	19	12	2016	Cocos Island	80	100	85	1530	26.4	17.4	45	65	20	354	5.5655	-87.047083	afternoon	1	80	50	50	50	30	30	30	elasmobranch	sharks	NT	27.63999939	0.45	NO	NO	0.189999998	23.35	0.53	24.78	-0.36	28.35	-0.14	26.16	-0.41
624	Sphyr lewini	2608 . Sphyr lewini	2608	12/19/16	2657	293	Everest	19	12	2016	Cocos Island	80	100	85	1530	26.4	17.4	45	65	20	354	5.5655	-87.047083	afternoon	1	80	50	50	50	30	30	30	elasmobranch	sharks	CR	27.63999939	0.45	NO	NO	0.189999998	23.35	0.53	24.78	-0.36	28.35	-0.14	26.16	-0.41
625	Thunnus albacares	3019 . Thunnus albacares	3019	5/5/19	3524	1160	Everest	5	5	2019	Cocos Island	80	75	65	1525	28.4	19.1	25	65	40	125	5.5655	-87.047083	afternoon	1	80	50	50	50	30	30	30	teleost	teleost	NT	29.39999962	0.875	NO	NO	0.560000002	24.38	0.1	27.69	0.6	29.58	0.79	28.57	0.72
626	Carcharhinus galapagensis	2742 . Carcharhinus galapagensis	2742	12/8/17	3011	647	Everest	8	12	2017	Cocos Island	80	105	95	1425	25.6	16.3	50	60	10	342	5.5655	-87.047083	afternoon	1	80	50	50	50	30	30	30	elasmobranch	sharks	NT	26.84999847	0.199	NO	NO	-0.459999979	21.44	-1.38	24.05	-1.09	28.24	-0.25	25.8	-0.77
627	Carcharhinus galapagensis	2381 . Carcharhinus galapagensis	2381	11/5/15	2247	-117	Everest	5	11	2015	Cocos Island	80	85	70	840	26.9	19.7	45	60	15	309	5.5655	-87.047083	morning	1	80	50	50	50	30	30	30	elasmobranch	sharks	NT	27.73999977	0.477	NO	NO	0.689999998	23.83	2.24	27.91	2.93	30.3	1.67	29.6	2.95
628	Thunnus albacares	2381 . Thunnus albacares	2381	11/5/15	2247	-117	Everest	5	11	2015	Cocos Island	80	85	70	840	26.9	19.7	45	60	15	309	5.5655	-87.047083	morning	1	80	50	50	50	30	30	30	teleost	teleost	NT	27.73999977	0.477	NO	NO	0.689999998	23.83	2.24	27.91	2.93	30.3	1.67	29.6	2.95
629	Sphyr lewini	2879 . Sphyr lewini	2879	8/29/18	3275	911	Everest	29	8	2018	Cocos Island	80	70	60	1600	26.1	15.7	40	60	20	241	5.5655	-87.047083	afternoon	1	80	50	50	50	30	30	30	elasmobranch	sharks	CR	26.93999863	0.224	NO	NO	-0.50999999	20.66	0.02	25.14	0.15	29.19	0.51	27.11	0.29
630	Carcharhinus falciformis	2369 . Carcharhinus falciformis	2369	10/22/15	2233	-131	Everest	22	10	2015	Cocos Island	80	90	55	1445	27.8	18.4	35	60	25	295	5.5655	-87.047083	afternoon	1	80	50	50	50	30	30	30	elasmobranch	sharks	VU	28.34000015	0.631	NO	NO	1.309999943	23.31	2.52	27.58	2.66	29.79	1.12	29.15	2.46
631	Galeocerdo cuvier	2374 . Galeocerdo cuvier	2374	10/25/15	2236	-128	Everest	25	10	2015	Cocos Island	80	75	65	835	27.5	20	35	60	25	298	5.5655	-87.047083	morning	1	80	50	50	50	30	30	30	elasmobranch	sharks	NT	28.13999939	0.585	NO	NO	1.110000014	23.31	2.52	27.58	2.66	29.79	1.12	29.15	2.46
632	Thunnus albacares	2369 . Thunnus albacares	2369	10/22/15	2233	-131	Everest	22	10	2015	Cocos Island	80	90	55	1445	27.8	18.4	35	60	25	295	5.5655	-87.047083	afternoon	1	80	50	50	50	30	30	30	teleost	teleost	NT	28.34000015	0.631	NO	NO	1.309999943	23.31	2.52	27.58	2.66	29.79	1.12	29.15	2.46
633	Mobula sp.	2565 . Mobula sp.	2565	10/13/16	2590	226	Everest	13	10	2016	Cocos Island	80	65	45	835	25.6	16.9	30	60	30	287	5.5655	-87.047083	morning	1	80	50	50	50	30	30	30	elasmobranch	rays	EN	27.34000015	0.351	NO	NO	0.310000002	21.18	0.39	24.47	-0.45	28.26	-0.4	25.96	-0.73
634	Sphyr lewini	2770 . Sphyr lewini	2770	3/26/18	3119	755	Everest	26	3	2018	Cocos Island	80	75	50	1135	28.7	15.7	25	60	35	85	5.5655	-87.047083	morning	1	80	50	50	50	30	30	30	elasmobranch	sharks	CR	29.71999931	0.93	NO	NO	0.479999989	25.83	-0.8	26.37	-0.76	28.14	-0.05	26.48	-0.73
635	Acanthocybium solandri	2623 . Acanthocybium solandri	2623	4/12/17	2771	407	Everest	12	4	2017	Cocos Island	80	80	65	1445	28.9	17.9	40	55	15	102	5.5655	-87.047083	afternoon	1	80	50	50	50	30	30	30	teleost	teleost	LC	30.06999969	0.972	NO	YES	0.889999986	26.53	0.93	28.09	0.59	28.65	0.15	28.1	0.32
636	Carcharhinus albimargitus	2909 . Carcharhinus albimargitus	2909	10/15/18	3322	958	Everest	15	10	2018	Cocos Island	80	80	65	1005	25.8	17.1	40	55	15	288	5.5655	-87.047083	morning	1	80	50	50	50	30	30	30	elasmobranch	sharks	VU	27.09000015	0.266	NO	NO	0.07	21.23	0.43	25.78	0.86	29.61	0.95	27.55	0.86
637	Carcharhinus galapagensis	2909 . Carcharhinus galapagensis	2909	10/15/18	3322	958	Everest	15	10	2018	Cocos Island	80	80	65	1005	25.8	17.1	40	55	15	288	5.5655	-87.047083	morning	1	80	50	50	50	30	30	30	elasmobranch	sharks	NT	27.09000015	0.266	NO	NO	0.07	21.23	0.43	25.78	0.86	29.61	0.95	27.55	0.86
638	Thunnus albacares	2909 . Thunnus albacares	2909	10/15/18	3322	958	Everest	15	10	2018	Cocos Island	80	80	65	1005	25.8	17.1	40	55	15	288	5.5655	-87.047083	morning	1	80	50	50	50	30	30	30	teleost	teleost	NT	27.09000015	0.266	NO	NO	0.07	21.23	0.43	25.78	0.86	29.61	0.95	27.55	0.86
639	Sphyr lewini	2880 . Sphyr lewini	2880	9/6/18	3283	919	Everest	6	9	2018	Cocos Island	80	90	70	1155	25.8	15.8	30	50	20	249	5.5655	-87.047083	morning	1	80	50	50	50	30	30	30	elasmobranch	sharks	CR	27.68999863	0.464	NO	NO	0.329999983	20.31	-0.03	25.2	0.35	29.17	0.48	27.1	0.38
640	Carcharhinus galapagensis	1114 . Carcharhinus galapagensis	1114	6/16/10	279	-2085	Everest	16	6	2010	Cocos Island	80	62	39	844	NA	NA	NA	NA	NA	167	5.5655	-87.047083	morning	1	80	50	45	55	30	35	25	elasmobranch	sharks	NT	28.51000023	0.673	NO	NO	0.379999995	22.6	-0.27	25.75	-0.68	28.64	-0.21	27	-0.65
641	Carcharhinus falciformis	1583 . Carcharhinus falciformis	1583	4/22/12	955	-1409	Everest	22	4	2012	Cocos Island	80	75	68	855	NA	NA	NA	NA	NA	113	5.5655	-87.047083	morning	1	80	50	40	60	30	40	20	elasmobranch	sharks	VU	29.39999962	0.875	NO	NO	0.340000004	26.9	1.3	27.58	0.08	28.16	-0.34	27.38	-0.39
642	Carcharhinus falciformis	1216 . Carcharhinus falciformis	1216	11/7/10	423	-1941	Everest	7	11	2010	Cocos Island	80	91	79	857	NA	NA	NA	NA	NA	311	5.5655	-87.047083	morning	1	80	50	40	60	30	40	20	elasmobranch	sharks	VU	25.90999985	0.033	NO	NO	-1.149999976	20.03	-1.56	23.4	-1.58	27.07	-1.57	25.07	-1.58
643	Carcharhinus falciformis	1203 . Carcharhinus falciformis	1203	10/23/10	408	-1956	Everest	23	10	2010	Cocos Island	80	81	69	1536	NA	NA	NA	NA	NA	296	5.5655	-87.047083	afternoon	1	80	50	40	60	30	40	20	elasmobranch	sharks	VU	26.80999947	0.187	NO	NO	-0.219999999	19.06	-1.73	23.25	-1.66	27.06	-1.6	25.01	-1.68
644	Carcharhinus falciformis	1641 . Carcharhinus falciformis	1641	7/12/12	1036	-1328	Everest	12	7	2012	Cocos Island	80	60	99	1020	NA	NA	NA	NA	NA	194	5.5655	-87.047083	morning	1	80	50	40	60	30	40	20	elasmobranch	sharks	VU	28.25	0.611	NO	NO	0.389999986	22.61	0.99	26.54	0.92	28.86	0.06	27.75	0.53
645	Carcharhinus galapagensis	1216 . Carcharhinus galapagensis	1216	11/7/10	423	-1941	Everest	7	11	2010	Cocos Island	80	91	79	857	NA	NA	NA	NA	NA	311	5.5655	-87.047083	morning	1	80	50	40	60	30	40	20	elasmobranch	sharks	NT	25.90999985	0.033	NO	NO	-1.149999976	20.03	-1.56	23.4	-1.58	27.07	-1.57	25.07	-1.58
646	Sphyr lewini	1764 . Sphyr lewini	1764	12/30/12	1207	-1157	Everest	30	12	2012	Cocos Island	80	52	35	1110	NA	NA	NA	NA	NA	365	5.5655	-87.047083	morning	1	80	50	40	60	30	40	20	elasmobranch	sharks	CR	26.8599987	0.203	NO	NO	-0.789999962	22.13	-0.68	24.91	-0.23	28.71	0.23	26.46	-0.11
647	Sphyr lewini	1773 . Sphyr lewini	1773	1/12/13	1220	-1144	Everest	12	1	2013	Cocos Island	80	60	46	1050	NA	NA	NA	NA	NA	12	5.5655	-87.047083	morning	1	80	50	40	60	30	40	20	elasmobranch	sharks	CR	28.43999863	0.656	NO	NO	0.550000012	24	-0.52	25.06	-0.57	28.28	-0.02	26.16	-0.41
648	Sphyr lewini	1809 . Sphyr lewini	1809	3/24/13	1291	-1073	Everest	24	3	2013	Cocos Island	80	70	42	1422	NA	NA	NA	NA	NA	83	5.5655	-87.047083	afternoon	1	80	50	40	60	30	40	20	elasmobranch	sharks	CR	29.03999901	0.802	NO	NO	-0.209999993	26.71	0.07	27.21	0.07	27.95	-0.24	27	-0.22
649	Sphyr lewini	1810 . Sphyr lewini	1810	3/24/13	1291	-1073	Everest	24	3	2013	Cocos Island	80	75	55	1705	NA	NA	NA	NA	NA	83	5.5655	-87.047083	afternoon	1	80	50	40	60	30	40	20	elasmobranch	sharks	CR	29.03999901	0.802	NO	NO	-0.209999993	26.71	0.07	27.21	0.07	27.95	-0.24	27	-0.22
650	Sphyr lewini	1811 . Sphyr lewini	1811	3/25/13	1292	-1072	Everest	25	3	2013	Cocos Island	80	70	51	1025	NA	NA	NA	NA	NA	84	5.5655	-87.047083	morning	1	80	50	40	60	30	40	20	elasmobranch	sharks	CR	29.1099987	0.816	NO	NO	-0.140000001	26.71	0.07	27.21	0.07	27.95	-0.24	27	-0.22
651	Sphyr lewini	1201 . Sphyr lewini	1201	10/23/10	408	-1956	Everest	23	10	2010	Cocos Island	80	109	45	827	NA	NA	NA	NA	NA	296	5.5655	-87.047083	morning	1	80	50	40	60	30	40	20	elasmobranch	sharks	CR	26.80999947	0.187	NO	NO	-0.219999999	19.06	-1.73	23.25	-1.66	27.06	-1.6	25.01	-1.68
652	Sphyr lewini	1819 . Sphyr lewini	1819	4/3/13	1301	-1063	Everest	3	4	2013	Cocos Island	80	88	72	820	NA	NA	NA	NA	NA	93	5.5655	-87.047083	morning	1	80	50	40	60	30	40	20	elasmobranch	sharks	CR	29.29999924	0.856	NO	NO	0.079999998	24.74	-0.86	27.35	-0.15	28.47	-0.03	27.68	-0.1
653	Sphyr lewini	1327 . Sphyr lewini	1327	4/8/11	575	-1789	Everest	8	4	2011	Cocos Island	80	80	70	1020	NA	NA	NA	NA	NA	98	5.5655	-87.047083	morning	1	80	50	40	60	30	40	20	elasmobranch	sharks	CR	28.07999992	0.571	NO	NO	-1.110000014	25.76	0.16	27.18	-0.32	27.86	-0.64	27.02	-0.76
654	Sphyr lewini	1039 . Sphyr lewini	1039	3/13/10	184	-2180	Everest	13	3	2010	Cocos Island	80	85	67	1155	NA	NA	NA	NA	NA	72	5.5655	-87.047083	morning	1	80	50	40	60	30	40	20	elasmobranch	sharks	CR	29.48999977	0.891	NO	NO	0.25999999	26.24	-0.4	27.73	0.6	29.21	1.02	28.29	1.08
655	Sphyr lewini	1641 . Sphyr lewini	1641	7/12/12	1036	-1328	Everest	12	7	2012	Cocos Island	80	60	99	1020	NA	NA	NA	NA	NA	194	5.5655	-87.047083	morning	1	80	50	40	60	30	40	20	elasmobranch	sharks	CR	28.25	0.611	NO	NO	0.389999986	22.61	0.99	26.54	0.92	28.86	0.06	27.75	0.53
656	Sphyr lewini	1390 . Sphyr lewini	1390	7/17/11	675	-1689	Everest	17	7	2011	Cocos Island	80	60	51	840	NA	NA	NA	NA	NA	198	5.5655	-87.047083	morning	1	80	50	40	60	30	40	20	elasmobranch	sharks	CR	26.82999992	0.192	NO	NO	-0.969999969	22.07	0.45	25.61	-0.01	28.47	-0.33	26.96	-0.26
657	Thunnus albacares	2496 . Thunnus albacares	2496	7/9/16	2494	130	Everest	9	7	2016	Cocos Island	80	100	60	1610	27	15.7	35	NA	NA	191	5.5655	-87.047083	afternoon	1	80	50	40	60	30	40	20	teleost	teleost	NT	27.52999878	0.417	NO	NO	-0.359999985	21.79	0.17	25.14	-0.48	29.06	0.26	26.73	-0.49
658	Thunnus albacares	1764 . Thunnus albacares	1764	12/30/12	1207	-1157	Everest	30	12	2012	Cocos Island	80	52	35	1110	NA	NA	NA	NA	NA	365	5.5655	-87.047083	morning	1	80	50	40	60	30	40	20	teleost	teleost	NT	26.8599987	0.203	NO	NO	-0.789999962	22.13	-0.68	24.91	-0.23	28.71	0.23	26.46	-0.11
659	Thunnus albacares	1828 . Thunnus albacares	1828	4/17/13	1315	-1049	Everest	17	4	2013	Cocos Island	80	85	80	830	NA	NA	NA	NA	NA	107	5.5655	-87.047083	morning	1	80	50	40	60	30	40	20	teleost	teleost	NT	28.56999969	0.69	NO	NO	-0.569999993	24.74	-0.86	27.35	-0.15	28.47	-0.03	27.68	-0.1
660	Thunnus albacares	1840 . Thunnus albacares	1840	5/2/13	1330	-1034	Everest	2	5	2013	Cocos Island	80	95	83	1235	NA	NA	NA	NA	NA	122	5.5655	-87.047083	afternoon	1	80	50	40	60	30	40	20	teleost	teleost	NT	28.29999924	0.622	NO	NO	-0.599999964	22.89	-1.38	26.39	-0.69	28.71	-0.08	27.57	-0.27
661	Thunnus albacares	1658 . Thunnus albacares	1658	8/8/12	1063	-1301	Everest	8	8	2012	Cocos Island	80	97	82	821	NA	NA	NA	NA	NA	221	5.5655	-87.047083	morning	1	80	50	40	60	30	40	20	teleost	teleost	NT	27.64999962	0.453	NO	NO	0.01	20.99	0.35	25.72	0.73	29.1	0.42	27.55	0.73
662	Thunnus albacares	1641 . Thunnus albacares	1641	7/12/12	1036	-1328	Everest	12	7	2012	Cocos Island	80	60	99	1020	NA	NA	NA	NA	NA	194	5.5655	-87.047083	morning	1	80	50	40	60	30	40	20	teleost	teleost	NT	28.25	0.611	NO	NO	0.389999986	22.61	0.99	26.54	0.92	28.86	0.06	27.75	0.53
663	Triaenodon obesus	2957 . Triaenodon obesus	2957	12/12/18	3380	1016	Everest	12	12	2018	Cocos Island	80	125	110	805	26.4	20.6	55	70	15	346	5.5655	-87.047083	morning	1	80	50	40	60	30	40	20	elasmobranch	sharks	NT	27.84000015	0.505	NO	NO	0.48999998	23.6	0.78	26.12	0.98	29.52	1.03	27.53	0.96
664	Triaenodon obesus	2333 . Triaenodon obesus	2333	7/20/15	2139	-225	Everest	20	7	2015	Cocos Island	80	75	70	820	28.8	NA	40	65	25	201	5.5655	-87.047083	morning	1	80	50	40	60	30	40	20	elasmobranch	sharks	NT	28.94999886	0.781	NO	NO	1.159999967	24.48	2.87	27.79	2.17	29.8	1	28.82	1.6
665	Taeniurops meyeni	2331 . Taeniurops meyeni	2331	7/12/15	2131	-233	Everest	12	7	2015	Cocos Island	80	80	65	825	27.9	NA	40	60	20	193	5.5655	-87.047083	morning	1	80	50	40	60	30	40	20	elasmobranch	rays	VU	29.51999855	0.897	NO	NO	1.659999967	24.48	2.87	27.79	2.17	29.8	1	28.82	1.6
666	Carcharhinus limbatus	2507 . Carcharhinus limbatus	2507	7/14/16	2499	135	Everest	14	7	2016	Cocos Island	80	100	80	1420	26	16.1	35	60	25	196	5.5655	-87.047083	afternoon	1	80	50	40	60	30	40	20	elasmobranch	sharks	NT	27.59999847	0.437	NO	NO	-0.239999995	21.79	0.17	25.14	-0.48	29.06	0.26	26.73	-0.49
667	Thunnus albacares	2374 . Thunnus albacares	2374	10/25/15	2236	-128	Everest	25	10	2015	Cocos Island	80	75	65	835	27.5	20	35	60	25	298	5.5655	-87.047083	morning	1	80	50	40	60	30	40	20	teleost	teleost	NT	28.13999939	0.585	NO	NO	1.110000014	23.31	2.52	27.58	2.66	29.79	1.12	29.15	2.46
668	Carcharhinus falciformis	1819 . Carcharhinus falciformis	1819	4/3/13	1301	-1063	Everest	3	4	2013	Cocos Island	80	88	72	820	NA	NA	NA	NA	NA	93	5.5655	-87.047083	morning	1	80	50	30	70	30	50	10	elasmobranch	sharks	VU	29.29999924	0.856	NO	NO	0.079999998	24.74	-0.86	27.35	-0.15	28.47	-0.03	27.68	-0.1
669	Taeniurops meyeni	2423 . Taeniurops meyeni	2423	2/5/16	2339	-25	Everest	5	2	2016	Cocos Island	80	85	73	850	28.2	21.5	NA	NA	NA	36	5.5655	-87.047083	morning	1	80	50	30	70	30	50	10	elasmobranch	rays	VU	30.26000023	0.983	NO	YES	1.769999981	26.81	0.67	28.36	1.99	29.55	1.45	29.12	2.4
670	Thunnus albacares	2545 . Thunnus albacares	2545	9/14/16	2561	197	Everest	14	9	2016	Cocos Island	80	140	120	905	25.8	16	30	70	40	258	5.5655	-87.047083	morning	1	80	50	30	70	30	50	10	teleost	teleost	NT	27.26999855	0.327	NO	NO	-0.01	20.87	0.53	24.67	-0.18	28.48	-0.21	26.11	-0.61
671	Carcharhinus limbatus	2333 . Carcharhinus limbatus	2333	7/20/15	2139	-225	Everest	20	7	2015	Cocos Island	80	75	70	820	28.8	NA	40	65	25	201	5.5655	-87.047083	morning	1	80	50	30	70	30	50	10	elasmobranch	sharks	NT	28.94999886	0.781	NO	NO	1.159999967	24.48	2.87	27.79	2.17	29.8	1	28.82	1.6
672	Carcharhinus galapagensis	2331 . Carcharhinus galapagensis	2331	7/12/15	2131	-233	Everest	12	7	2015	Cocos Island	80	80	65	825	27.9	NA	40	60	20	193	5.5655	-87.047083	morning	1	80	50	30	70	30	50	10	elasmobranch	sharks	NT	29.51999855	0.897	NO	NO	1.659999967	24.48	2.87	27.79	2.17	29.8	1	28.82	1.6
673	Carcharhinus limbatus	2331 . Carcharhinus limbatus	2331	7/12/15	2131	-233	Everest	12	7	2015	Cocos Island	80	80	65	825	27.9	NA	40	60	20	193	5.5655	-87.047083	morning	1	80	50	30	70	30	50	10	elasmobranch	sharks	NT	29.51999855	0.897	NO	NO	1.659999967	24.48	2.87	27.79	2.17	29.8	1	28.82	1.6
674	Sphyr lewini	1912 . Sphyr lewini	1912	7/31/13	1420	-944	Everest	31	7	2013	Cocos Island	80	77	65	838	NA	NA	NA	NA	NA	212	5.5655	-87.047083	morning	1	80	50	20	80	30	60	0	elasmobranch	sharks	CR	26.90999985	0.215	NO	NO	-0.789999962	20.29	-1.33	24.97	-0.66	28.76	-0.04	26.91	-0.31
675	Thunnus albacares	2790 . Thunnus albacares	2790	4/17/18	3141	777	Everest	17	4	2018	Cocos Island	80	80	64	810	27.9	17.1	30	60	30	107	5.5655	-87.047083	morning	1	80	50	20	80	30	60	0	teleost	teleost	NT	29.28999901	0.854	NO	NO	0.140000001	24.58	-1.02	27.12	-0.38	28.63	0.12	27.42	-0.36
676	Carcharhinus falciformis	1106 . Carcharhinus falciformis	1106	5/31/10	263	-2101	Everest	31	5	2010	Cocos Island	85	63	46	840	NA	NA	NA	NA	NA	151	5.5655	-87.047083	morning	1	85	55	55	55	30	30	30	elasmobranch	sharks	VU	29.01000023	0.795	NO	NO	0.610000014	24.28	0	26.97	-0.11	29.03	0.24	27.68	-0.17
677	Mobula birostris	1106 . Mobula birostris	1106	5/31/10	263	-2101	Everest	31	5	2010	Cocos Island	85	63	46	840	NA	NA	NA	NA	NA	151	5.5655	-87.047083	morning	1	85	55	55	55	30	30	30	elasmobranch	rays	VU	29.01000023	0.795	NO	NO	0.610000014	24.28	0	26.97	-0.11	29.03	0.24	27.68	-0.17
678	Sphyr lewini	1106 . Sphyr lewini	1106	5/31/10	263	-2101	Everest	31	5	2010	Cocos Island	85	63	46	840	NA	NA	NA	NA	NA	151	5.5655	-87.047083	morning	1	85	55	55	55	30	30	30	elasmobranch	sharks	CR	29.01000023	0.795	NO	NO	0.610000014	24.28	0	26.97	-0.11	29.03	0.24	27.68	-0.17
679	Carcharhinus galapagensis	2919 . Carcharhinus galapagensis	2919	10/31/18	3338	974	Everest	31	10	2018	Cocos Island	85	100	90	1110	25.7	16.8	60	NA	NA	304	5.5655	-87.047083	morning	1	85	55	50	60	30	35	25	elasmobranch	sharks	NT	26.44999886	0.105	NO	NO	-0.599999964	21.23	0.43	25.78	0.86	29.61	0.95	27.55	0.86
680	Mobula sp.	2919 . Mobula sp.	2919	10/31/18	3338	974	Everest	31	10	2018	Cocos Island	85	100	90	1110	25.7	16.8	60	NA	NA	304	5.5655	-87.047083	morning	1	85	55	50	60	30	35	25	elasmobranch	rays	EN	26.44999886	0.105	NO	NO	-0.599999964	21.23	0.43	25.78	0.86	29.61	0.95	27.55	0.86
681	Thunnus albacares	3046 . Thunnus albacares	3046	6/12/19	3562	1198	Everest	12	6	2019	Cocos Island	85	65	50	1110	26.8	15.3	20	65	45	163	5.5655	-87.047083	morning	1	85	55	40	70	30	45	15	teleost	teleost	NT	27.55999947	0.426	NO	NO	-0.639999986	22.62	-0.26	26.81	0.38	29.62	0.78	28.24	0.59
682	Sphyr lewini	2420 . Sphyr lewini	2420	2/3/16	2337	-27	Everest	3	2	2016	Cocos Island	90	90	75	1440	29	NA	NA	NA	NA	34	5.5655	-87.047083	afternoon	1	90	60	60	60	30	30	30	elasmobranch	sharks	CR	30.1799984	0.979	NO	YES	1.75	26.81	0.67	28.36	1.99	29.55	1.45	29.12	2.4
683	Triaenodon obesus	962 . Triaenodon obesus	962	10/27/09	47	-2317	Everest	27	10	2009	Cocos Island	90	81	54	844	NA	NA	NA	NA	NA	300	5.5655	-87.047083	morning	1	90	60	60	60	30	30	30	elasmobranch	sharks	NT	26.92000008	0.218	NO	NO	-0.119999997	20.96	0.17	25.73	0.81	29.65	0.99	27.63	0.94
684	Thunnus albacares	2342 . Thunnus albacares	2342	7/25/15	2144	-220	Everest	25	7	2015	Cocos Island	90	90	75	835	28.08	0	35	80	45	206	5.5655	-87.047083	morning	1	90	60	60	60	30	30	30	teleost	teleost	NT	29.30999947	0.859	NO	NO	1.559999943	24.48	2.87	27.79	2.17	29.8	1	28.82	1.6
685	Carcharhinus galapagensis	2729 . Carcharhinus galapagensis	2729	11/25/17	2998	634	Manuelita	25	11	2017	Cocos Island	90	140	125	800	25.3	18.3	50	65	15	329	5.562967	-87.044533	morning	1	90	60	60	60	30	30	30	elasmobranch	sharks	NT	26.43999863	0.102	NO	NO	-0.74000001	20.44	-1.15	23.92	-1.05	28.46	-0.18	25.79	-0.86
686	Taeniurops meyeni	2729 . Taeniurops meyeni	2729	11/25/17	2998	634	Manuelita	25	11	2017	Cocos Island	90	140	125	800	25.3	18.3	50	65	15	329	5.562967	-87.044533	morning	1	90	60	60	60	30	30	30	elasmobranch	rays	VU	26.43999863	0.102	NO	NO	-0.74000001	20.44	-1.15	23.92	-1.05	28.46	-0.18	25.79	-0.86
687	Thunnus albacares	2944 . Thunnus albacares	2944	11/28/18	3366	1002	Everest	28	11	2018	Cocos Island	90	90	70	1035	26.1	17.8	50	70	20	332	5.5655	-87.047083	morning	1	90	60	40	80	30	50	10	teleost	teleost	NT	27.37999916	0.366	NO	NO	0.170000002	22.27	0.68	26.02	1.05	29.59	0.95	27.64	0.99
688	Mobula sp.	1650 . Mobula sp.	1650	7/24/12	1048	-1316	Kili	24	7	2012	Cocos Island	220	141	100	1132	NA	NA	NA	NA	NA	206	5.581017	-87.055417	morning	1	220	190	160	220	30	60	0	elasmobranch	rays	EN	28.23999977	0.609	NO	NO	0.48999998	22.61	0.99	26.54	0.92	28.86	0.06	27.75	0.53
689	Echinorhinus cookei	2212 . Echinorhinus cookei	2212	12/1/14	1908	-456	Piedra 165	1	12	2014	Cocos Island	300	120	80	1435	NA	NA	NA	NA	NA	335	5.573267	-87.063317	afternoon	1	300	270	270	270	30	30	30	elasmobranch	sharks	DD	27.64999962	0.453	NO	NO	0.409999996	22.9	0.08	25.94	0.8	29.4	0.91	27.35	0.78
690	Echinorhinus cookei	2649 . Echinorhinus cookei	2649	7/27/17	2877	513	Piedra 165	27	7	2017	Cocos Island	300	120	70	1455	26.27	11.9	33	80	47	208	5.573267	-87.063317	afternoon	1	300	270	270	270	30	30	30	elasmobranch	sharks	DD	27.18000031	0.295	NO	NO	-0.550000012	21.54	-0.07	25.85	0.23	29.21	0.4	27.61	0.39
691	Sphyr lewini	3009 . Sphyr lewini	3009	4/21/19	3510	1146	Piedra 165	21	4	2019	Cocos Island	300	120	75	1445	28.1	11.3	20	80	60	111	5.573267	-87.063317	afternoon	1	300	270	270	270	30	30	30	elasmobranch	sharks	CR	29.72999954	0.932	NO	NO	0.659999967	25.68	0.08	28.17	0.67	29.24	0.73	28.6	0.82
692	Echinorhinus cookei	2832 . Echinorhinus cookei	2832	6/23/18	3208	844	Piedra 165	23	6	2018	Cocos Island	360	120	80	1435	26.7	12	40	85	45	174	5.573267	-87.063317	afternoon	1	360	330	300	360	30	60	0	elasmobranch	sharks	DD	28.70999908	0.724	NO	NO	0.659999967	22.19	-0.69	26.72	0.29	29.16	0.32	27.85	0.2
693	Triaenodon obesus	2570 . Triaenodon obesus	2570	10/22/16	2599	235	Manuelita	22	10	2016	Cocos Island	61	55	45	1105	26.1	18.8	30	45	15	296	5.562967	-87.044533	morning	1	61	30	30	30	31	31	31	elasmobranch	sharks	NT	27.34000015	0.351	NO	NO	0.319999993	21.18	0.39	24.47	-0.45	28.26	-0.4	25.96	-0.73
694	Taeniurops meyeni	2570 . Taeniurops meyeni	2570	10/22/16	2599	235	Manuelita	22	10	2016	Cocos Island	61	55	45	1105	26.1	18.8	30	45	15	296	5.562967	-87.044533	morning	1	61	30	20	40	31	41	21	elasmobranch	rays	VU	27.34000015	0.351	NO	NO	0.319999993	21.18	0.39	24.47	-0.45	28.26	-0.4	25.96	-0.73
695	Triaenodon obesus	1005 . Triaenodon obesus	1005	12/13/09	94	-2270	Everest	13	12	2009	Cocos Island	76	61	42	835	NA	NA	NA	NA	NA	347	5.5655	-87.047083	morning	1	76	45	45	45	31	31	31	elasmobranch	sharks	NT	28.09999847	0.576	NO	NO	0.74000001	23.16	0.35	26.67	1.53	29.67	1.18	28.3	1.72
696	Carcharhinus falciformis	1901 . Carcharhinus falciformis	1901	7/17/13	1406	-958	Everest	17	7	2013	Cocos Island	81	75	60	825	NA	NA	NA	NA	NA	198	5.5655	-87.047083	morning	1	81	50	50	50	31	31	31	elasmobranch	sharks	VU	26.78999901	0.182	NO	NO	-1.019999981	20.29	-1.33	24.97	-0.66	28.76	-0.04	26.91	-0.31
697	Carcharhinus falciformis	1747 . Carcharhinus falciformis	1747	11/23/12	1170	-1194	Everest	23	11	2012	Cocos Island	81	72	65	1156	NA	NA	NA	NA	NA	328	5.5655	-87.047083	morning	1	81	50	50	50	31	31	31	elasmobranch	sharks	VU	27.1099987	0.273	NO	NO	-0.049999997	21.21	-0.38	25.11	0.14	29.17	0.54	27.01	0.36
698	Carcharhinus limbatus	2332 . Carcharhinus limbatus	2332	7/19/15	2138	-226	Everest	19	7	2015	Cocos Island	81	63	48	1247	28.9	NA	25	90	65	200	5.5655	-87.047083	afternoon	1	81	50	50	50	31	31	31	elasmobranch	sharks	NT	28.96999931	0.786	NO	NO	1.179999948	24.48	2.87	27.79	2.17	29.8	1	28.82	1.6
699	Sphyr lewini	2332 . Sphyr lewini	2332	7/19/15	2138	-226	Everest	19	7	2015	Cocos Island	81	63	48	1247	28.9	NA	25	90	65	200	5.5655	-87.047083	afternoon	1	81	50	50	50	31	31	31	elasmobranch	sharks	CR	28.96999931	0.786	NO	NO	1.179999948	24.48	2.87	27.79	2.17	29.8	1	28.82	1.6
700	Triaenodon obesus	2332 . Triaenodon obesus	2332	7/19/15	2138	-226	Everest	19	7	2015	Cocos Island	81	63	48	1247	28.9	NA	25	90	65	200	5.5655	-87.047083	afternoon	1	81	50	50	50	31	31	31	elasmobranch	sharks	NT	28.96999931	0.786	NO	NO	1.179999948	24.48	2.87	27.79	2.17	29.8	1	28.82	1.6
701	Carcharhinus galapagensis	2616 . Carcharhinus galapagensis	2616	2/20/17	2720	356	Everest	20	2	2017	Cocos Island	81	115	105	920	29	NA	30	70	40	51	5.5655	-87.047083	morning	1	81	50	50	50	31	31	31	elasmobranch	sharks	NT	29.92000008	0.959	NO	YES	1.069999933	27.76	1.62	27	0.63	28.03	-0.07	26.87	0.14
702	Sphyr lewini	2335 . Sphyr lewini	2335	7/21/15	2140	-224	Everest	21	7	2015	Cocos Island	81	77	70	825	28.9	NA	NA	NA	NA	202	5.5655	-87.047083	morning	1	81	50	40	60	31	41	21	elasmobranch	sharks	CR	28.36999893	0.639	NO	NO	0.589999974	24.48	2.87	27.79	2.17	29.8	1	28.82	1.6
703	Sphyr lewini	1629 . Sphyr lewini	1629	6/28/12	1022	-1342	Everest	28	6	2012	Cocos Island	81	100	85	820	NA	NA	NA	NA	NA	180	5.5655	-87.047083	morning	1	81	50	40	60	31	41	21	elasmobranch	sharks	CR	28.47999954	0.666	NO	NO	0.479999989	24.47	1.59	27.09	0.66	28.73	-0.11	27.95	0.31
704	Sphyr lewini	1631 . Sphyr lewini	1631	6/29/12	1023	-1341	Everest	29	6	2012	Cocos Island	81	83	70	825	NA	NA	NA	NA	NA	181	5.5655	-87.047083	morning	1	81	50	40	60	31	41	21	elasmobranch	sharks	CR	28.3599987	0.636	NO	NO	0.370000005	24.47	1.59	27.09	0.66	28.73	-0.11	27.95	0.31
705	Thunnus albacares	2335 . Thunnus albacares	2335	7/21/15	2140	-224	Everest	21	7	2015	Cocos Island	81	77	70	825	28.9	NA	NA	NA	NA	202	5.5655	-87.047083	morning	1	81	50	40	60	31	41	21	teleost	teleost	NT	28.36999893	0.639	NO	NO	0.589999974	24.48	2.87	27.79	2.17	29.8	1	28.82	1.6
706	Thunnus albacares	1638 . Thunnus albacares	1638	7/10/12	1034	-1330	Everest	10	7	2012	Cocos Island	81	79	68	935	NA	NA	35	NA	NA	192	5.5655	-87.047083	morning	1	81	50	40	60	31	41	21	teleost	teleost	NT	28.26999855	0.616	NO	NO	0.399999976	22.61	0.99	26.54	0.92	28.86	0.06	27.75	0.53
707	Thunnus albacares	1747 . Thunnus albacares	1747	11/23/12	1170	-1194	Everest	23	11	2012	Cocos Island	81	72	65	1156	NA	NA	NA	NA	NA	328	5.5655	-87.047083	morning	1	81	50	40	60	31	41	21	teleost	teleost	NT	27.1099987	0.273	NO	NO	-0.049999997	21.21	-0.38	25.11	0.14	29.17	0.54	27.01	0.36
708	Carcharhinus falciformis	2500 . Carcharhinus falciformis	2500	7/11/16	2496	132	Everest	11	7	2016	Cocos Island	81	75	60	840	27	15.5	35	70	35	193	5.5655	-87.047083	morning	1	81	50	40	60	31	41	21	elasmobranch	sharks	VU	27.37999916	0.366	NO	NO	-0.479999989	21.79	0.17	25.14	-0.48	29.06	0.26	26.73	-0.49
709	Carcharhinus limbatus	2500 . Carcharhinus limbatus	2500	7/11/16	2496	132	Everest	11	7	2016	Cocos Island	81	75	60	840	27	15.5	35	70	35	193	5.5655	-87.047083	morning	1	81	50	40	60	31	41	21	elasmobranch	sharks	NT	27.37999916	0.366	NO	NO	-0.479999989	21.79	0.17	25.14	-0.48	29.06	0.26	26.73	-0.49
710	Thunnus albacares	2500 . Thunnus albacares	2500	7/11/16	2496	132	Everest	11	7	2016	Cocos Island	81	75	60	840	27	15.5	35	70	35	193	5.5655	-87.047083	morning	1	81	50	40	60	31	41	21	teleost	teleost	NT	27.37999916	0.366	NO	NO	-0.479999989	21.79	0.17	25.14	-0.48	29.06	0.26	26.73	-0.49
711	Sphyr lewini	2382 . Sphyr lewini	2382	11/7/15	2249	-115	Everest	7	11	2015	Cocos Island	81	70	60	850	26.5	16.5	40	60	20	311	5.5655	-87.047083	morning	1	81	50	40	60	31	41	21	elasmobranch	sharks	CR	27.86999893	0.513	NO	NO	0.810000002	23.83	2.24	27.91	2.93	30.3	1.67	29.6	2.95
712	Sphyr lewini	2616 . Sphyr lewini	2616	2/20/17	2720	356	Everest	20	2	2017	Cocos Island	81	115	105	920	29	NA	30	70	40	51	5.5655	-87.047083	morning	1	81	50	30	70	31	51	11	elasmobranch	sharks	CR	29.92000008	0.959	NO	YES	1.069999933	27.76	1.62	27	0.63	28.03	-0.07	26.87	0.14
713	Carcharhinus galapagensis	2838 . Carcharhinus galapagensis	2838	7/4/18	3219	855	Everest	4	7	2018	Cocos Island	81	80	70	825	26.5	17.3	25	70	45	185	5.5655	-87.047083	morning	1	81	50	20	80	31	61	1	elasmobranch	sharks	NT	28.63999939	0.71	NO	NO	0.699999988	21.43	-0.19	26.05	0.43	29.1	0.3	27.52	0.3
714	Sphyr lewini	1020 . Sphyr lewini	1020	1/2/10	114	-2250	Everest	2	1	2010	Cocos Island	86	109	84	836	NA	NA	NA	NA	NA	2	5.5655	-87.047083	morning	1	86	55	40	70	31	46	16	elasmobranch	sharks	CR	28.14999962	0.587	NO	NO	0.449999988	24.82	0.3	26.63	1	29.51	1.21	28.07	1.5
715	Echinorhinus cookei	1624 . Echinorhinus cookei	1624	6/25/12	1019	-1345	Piedra 165	25	6	2012	Cocos Island	301	138	102	1535	NA	NA	NA	NA	NA	177	5.573267	-87.063317	afternoon	1	301	270	270	270	31	31	31	elasmobranch	sharks	DD	28.5	0.671	NO	NO	0.469999999	24.47	1.59	27.09	0.66	28.73	-0.11	27.95	0.31
716	Carcharhinus galapagensis	2078 . Carcharhinus galapagensis	2078	6/10/14	1734	-630	Everest	10	6	2014	Cocos Island	84	90	64	1530	NA	NA	NA	NA	NA	161	5.5655	-87.047083	afternoon	1	84	52.5	45	60	31.5	39	24	elasmobranch	sharks	NT	29.23999977	0.844	NO	NO	1.00999999	24.51	1.64	27.32	0.89	29.43	0.59	28.11	0.46
717	Thunnus albacares	3140 . Thunnus albacares	3140	10/21/19	3693	1329	Everest	21	10	2019	Cocos Island	84	90	75	1100	NA	NA	NA	NA	NA	294	5.5655	-87.047083	morning	1	84	52.5	35	70	31.5	49	14	teleost	teleost	NT	26.38999939	0.094	NO	NO	-0.629999995	20.02	-0.77	25.12	0.21	29.64	0.98	27.31	0.62
718	Mobula sp.	1296 . Mobula sp.	1296	3/3/11	539	-1825	Piedra 165	3	3	2011	Cocos Island	62	53	45	1111	NA	NA	NA	NA	NA	62	5.573267	-87.063317	morning	1	62	30	30	30	32	32	32	elasmobranch	rays	EN	27.17000008	0.292	NO	NO	-1.879999995	26.21	-0.43	26.39	-0.75	27.42	-0.77	26.23	-0.98
719	Mobula sp.	988 . Mobula sp.	988	11/27/09	78	-2286	Everest	27	11	2009	Cocos Island	62	80	65	1310	NA	NA	NA	NA	NA	331	5.5655	-87.047083	afternoon	1	62	30	30	30	32	32	32	elasmobranch	rays	EN	27.17000008	0.292	NO	NO	-0.029999999	22.11	0.51	26.23	1.26	29.88	1.25	28.19	1.54
720	Sphyr lewini	2578 . Sphyr lewini	2578	11/4/16	2612	248	Manuelita	4	11	2016	Cocos Island	62	50	40	1140	25.7	17.6	40	50	10	309	5.562967	-87.044533	morning	1	62	30	30	30	32	32	32	elasmobranch	sharks	CR	26.81999969	0.189	NO	NO	-0.229999989	21.68	0.09	24.58	-0.4	28.27	-0.37	26.1	-0.55
721	Carcharhinus galapagensis	2671 . Carcharhinus galapagensis	2671	8/25/17	2906	542	Everest	25	8	2017	Cocos Island	72	80	60	835	26	20.9	44	66	22	237	5.5655	-87.047083	morning	1	72	40	30	50	32	42	22	elasmobranch	sharks	NT	27.6099987	0.44	NO	NO	0.119999997	20.19	-0.45	24.82	-0.17	28.87	0.19	26.67	-0.15
722	Triaenodon obesus	1042 . Triaenodon obesus	1042	3/14/10	185	-2179	Everest	14	3	2010	Cocos Island	80	105	89	1518	NA	NA	NA	NA	NA	73	5.5655	-87.047083	afternoon	1	80	48	46	50	32	34	30	elasmobranch	sharks	NT	29.53999901	0.902	NO	NO	0.289999992	26.24	-0.4	27.73	0.6	29.21	1.02	28.29	1.08
723	Mobula birostris	1629 . Mobula birostris	1629	6/28/12	1022	-1342	Everest	28	6	2012	Cocos Island	81	100	85	820	NA	NA	NA	NA	NA	180	5.5655	-87.047083	morning	1	81	49	49	49	32	32	32	elasmobranch	rays	VU	28.47999954	0.666	NO	NO	0.479999989	24.47	1.59	27.09	0.66	28.73	-0.11	27.95	0.31
724	Carcharhinus galapagensis	1133 . Carcharhinus galapagensis	1133	7/12/10	305	-2059	Everest	12	7	2010	Cocos Island	82	103	92	1144	NA	NA	NA	NA	NA	193	5.5655	-87.047083	morning	1	82	50	50	50	32	32	32	elasmobranch	sharks	NT	28.01000023	0.551	NO	NO	0.149999991	20.08	-1.54	24.53	-1.09	28.09	-0.71	26.09	-1.13
725	Galeocerdo cuvier	3164 . Galeocerdo cuvier	3164	11/19/19	3722	1358	Everest	19	11	2019	Cocos Island	82	80	70	1220	NA	NA	NA	NA	NA	323	5.5655	-87.047083	afternoon	1	82	50	50	50	32	32	32	elasmobranch	sharks	NT	27.18000031	0.295	NO	NO	0.07	21.32	-0.27	25.46	0.48	29.47	0.84	27.26	0.61
726	Taeniurops meyeni	2297 . Taeniurops meyeni	2297	5/19/15	2077	-287	Everest	19	5	2015	Cocos Island	82	70	60	1000	NA	NA	NA	NA	NA	139	5.5655	-87.047083	morning	1	82	50	50	50	32	32	32	elasmobranch	rays	VU	29.77999878	0.939	NO	NO	1.169999957	26.71	2.43	28.28	1.19	29.88	1.09	28.88	1.03
727	Thunnus albacares	2894 . Thunnus albacares	2894	9/21/18	3298	934	Everest	21	9	2018	Cocos Island	82	75	60	835	25.9	15.8	35	NA	NA	264	5.5655	-87.047083	morning	1	82	50	50	50	32	32	32	teleost	teleost	NT	27.59999847	0.437	NO	NO	0.379999995	20.31	-0.03	25.2	0.35	29.17	0.48	27.1	0.38
728	Triaenodon obesus	1673 . Triaenodon obesus	1673	9/3/12	1089	-1275	Everest	3	9	2012	Cocos Island	82	88	68	832	NA	NA	NA	NA	NA	247	5.5655	-87.047083	morning	1	82	50	50	50	32	32	32	elasmobranch	sharks	NT	28	0.548	NO	NO	0.599999964	20.83	0.49	25.28	0.43	29.12	0.43	27.24	0.51
729	Carcharhinus galapagensis	3065 . Carcharhinus galapagensis	3065	7/8/19	3588	1224	Everest	8	7	2019	Cocos Island	82	120	85	830	26.2	21.4	30	70	40	189	5.5655	-87.047083	morning	1	82	50	50	50	32	32	32	elasmobranch	sharks	NT	28.59999847	0.698	NO	NO	0.699999988	21.34	-0.28	25.68	0.06	29.73	0.92	27.63	0.41
730	Rhincodon typus	3065 . Rhincodon typus	3065	7/8/19	3588	1224	Everest	8	7	2019	Cocos Island	82	120	85	830	26.2	21.4	30	70	40	189	5.5655	-87.047083	morning	1	82	50	50	50	32	32	32	elasmobranch	sharks	EN	28.59999847	0.698	NO	NO	0.699999988	21.34	-0.28	25.68	0.06	29.73	0.92	27.63	0.41
731	Sphyr lewini	3065 . Sphyr lewini	3065	7/8/19	3588	1224	Everest	8	7	2019	Cocos Island	82	120	85	830	26.2	21.4	30	70	40	189	5.5655	-87.047083	morning	1	82	50	50	50	32	32	32	elasmobranch	sharks	CR	28.59999847	0.698	NO	NO	0.699999988	21.34	-0.28	25.68	0.06	29.73	0.92	27.63	0.41
732	Carcharhinus falciformis	2998 . Carcharhinus falciformis	2998	4/7/19	3496	1132	Everest	7	4	2019	Cocos Island	82	80	70	820	26.8	18.4	35	65	30	97	5.5655	-87.047083	morning	1	82	50	50	50	32	32	32	elasmobranch	sharks	VU	29.29999924	0.856	NO	NO	0.099999994	25.68	0.08	28.17	0.67	29.24	0.73	28.6	0.82
733	Carcharhinus limbatus	2998 . Carcharhinus limbatus	2998	4/7/19	3496	1132	Everest	7	4	2019	Cocos Island	82	80	70	820	26.8	18.4	35	65	30	97	5.5655	-87.047083	morning	1	82	50	50	50	32	32	32	elasmobranch	sharks	NT	29.29999924	0.856	NO	NO	0.099999994	25.68	0.08	28.17	0.67	29.24	0.73	28.6	0.82
734	Sphyr lewini	2998 . Sphyr lewini	2998	4/7/19	3496	1132	Everest	7	4	2019	Cocos Island	82	80	70	820	26.8	18.4	35	65	30	97	5.5655	-87.047083	morning	1	82	50	50	50	32	32	32	elasmobranch	sharks	CR	29.29999924	0.856	NO	NO	0.099999994	25.68	0.08	28.17	0.67	29.24	0.73	28.6	0.82
735	Carcharhinus galapagensis	2702 . Carcharhinus galapagensis	2702	10/12/17	2954	590	Everest	12	10	2017	Cocos Island	82	120	105	1410	26.1	16.6	45	60	15	285	5.5655	-87.047083	afternoon	1	82	50	50	50	32	32	32	elasmobranch	sharks	NT	26.95999908	0.23	NO	NO	-0.079999998	19.45	-1.34	24.28	-0.64	28.55	-0.11	26.23	-0.46
736	Mobula sp.	2702 . Mobula sp.	2702	10/12/17	2954	590	Everest	12	10	2017	Cocos Island	82	120	105	1410	26.1	16.6	45	60	15	285	5.5655	-87.047083	afternoon	1	82	50	50	50	32	32	32	elasmobranch	rays	EN	26.95999908	0.23	NO	NO	-0.079999998	19.45	-1.34	24.28	-0.64	28.55	-0.11	26.23	-0.46
737	Carcharhinus falciformis	1239 . Carcharhinus falciformis	1239	12/14/10	460	-1904	Everest	14	12	2010	Cocos Island	82	103	83	848	NA	NA	NA	NA	NA	348	5.5655	-87.047083	morning	1	82	50	40	60	32	42	22	elasmobranch	sharks	VU	26.75	0.171	NO	NO	-0.620000005	21.48	-1.34	23.5	-1.64	26.89	-1.6	24.95	-1.62
738	Carcharhinus galapagensis	1577 . Carcharhinus galapagensis	1577	4/19/12	952	-1412	Everest	19	4	2012	Cocos Island	82	70	59	1055	NA	NA	NA	NA	NA	110	5.5655	-87.047083	morning	1	82	50	40	60	32	42	22	elasmobranch	sharks	NT	29.52999878	0.899	NO	NO	0.419999987	26.9	1.3	27.58	0.08	28.16	-0.34	27.38	-0.39
739	Mobula sp.	1239 . Mobula sp.	1239	12/14/10	460	-1904	Everest	14	12	2010	Cocos Island	82	103	83	848	NA	NA	NA	NA	NA	348	5.5655	-87.047083	morning	1	82	50	40	60	32	42	22	elasmobranch	rays	EN	26.75	0.171	NO	NO	-0.620000005	21.48	-1.34	23.5	-1.64	26.89	-1.6	24.95	-1.62
740	Sphyr lewini	3180 . Sphyr lewini	3180	12/13/19	3746	1382	Everest	13	12	2019	Cocos Island	82	70	60	910	NA	NA	NA	NA	NA	347	5.5655	-87.047083	morning	1	82	50	40	60	32	42	22	elasmobranch	sharks	CR	27.39999962	0.373	NO	NO	0.039999999	23.16	0.34	25.47	0.33	29.5	1.01	27.07	0.5
741	Sphyr lewini	3163 . Sphyr lewini	3163	11/19/19	3722	1358	Everest	19	11	2019	Cocos Island	82	90	65	820	NA	NA	NA	NA	NA	323	5.5655	-87.047083	morning	1	82	50	40	60	32	42	22	elasmobranch	sharks	CR	27.18000031	0.295	NO	NO	0.07	21.32	-0.27	25.46	0.48	29.47	0.84	27.26	0.61
742	Sphyr lewini	1239 . Sphyr lewini	1239	12/14/10	460	-1904	Everest	14	12	2010	Cocos Island	82	103	83	848	NA	NA	NA	NA	NA	348	5.5655	-87.047083	morning	1	82	50	40	60	32	42	22	elasmobranch	sharks	CR	26.75	0.171	NO	NO	-0.620000005	21.48	-1.34	23.5	-1.64	26.89	-1.6	24.95	-1.62
743	Sphyr lewini	3164 . Sphyr lewini	3164	11/19/19	3722	1358	Everest	19	11	2019	Cocos Island	82	80	70	1220	NA	NA	NA	NA	NA	323	5.5655	-87.047083	afternoon	1	82	50	40	60	32	42	22	elasmobranch	sharks	CR	27.18000031	0.295	NO	NO	0.07	21.32	-0.27	25.46	0.48	29.47	0.84	27.26	0.61
744	Sphyr lewini	1577 . Sphyr lewini	1577	4/19/12	952	-1412	Everest	19	4	2012	Cocos Island	82	70	59	1055	NA	NA	NA	NA	NA	110	5.5655	-87.047083	morning	1	82	50	40	60	32	42	22	elasmobranch	sharks	CR	29.52999878	0.899	NO	NO	0.419999987	26.9	1.3	27.58	0.08	28.16	-0.34	27.38	-0.39
745	Sphyr lewini	3030 . Sphyr lewini	3030	5/21/19	3540	1176	Piedra 165	21	5	2019	Cocos Island	82	115	95	830	27.4	17.7	20	60	40	141	5.573267	-87.063317	morning	1	82	50	40	60	32	42	22	elasmobranch	sharks	CR	29.09999847	0.814	NO	NO	0.529999971	24.38	0.1	27.69	0.6	29.58	0.79	28.57	0.72
746	Taeniurops meyeni	2346 . Taeniurops meyeni	2346	8/2/15	2152	-212	Everest	2	8	2015	Cocos Island	82	65	85	1120	NA	NA	NA	NA	NA	214	5.5655	-87.047083	morning	1	82	50	30	70	32	52	12	elasmobranch	rays	VU	29.48999977	0.891	NO	NO	1.809999943	22.88	2.24	27.33	2.34	29.66	0.98	28.89	2.07
747	Thunnus albacares	1673 . Thunnus albacares	1673	9/3/12	1089	-1275	Everest	3	9	2012	Cocos Island	82	88	68	832	NA	NA	NA	NA	NA	247	5.5655	-87.047083	morning	1	82	50	30	70	32	52	12	teleost	teleost	NT	28	0.548	NO	NO	0.599999964	20.83	0.49	25.28	0.43	29.12	0.43	27.24	0.51
748	Sphyr lewini	3190 . Sphyr lewini	3190	12/29/19	3762	1398	Everest	29	12	2019	Cocos Island	87	125	115	830	NA	NA	NA	NA	NA	363	5.5655	-87.047083	morning	1	87	55	40	70	32	47	17	elasmobranch	sharks	CR	27.92000008	0.527	NO	NO	0.299999982	23.16	0.34	25.47	0.33	29.5	1.01	27.07	0.5
749	Mobula sp.	1056 . Mobula sp.	1056	3/31/10	202	-2162	Everest	31	3	2010	Cocos Island	87	105	90	840	NA	NA	NA	NA	NA	90	5.5655	-87.047083	morning	1	87	55	30	80	32	57	7	elasmobranch	rays	EN	30.56999969	0.993	YES	YES	1.339999914	26.24	-0.4	27.73	0.6	29.21	1.02	28.29	1.08
750	Carcharhinus falciformis	1197 . Carcharhinus falciformis	1197	10/21/10	406	-1958	Everest	21	10	2010	Cocos Island	80	80	56	1145	NA	NA	NA	NA	NA	294	5.5655	-87.047083	morning	1	80	47.5	45	50	32.5	35	30	elasmobranch	sharks	VU	26.54999924	0.125	NO	NO	-0.469999999	19.06	-1.73	23.25	-1.66	27.06	-1.6	25.01	-1.68
751	Sphyr lewini	1840 . Sphyr lewini	1840	5/2/13	1330	-1034	Everest	2	5	2013	Cocos Island	80	95	83	1235	NA	NA	NA	NA	NA	122	5.5655	-87.047083	afternoon	1	80	47.5	45	50	32.5	35	30	elasmobranch	sharks	CR	28.29999924	0.622	NO	NO	-0.599999964	22.89	-1.38	26.39	-0.69	28.71	-0.08	27.57	-0.27
752	Carcharhinus galapagensis	1599 . Carcharhinus galapagensis	1599	5/30/12	993	-1371	Everest	30	5	2012	Cocos Island	80	94	57	1210	NA	NA	NA	NA	NA	151	5.5655	-87.047083	afternoon	1	80	47.5	40	55	32.5	40	25	elasmobranch	sharks	NT	28.86999893	0.761	NO	NO	0.449999988	25.48	1.2	27.23	0.15	28.53	-0.26	27.8	-0.05
753	Sphyr lewini	1128 . Sphyr lewini	1128	7/10/10	303	-2061	Everest	10	7	2010	Cocos Island	80	60	45	935	NA	NA	NA	NA	NA	191	5.5655	-87.047083	morning	1	80	47.5	35	60	32.5	45	20	elasmobranch	sharks	CR	27.69999886	0.466	NO	NO	-0.179999992	20.08	-1.54	24.53	-1.09	28.09	-0.71	26.09	-1.13
754	Sphyr lewini	1145 . Sphyr lewini	1145	7/22/10	315	-2049	Everest	22	7	2010	Cocos Island	80	85	60	1140	NA	NA	NA	NA	NA	203	5.5655	-87.047083	morning	1	80	47.5	25	70	32.5	55	10	elasmobranch	sharks	CR	27.48999977	0.403	NO	NO	-0.280000001	20.08	-1.54	24.53	-1.09	28.09	-0.71	26.09	-1.13
755	Carcharhinus galapagensis	2123 . Carcharhinus galapagensis	2123	8/5/14	1790	-574	Everest	5	8	2014	Cocos Island	90	102	96	825	NA	NA	NA	NA	NA	217	5.5655	-87.047083	morning	1	90	57.5	45	70	32.5	45	20	elasmobranch	sharks	NT	29.11999893	0.817	NO	NO	1.459999919	21.91	1.27	25.51	0.52	29.14	0.46	27.02	0.2
756	Echinorhinus cookei	1992 . Echinorhinus cookei	1992	11/4/13	1516	-848	Piedra 165	4	11	2013	Cocos Island	345	138	97	1452	NA	NA	NA	NA	NA	308	5.573267	-87.063317	afternoon	1	345	312.5	280	345	32.5	65	0	elasmobranch	sharks	DD	27.5	0.407	NO	NO	0.449999988	21.06	-0.54	24.81	-0.17	28.91	0.27	26.65	0.01
757	Aetobatus laticeps	2996 . Aetobatus laticeps	2996	4/5/19	3494	1130	Manuelita	5	4	2019	Cocos Island	63	50	40	1055	28	24	57	NA	NA	95	5.562967	-87.044533	morning	1	63	30	30	30	33	33	33	elasmobranch	rays	VU	28.97999954	0.789	NO	NO	-0.229999989	25.68	0.08	28.17	0.67	29.24	0.73	28.6	0.82
758	Carcharhinus falciformis	2292 . Carcharhinus falciformis	2292	5/15/15	2073	-291	Manuelita	15	5	2015	Cocos Island	63	65	45	1110	NA	NA	NA	NA	NA	135	5.562967	-87.044533	morning	1	63	30	30	30	33	33	33	elasmobranch	sharks	VU	29.6799984	0.923	NO	NO	1	26.71	2.43	28.28	1.19	29.88	1.09	28.88	1.03
759	Carcharhinus falciformis	2365 . Carcharhinus falciformis	2365	10/8/15	2219	-145	Manuelita	8	10	2015	Cocos Island	63	65	55	1530	27.8	NA	20	NA	NA	281	5.562967	-87.044533	afternoon	1	63	30	30	30	33	33	33	elasmobranch	sharks	VU	28.54999924	0.685	NO	NO	1.469999909	23.31	2.52	27.58	2.66	29.79	1.12	29.15	2.46
760	Taeniurops meyeni	2365 . Taeniurops meyeni	2365	10/8/15	2219	-145	Manuelita	8	10	2015	Cocos Island	63	65	55	1530	27.8	NA	20	NA	NA	281	5.562967	-87.044533	afternoon	1	63	30	20	40	33	43	23	elasmobranch	rays	VU	28.54999924	0.685	NO	NO	1.469999909	23.31	2.52	27.58	2.66	29.79	1.12	29.15	2.46
761	Sphyr lewini	1149 . Sphyr lewini	1149	7/24/10	317	-2047	Everest	24	7	2010	Cocos Island	68	106	98	1040	NA	NA	NA	NA	NA	205	5.5655	-87.047083	morning	1	68	35	30	40	33	38	28	elasmobranch	sharks	CR	27.5	0.407	NO	NO	-0.25	20.08	-1.54	24.53	-1.09	28.09	-0.71	26.09	-1.13
762	Carcharhinus galapagensis	1368 . Carcharhinus galapagensis	1368	6/21/11	649	-1715	Manuelita	21	6	2011	Cocos Island	78	65	55	805	NA	NA	NA	NA	NA	172	5.562967	-87.044533	morning	1	78	45	45	45	33	33	33	elasmobranch	sharks	NT	28.17000008	0.592	NO	NO	0.089999996	23.72	0.85	26.54	0.1	28.47	-0.37	27.46	-0.18
763	Thunnus albacares	3185 . Thunnus albacares	3185	12/26/19	3759	1395	Everest	26	12	2019	Cocos Island	78	100	85	1135	NA	NA	NA	NA	NA	360	5.5655	-87.047083	morning	1	78	45	45	45	33	33	33	teleost	teleost	NT	28.02999878	0.557	NO	NO	0.459999979	23.16	0.34	25.47	0.33	29.5	1.01	27.07	0.5
764	Thunnus albacares	1584 . Thunnus albacares	1584	4/22/12	955	-1409	Everest	22	4	2012	Cocos Island	78	78	70	1159	NA	NA	NA	NA	NA	113	5.5655	-87.047083	morning	1	78	45	40	50	33	38	28	teleost	teleost	NT	29.39999962	0.875	NO	NO	0.340000004	26.9	1.3	27.58	0.08	28.16	-0.34	27.38	-0.39
765	Carcharhinus falciformis	1185 . Carcharhinus falciformis	1185	9/5/10	360	-2004	Everest	5	9	2010	Cocos Island	83	92	79	903	NA	NA	NA	NA	NA	248	5.5655	-87.047083	morning	1	83	50	50	50	33	33	33	elasmobranch	sharks	VU	27.25	0.321	NO	NO	-0.129999995	18.9	-1.44	23.59	-1.26	27.13	-1.56	25.07	-1.65
766	Carcharhinus galapagensis	1899 . Carcharhinus galapagensis	1899	7/16/13	1405	-959	Everest	16	7	2013	Cocos Island	83	80	63	1002	NA	NA	NA	NA	NA	197	5.5655	-87.047083	morning	1	83	50	50	50	33	33	33	elasmobranch	sharks	NT	26.87999916	0.208	NO	NO	-0.930000007	20.29	-1.33	24.97	-0.66	28.76	-0.04	26.91	-0.31
767	Carcharhinus limbatus	2291 . Carcharhinus limbatus	2291	5/9/15	2067	-297	Everest	9	5	2015	Cocos Island	83	65	50	830	28.62	NA	NA	NA	NA	129	5.5655	-87.047083	morning	1	83	50	50	50	33	33	33	elasmobranch	sharks	NT	29.59000015	0.91	NO	NO	0.819999993	26.71	2.43	28.28	1.19	29.88	1.09	28.88	1.03
768	Sphyr lewini	1899 . Sphyr lewini	1899	7/16/13	1405	-959	Everest	16	7	2013	Cocos Island	83	80	63	1002	NA	NA	NA	NA	NA	197	5.5655	-87.047083	morning	1	83	50	50	50	33	33	33	elasmobranch	sharks	CR	26.87999916	0.208	NO	NO	-0.930000007	20.29	-1.33	24.97	-0.66	28.76	-0.04	26.91	-0.31
769	Thunnus albacares	1899 . Thunnus albacares	1899	7/16/13	1405	-959	Everest	16	7	2013	Cocos Island	83	80	63	1002	NA	NA	NA	NA	NA	197	5.5655	-87.047083	morning	1	83	50	50	50	33	33	33	teleost	teleost	NT	26.87999916	0.208	NO	NO	-0.930000007	20.29	-1.33	24.97	-0.66	28.76	-0.04	26.91	-0.31
770	Carcharhinus falciformis	2291 . Carcharhinus falciformis	2291	5/9/15	2067	-297	Everest	9	5	2015	Cocos Island	83	65	50	830	28.62	NA	NA	NA	NA	129	5.5655	-87.047083	morning	1	83	50	40	60	33	43	23	elasmobranch	sharks	VU	29.59000015	0.91	NO	NO	0.819999993	26.71	2.43	28.28	1.19	29.88	1.09	28.88	1.03
771	Carcharhinus limbatus	3158 . Carcharhinus limbatus	3158	11/16/19	3719	1355	Everest	16	11	2019	Cocos Island	83	70	55	1520	NA	NA	NA	NA	NA	320	5.5655	-87.047083	afternoon	1	83	50	40	60	33	43	23	elasmobranch	sharks	NT	26.93999863	0.224	NO	NO	-0.149999991	21.32	-0.27	25.46	0.48	29.47	0.84	27.26	0.61
772	Sphyr lewini	2288 . Sphyr lewini	2288	5/7/15	2065	-299	Everest	7	5	2015	Cocos Island	83	75	65	1410	30	NA	NA	NA	NA	127	5.5655	-87.047083	afternoon	1	83	50	40	60	33	43	23	elasmobranch	sharks	CR	29.80999947	0.945	NO	NO	1	26.71	2.43	28.28	1.19	29.88	1.09	28.88	1.03
773	Sphyr lewini	2291 . Sphyr lewini	2291	5/9/15	2067	-297	Everest	9	5	2015	Cocos Island	83	65	50	830	28.62	NA	NA	NA	NA	129	5.5655	-87.047083	morning	1	83	50	40	60	33	43	23	elasmobranch	sharks	CR	29.59000015	0.91	NO	NO	0.819999993	26.71	2.43	28.28	1.19	29.88	1.09	28.88	1.03
774	Sphyr lewini	3161 . Sphyr lewini	3161	11/18/19	3721	1357	Everest	18	11	2019	Cocos Island	83	80	70	830	NA	NA	NA	NA	NA	322	5.5655	-87.047083	morning	1	83	50	40	60	33	43	23	elasmobranch	sharks	CR	27.1099987	0.273	NO	NO	0.01	21.32	-0.27	25.46	0.48	29.47	0.84	27.26	0.61
775	Taeniurops meyeni	2291 . Taeniurops meyeni	2291	5/9/15	2067	-297	Everest	9	5	2015	Cocos Island	83	65	50	830	28.62	NA	NA	NA	NA	129	5.5655	-87.047083	morning	1	83	50	40	60	33	43	23	elasmobranch	rays	VU	29.59000015	0.91	NO	NO	0.819999993	26.71	2.43	28.28	1.19	29.88	1.09	28.88	1.03
776	Thunnus albacares	2291 . Thunnus albacares	2291	5/9/15	2067	-297	Everest	9	5	2015	Cocos Island	83	65	50	830	28.62	NA	NA	NA	NA	129	5.5655	-87.047083	morning	1	83	50	30	70	33	53	13	teleost	teleost	NT	29.59000015	0.91	NO	NO	0.819999993	26.71	2.43	28.28	1.19	29.88	1.09	28.88	1.03
777	Carcharhinus falciformis	1631 . Carcharhinus falciformis	1631	6/29/12	1023	-1341	Everest	29	6	2012	Cocos Island	81	83	70	825	NA	NA	NA	NA	NA	181	5.5655	-87.047083	morning	1	81	47.5	45	50	33.5	36	31	elasmobranch	sharks	VU	28.3599987	0.636	NO	NO	0.370000005	24.47	1.59	27.09	0.66	28.73	-0.11	27.95	0.31
778	Sphyr lewini	1633 . Sphyr lewini	1633	6/30/12	1024	-1340	Everest	30	6	2012	Cocos Island	81	82	68	1500	NA	16.2	20	NA	NA	182	5.5655	-87.047083	afternoon	1	81	47.5	40	55	33.5	41	26	elasmobranch	sharks	CR	28.5	0.671	NO	NO	0.519999981	24.47	1.59	27.09	0.66	28.73	-0.11	27.95	0.31
779	Triaenodon obesus	2286 . Triaenodon obesus	2286	5/6/15	2064	-300	Everest	6	5	2015	Cocos Island	81	70	60	805	31	NA	NA	NA	NA	126	5.5655	-87.047083	morning	1	81	47.5	40	55	33.5	41	26	elasmobranch	sharks	NT	29.68999863	0.925	NO	NO	0.859999955	26.71	2.43	28.28	1.19	29.88	1.09	28.88	1.03
780	Triaenodon obesus	3043 . Triaenodon obesus	3043	6/10/19	3560	1196	Manuelita	10	6	2019	Cocos Island	64	45	35	1005	26.8	19.9	25	60	35	161	5.562967	-87.044533	morning	1	64	30	30	30	34	34	34	elasmobranch	sharks	NT	28.21999931	0.605	NO	NO	-0.01	22.62	-0.26	26.81	0.38	29.62	0.78	28.24	0.59
781	Carcharhinus galapagensis	1074 . Carcharhinus galapagensis	1074	4/16/10	218	-2146	Everest	16	4	2010	Cocos Island	79	83	69	1010	NA	NA	NA	NA	NA	106	5.5655	-87.047083	morning	1	79	45	45	45	34	34	34	elasmobranch	sharks	NT	29.64999962	0.919	NO	NO	0.479999989	26.05	0.45	28.05	0.55	29.25	0.74	28.36	0.59
782	Mobula sp.	1278 . Mobula sp.	1278	1/26/11	503	-1861	Everest	26	1	2011	Cocos Island	79	97	78	907	NA	NA	NA	NA	NA	26	5.5655	-87.047083	morning	1	79	45	45	45	34	34	34	elasmobranch	rays	EN	26.42000008	0.099	NO	NO	-1.809999943	24.08	-0.44	24.31	-1.32	26.72	-1.58	24.93	-1.64
783	Triaenodon obesus	998 . Triaenodon obesus	998	12/2/09	83	-2281	Everest	2	12	2009	Cocos Island	80	75	63	925	NA	NA	NA	NA	NA	336	5.5655	-87.047083	morning	1	80	46	46	46	34	34	34	elasmobranch	sharks	NT	27.65999985	0.456	NO	NO	0.409999996	23.16	0.35	26.67	1.53	29.67	1.18	28.3	1.72
784	Carcharhinus galapagensis	1072 . Carcharhinus galapagensis	1072	4/15/10	217	-2147	Everest	15	4	2010	Cocos Island	84	70	55	1450	NA	NA	NA	NA	NA	105	5.5655	-87.047083	afternoon	1	84	50	50	50	34	34	34	elasmobranch	sharks	NT	29.77999878	0.939	NO	NO	0.610000014	26.05	0.45	28.05	0.55	29.25	0.74	28.36	0.59
785	Mobula sp.	1080 . Mobula sp.	1080	5/5/10	237	-2127	Everest	5	5	2010	Cocos Island	84	108	96	1433	NA	NA	NA	NA	NA	125	5.5655	-87.047083	afternoon	1	84	50	50	50	34	34	34	elasmobranch	rays	EN	29.05999947	0.806	NO	NO	0.219999999	24.28	0	26.97	-0.11	29.03	0.24	27.68	-0.17
786	Mobula sp.	1072 . Mobula sp.	1072	4/15/10	217	-2147	Everest	15	4	2010	Cocos Island	84	70	55	1450	NA	NA	NA	NA	NA	105	5.5655	-87.047083	afternoon	1	84	50	50	50	34	34	34	elasmobranch	rays	EN	29.77999878	0.939	NO	NO	0.610000014	26.05	0.45	28.05	0.55	29.25	0.74	28.36	0.59
787	Sphyr lewini	2610 . Sphyr lewini	2610	12/20/16	2658	294	Everest	20	12	2016	Cocos Island	84	85	70	1240	26.2	16.8	NA	NA	NA	355	5.5655	-87.047083	afternoon	1	84	50	50	50	34	34	34	elasmobranch	sharks	CR	27.64999962	0.453	NO	NO	0.189999998	23.35	0.53	24.78	-0.36	28.35	-0.14	26.16	-0.41
788	Sphyr lewini	1072 . Sphyr lewini	1072	4/15/10	217	-2147	Everest	15	4	2010	Cocos Island	84	70	55	1450	NA	NA	NA	NA	NA	105	5.5655	-87.047083	afternoon	1	84	50	50	50	34	34	34	elasmobranch	sharks	CR	29.77999878	0.939	NO	NO	0.610000014	26.05	0.45	28.05	0.55	29.25	0.74	28.36	0.59
789	Triaenodon obesus	1017 . Triaenodon obesus	1017	12/31/09	112	-2252	Everest	31	12	2009	Cocos Island	84	74	49	1642	NA	NA	NA	NA	NA	365	5.5655	-87.047083	afternoon	1	84	50	50	50	34	34	34	elasmobranch	sharks	NT	28.02999878	0.557	NO	NO	0.370000005	23.16	0.35	26.67	1.53	29.67	1.18	28.3	1.72
790	Carcharhinus galapagensis	2604 . Carcharhinus galapagensis	2604	12/17/16	2655	291	Everest	17	12	2016	Cocos Island	84	105	90	840	26	18.3	40	65	25	352	5.5655	-87.047083	morning	1	84	50	50	50	34	34	34	elasmobranch	sharks	NT	27.20999908	0.306	NO	NO	-0.199999988	23.35	0.53	24.78	-0.36	28.35	-0.14	26.16	-0.41
791	Sphyr lewini	2604 . Sphyr lewini	2604	12/17/16	2655	291	Everest	17	12	2016	Cocos Island	84	105	90	840	26	18.3	40	65	25	352	5.5655	-87.047083	morning	1	84	50	50	50	34	34	34	elasmobranch	sharks	CR	27.20999908	0.306	NO	NO	-0.199999988	23.35	0.53	24.78	-0.36	28.35	-0.14	26.16	-0.41
792	Taeniurops meyeni	2604 . Taeniurops meyeni	2604	12/17/16	2655	291	Everest	17	12	2016	Cocos Island	84	105	90	840	26	18.3	40	65	25	352	5.5655	-87.047083	morning	1	84	50	40	60	34	44	24	elasmobranch	rays	VU	27.20999908	0.306	NO	NO	-0.199999988	23.35	0.53	24.78	-0.36	28.35	-0.14	26.16	-0.41
793	Thunnus albacares	3021 . Thunnus albacares	3021	5/15/19	3534	1170	Everest	15	5	2019	Cocos Island	84	65	55	1035	28.1	19.4	25	65	40	135	5.5655	-87.047083	morning	1	84	50	40	60	34	44	24	teleost	teleost	NT	29.34999847	0.866	NO	NO	0.669999957	24.38	0.1	27.69	0.6	29.58	0.79	28.57	0.72
794	Sphyr lewini	2093 . Sphyr lewini	2093	6/27/14	1751	-613	Everest	27	6	2014	Cocos Island	82	105	84	838	NA	NA	NA	NA	NA	178	5.5655	-87.047083	morning	1	82	47.5	45	50	34.5	37	32	elasmobranch	sharks	CR	28.97999954	0.789	NO	NO	0.959999979	24.51	1.64	27.32	0.89	29.43	0.59	28.11	0.46
795	Sphyr lewini	1437 . Sphyr lewini	1437	8/29/11	718	-1646	Everest	29	8	2011	Cocos Island	82	110	105	825	NA	NA	NA	NA	NA	241	5.5655	-87.047083	morning	1	82	47.5	35	60	34.5	47	22	elasmobranch	sharks	CR	27.01000023	0.245	NO	NO	-0.439999998	20.64	0	24.58	-0.42	28.32	-0.36	26.19	-0.64
796	Sphyr lewini	2633 . Sphyr lewini	2633	5/22/17	2811	447	Everest	22	5	2017	Cocos Island	82	37	20	1313	26	17.4	44	70	26	142	5.5655	-87.047083	afternoon	1	82	47.5	35	60	34.5	47	22	elasmobranch	sharks	CR	28.3599987	0.636	NO	NO	-0.199999988	25.06	0.78	27.6	0.51	29.08	0.29	28.3	0.46
797	Carcharhinus galapagensis	2611 . Carcharhinus galapagensis	2611	1/8/17	2677	313	Manuelita	8	1	2017	Cocos Island	60	55	50	1145	27	20	37	NA	NA	8	5.562967	-87.044533	morning	1	60	25	25	25	35	35	35	elasmobranch	sharks	NT	27.93000031	0.53	NO	NO	0.119999997	25.75	1.23	25.61	-0.02	28.18	-0.12	26.25	-0.32
798	Mobula birostris	2328 . Mobula birostris	2328	7/7/15	2126	-238	Manuelita	7	7	2015	Cocos Island	60	60	50	1210	27.9	NA	NA	NA	NA	188	5.562967	-87.044533	afternoon	1	60	25	25	25	35	35	35	elasmobranch	rays	VU	29.53999901	0.902	NO	NO	1.629999995	24.48	2.87	27.79	2.17	29.8	1	28.82	1.6
799	Taeniurops meyeni	2900 . Taeniurops meyeni	2900	10/2/18	3309	945	Manuelita	2	10	2018	Cocos Island	60	45	35	1125	26.2	20.5	25	NA	NA	275	5.562967	-87.044533	morning	1	60	25	20	30	35	40	30	elasmobranch	rays	VU	27.45999908	0.394	NO	NO	0.340000004	21.23	0.43	25.78	0.86	29.61	0.95	27.55	0.86
800	Sphyr lewini	1814 . Sphyr lewini	1814	3/31/13	1298	-1066	Manuelita	31	3	2013	Cocos Island	65	45	40	954	NA	NA	NA	NA	NA	90	5.562967	-87.044533	morning	1	65	30	30	30	35	35	35	elasmobranch	sharks	CR	29.38999939	0.873	NO	NO	0.159999996	26.71	0.07	27.21	0.07	27.95	-0.24	27	-0.22
801	Thunnus albacares	2682 . Thunnus albacares	2682	9/15/17	2927	563	Manuelita	15	9	2017	Cocos Island	65	60	45	1035	25.5	18.5	NA	NA	NA	258	5.562967	-87.044533	morning	1	65	30	30	30	35	35	35	teleost	teleost	NT	27.31999969	0.343	NO	NO	0.049999997	19.67	-0.67	24.17	-0.68	28.69	0	26.29	-0.43
802	Thunnus albacares	2524 . Thunnus albacares	2524	8/18/16	2534	170	Manuelita	18	8	2016	Cocos Island	65	85	75	1040	26	NA	35	40	5	231	5.562967	-87.044533	morning	1	65	30	30	30	35	35	35	teleost	teleost	NT	27.26000023	0.324	NO	NO	-0.299999982	21.03	0.39	24.53	-0.46	28.68	0	26.28	-0.54
803	Taeniurops meyeni	2534 . Taeniurops meyeni	2534	8/31/16	2547	183	Everest	31	8	2016	Cocos Island	65	45	38	1130	26	17.3	35	NA	NA	244	5.5655	-87.047083	morning	1	65	30	20	40	35	45	25	elasmobranch	rays	VU	26.20999908	0.065	NO	NO	-1.220000029	21.03	0.39	24.53	-0.46	28.68	0	26.28	-0.54
804	Rhinoptera steindachneri	2109 . Rhinoptera steindachneri	2109	7/12/14	1766	-598	Everest	12	7	2014	Cocos Island	70	60	47	805	NA	NA	NA	NA	NA	193	5.5655	-87.047083	morning	1	70	35	35	35	35	35	35	elasmobranch	rays	NT	29.12999916	0.819	NO	NO	1.279999971	22.98	1.36	26.27	0.65	29.09	0.29	27.4	0.18
805	Taeniurops meyeni	2791 . Taeniurops meyeni	2791	4/17/18	3141	777	Everest	17	4	2018	Cocos Island	70	105	90	1115	28	23.4	25	80	55	107	5.5655	-87.047083	morning	1	70	35	20	50	35	50	20	elasmobranch	rays	VU	29.28999901	0.854	NO	NO	0.140000001	24.58	-1.02	27.12	-0.38	28.63	0.12	27.42	-0.36
806	Sphyr lewini	1887 . Sphyr lewini	1887	7/3/13	1392	-972	Everest	3	7	2013	Cocos Island	75	67	50	845	NA	NA	NA	NA	NA	184	5.5655	-87.047083	morning	1	75	40	40	40	35	35	35	elasmobranch	sharks	CR	26.6099987	0.135	NO	NO	-1.339999914	20.29	-1.33	24.97	-0.66	28.76	-0.04	26.91	-0.31
807	Thunnus albacares	2599 . Thunnus albacares	2599	12/14/16	2652	288	Manuelita	14	12	2016	Cocos Island	75	75	60	1120	25.5	73	NA	NA	NA	349	5.562967	-87.044533	morning	1	75	40	40	40	35	35	35	teleost	teleost	NT	26.78999901	0.182	NO	NO	-0.579999983	23.35	0.53	24.78	-0.36	28.35	-0.14	26.16	-0.41
808	Taeniurops meyeni	2599 . Taeniurops meyeni	2599	12/14/16	2652	288	Manuelita	14	12	2016	Cocos Island	75	75	60	1120	25.5	73	NA	NA	NA	349	5.562967	-87.044533	morning	1	75	40	30	50	35	45	25	elasmobranch	rays	VU	26.78999901	0.182	NO	NO	-0.579999983	23.35	0.53	24.78	-0.36	28.35	-0.14	26.16	-0.41
809	Thunnus albacares	2553 . Thunnus albacares	2553	9/28/16	2575	211	Everest	28	9	2016	Cocos Island	75	85	65	845	26.2	16.8	30	NA	NA	272	5.5655	-87.047083	morning	1	75	40	30	50	35	45	25	teleost	teleost	NT	27.18999863	0.299	NO	NO	0.029999999	20.87	0.53	24.67	-0.18	28.48	-0.21	26.11	-0.61
810	Carcharhinus falciformis	2314 . Carcharhinus falciformis	2314	6/11/15	2100	-264	Everest	11	6	2015	Cocos Island	80	85	70	1445	28	16	NA	NA	NA	162	5.5655	-87.047083	afternoon	1	80	45	45	45	35	35	35	elasmobranch	sharks	VU	29.18999863	0.833	NO	NO	0.979999959	25.42	2.54	28.1	1.66	29.93	1.09	28.96	1.32
811	Sphyr lewini	1182 . Sphyr lewini	1182	9/3/10	358	-2006	Everest	3	9	2010	Cocos Island	80	82	76	828	NA	NA	NA	NA	NA	246	5.5655	-87.047083	morning	1	80	45	45	45	35	35	35	elasmobranch	sharks	CR	27.26999855	0.327	NO	NO	-0.119999997	18.9	-1.44	23.59	-1.26	27.13	-1.56	25.07	-1.65
812	Sphyr lewini	941 . Sphyr lewini	941	9/27/09	17	-2347	Everest	27	9	2009	Cocos Island	80	110	95	800	NA	NA	NA	NA	NA	270	5.5655	-87.047083	morning	1	80	45	45	45	35	35	35	elasmobranch	sharks	CR	28.11999893	0.581	NO	NO	0.959999979	20.82	0.47	25.66	0.8	29.28	0.58	27.47	0.75
813	Sphyr lewini	2314 . Sphyr lewini	2314	6/11/15	2100	-264	Everest	11	6	2015	Cocos Island	80	85	70	1445	28	16	NA	NA	NA	162	5.5655	-87.047083	afternoon	1	80	45	45	45	35	35	35	elasmobranch	sharks	CR	29.18999863	0.833	NO	NO	0.979999959	25.42	2.54	28.1	1.66	29.93	1.09	28.96	1.32
814	Taeniurops meyeni	1898 . Taeniurops meyeni	1898	7/9/13	1398	-966	Everest	9	7	2013	Cocos Island	80	90	75	825	NA	NA	NA	NA	NA	190	5.5655	-87.047083	morning	1	80	45	45	45	35	35	35	elasmobranch	rays	VU	27.43999863	0.386	NO	NO	-0.449999988	20.29	-1.33	24.97	-0.66	28.76	-0.04	26.91	-0.31
815	Triaenodon obesus	2171 . Triaenodon obesus	2171	10/11/14	1857	-507	Everest	11	10	2014	Cocos Island	80	105	85	825	NA	NA	NA	NA	NA	284	5.5655	-87.047083	morning	1	80	45	45	45	35	35	35	elasmobranch	sharks	NT	27.26000023	0.324	NO	NO	0.209999993	21.54	0.75	25.58	0.66	29.31	0.64	27.17	0.49
816	Sphyr lewini	2589 . Sphyr lewini	2589	11/19/16	2627	263	Everest	19	11	2016	Cocos Island	80	95	65	835	25.3	16.5	45	60	15	324	5.5655	-87.047083	morning	1	80	45	45	45	35	35	35	elasmobranch	sharks	CR	25.62999916	0.016	NO	NO	-1.480000019	21.68	0.09	24.58	-0.4	28.27	-0.37	26.1	-0.55
817	Galeocerdo cuvier	2533 . Galeocerdo cuvier	2533	8/23/16	2539	175	Everest	23	8	2016	Cocos Island	80	90	80	830	26	15	25	60	35	236	5.5655	-87.047083	morning	1	80	45	45	45	35	35	35	elasmobranch	sharks	NT	27.77999878	0.487	NO	NO	0.269999981	21.03	0.39	24.53	-0.46	28.68	0	26.28	-0.54
818	Carcharhinus limbatus	1995 . Carcharhinus limbatus	1995	11/26/13	1538	-826	Everest	26	11	2013	Cocos Island	80	73	60	1200	NA	NA	NA	NA	NA	330	5.5655	-87.047083	afternoon	1	80	45	40	50	35	40	30	elasmobranch	sharks	NT	26.81999969	0.189	NO	NO	-0.370000005	21.06	-0.54	24.81	-0.17	28.91	0.27	26.65	0.01
819	Mobula sp.	1964 . Mobula sp.	1964	10/7/13	1488	-876	Everest	7	10	2013	Cocos Island	80	120	105	814	NA	NA	NA	NA	NA	280	5.5655	-87.047083	morning	1	80	45	40	50	35	40	30	elasmobranch	rays	EN	27.3599987	0.359	NO	NO	0.269999981	20.16	-0.63	24.7	-0.21	28.7	0.04	26.36	-0.33
820	Sphyr lewini	1157 . Sphyr lewini	1157	8/7/10	331	-2033	Everest	7	8	2010	Cocos Island	80	90	77	945	NA	NA	NA	NA	NA	219	5.5655	-87.047083	morning	1	80	45	40	50	35	40	30	elasmobranch	sharks	CR	27.43000031	0.383	NO	NO	-0.219999999	19.27	-1.37	23.87	-1.12	27.47	-1.2	25.5	-1.32
821	Sphyr lewini	1044 . Sphyr lewini	1044	3/16/10	187	-2177	Everest	16	3	2010	Cocos Island	80	80	55	851	NA	NA	NA	NA	NA	75	5.5655	-87.047083	morning	1	80	45	40	50	35	40	30	elasmobranch	sharks	CR	29.55999947	0.905	NO	NO	0.280000001	26.24	-0.4	27.73	0.6	29.21	1.02	28.29	1.08
822	Sphyr lewini	1839 . Sphyr lewini	1839	5/2/13	1330	-1034	Everest	2	5	2013	Cocos Island	80	90	82	840	NA	NA	NA	NA	NA	122	5.5655	-87.047083	morning	1	80	45	40	50	35	40	30	elasmobranch	sharks	CR	28.29999924	0.622	NO	NO	-0.599999964	22.89	-1.38	26.39	-0.69	28.71	-0.08	27.57	-0.27
823	Sphyr lewini	1342 . Sphyr lewini	1342	5/23/11	620	-1744	Everest	23	5	2011	Cocos Island	80	60	45	1345	NA	NA	NA	NA	NA	143	5.5655	-87.047083	afternoon	1	80	45	40	50	35	40	30	elasmobranch	sharks	CR	27.75	0.479	NO	NO	-0.789999962	24.89	0.62	26.94	-0.14	28.28	-0.51	27.42	-0.43
824	Sphyr lewini	1970 . Sphyr lewini	1970	10/10/13	1491	-873	Everest	10	10	2013	Cocos Island	80	90	69	835	NA	NA	NA	NA	NA	283	5.5655	-87.047083	morning	1	80	45	40	50	35	40	30	elasmobranch	sharks	CR	26.88999939	0.21	NO	NO	-0.170000002	20.16	-0.63	24.7	-0.21	28.7	0.04	26.36	-0.33
825	Sphyr lewini	1737 . Sphyr lewini	1737	11/18/12	1165	-1199	Everest	18	11	2012	Cocos Island	80	53	48	1028	NA	NA	NA	NA	NA	323	5.5655	-87.047083	morning	1	80	45	40	50	35	40	30	elasmobranch	sharks	CR	27.26999855	0.327	NO	NO	0.159999996	21.21	-0.38	25.11	0.14	29.17	0.54	27.01	0.36
826	Carcharhinus galapagensis	2320 . Carcharhinus galapagensis	2320	6/24/15	2113	-251	Everest	24	6	2015	Cocos Island	80	67	60	1200	28	18.6	30	65	35	175	5.5655	-87.047083	afternoon	1	80	45	40	50	35	40	30	elasmobranch	sharks	NT	29.71999931	0.93	NO	NO	1.669999957	25.42	2.54	28.1	1.66	29.93	1.09	28.96	1.32
827	Triaenodon obesus	3019 . Triaenodon obesus	3019	5/5/19	3524	1160	Everest	5	5	2019	Cocos Island	80	75	65	1525	28.4	19.1	25	65	40	125	5.5655	-87.047083	afternoon	1	80	45	40	50	35	40	30	elasmobranch	sharks	NT	29.39999962	0.875	NO	NO	0.560000002	24.38	0.1	27.69	0.6	29.58	0.79	28.57	0.72
828	Carcharhinus limbatus	1145 . Carcharhinus limbatus	1145	7/22/10	315	-2049	Everest	22	7	2010	Cocos Island	80	85	60	1140	NA	NA	NA	NA	NA	203	5.5655	-87.047083	morning	1	80	45	35	55	35	45	25	elasmobranch	sharks	NT	27.48999977	0.403	NO	NO	-0.280000001	20.08	-1.54	24.53	-1.09	28.09	-0.71	26.09	-1.13
829	Carcharhinus falciformis	1128 . Carcharhinus falciformis	1128	7/10/10	303	-2061	Everest	10	7	2010	Cocos Island	80	60	45	935	NA	NA	NA	NA	NA	191	5.5655	-87.047083	morning	1	80	45	30	60	35	50	20	elasmobranch	sharks	VU	27.69999886	0.466	NO	NO	-0.179999992	20.08	-1.54	24.53	-1.09	28.09	-0.71	26.09	-1.13
830	Carcharhinus galapagensis	1810 . Carcharhinus galapagensis	1810	3/24/13	1291	-1073	Everest	24	3	2013	Cocos Island	80	75	55	1705	NA	NA	NA	NA	NA	83	5.5655	-87.047083	afternoon	1	80	45	30	60	35	50	20	elasmobranch	sharks	NT	29.03999901	0.802	NO	NO	-0.209999993	26.71	0.07	27.21	0.07	27.95	-0.24	27	-0.22
831	Sphyr lewini	1573 . Sphyr lewini	1573	4/11/12	944	-1420	Everest	11	4	2012	Cocos Island	80	75	63	840	NA	NA	NA	NA	NA	102	5.5655	-87.047083	morning	1	80	45	30	60	35	50	20	elasmobranch	sharks	CR	29.1099987	0.816	NO	NO	-0.07	26.9	1.3	27.58	0.08	28.16	-0.34	27.38	-0.39
832	Sphyr lewini	1848 . Sphyr lewini	1848	5/13/13	1341	-1023	Everest	13	5	2013	Cocos Island	80	88	75	832	NA	NA	NA	NA	NA	133	5.5655	-87.047083	morning	1	80	45	30	60	35	50	20	elasmobranch	sharks	CR	28.34000015	0.631	NO	NO	-0.370000005	22.89	-1.38	26.39	-0.69	28.71	-0.08	27.57	-0.27
833	Thunnus albacares	1779 . Thunnus albacares	1779	1/17/13	1225	-1139	Everest	17	1	2013	Cocos Island	80	64	45	836	NA	NA	NA	NA	NA	17	5.5655	-87.047083	morning	1	80	45	30	60	35	50	20	teleost	teleost	NT	27.52999878	0.417	NO	NO	-0.459999979	24	-0.52	25.06	-0.57	28.28	-0.02	26.16	-0.41
834	Thunnus albacares	1848 . Thunnus albacares	1848	5/13/13	1341	-1023	Everest	13	5	2013	Cocos Island	80	88	75	832	NA	NA	NA	NA	NA	133	5.5655	-87.047083	morning	1	80	45	30	60	35	50	20	teleost	teleost	NT	28.34000015	0.631	NO	NO	-0.370000005	22.89	-1.38	26.39	-0.69	28.71	-0.08	27.57	-0.27
835	Thunnus albacares	1839 . Thunnus albacares	1839	5/2/13	1330	-1034	Everest	2	5	2013	Cocos Island	80	90	82	840	NA	NA	NA	NA	NA	122	5.5655	-87.047083	morning	1	80	45	30	60	35	50	20	teleost	teleost	NT	28.29999924	0.622	NO	NO	-0.599999964	22.89	-1.38	26.39	-0.69	28.71	-0.08	27.57	-0.27
836	Thunnus albacares	1573 . Thunnus albacares	1573	4/11/12	944	-1420	Everest	11	4	2012	Cocos Island	80	75	63	840	NA	NA	NA	NA	NA	102	5.5655	-87.047083	morning	1	80	45	30	60	35	50	20	teleost	teleost	NT	29.1099987	0.816	NO	NO	-0.07	26.9	1.3	27.58	0.08	28.16	-0.34	27.38	-0.39
837	Sphyr lewini	2333 . Sphyr lewini	2333	7/20/15	2139	-225	Everest	20	7	2015	Cocos Island	80	75	70	820	28.8	NA	40	65	25	201	5.5655	-87.047083	morning	1	80	45	30	60	35	50	20	elasmobranch	sharks	CR	28.94999886	0.781	NO	NO	1.159999967	24.48	2.87	27.79	2.17	29.8	1	28.82	1.6
838	Taeniurops meyeni	2333 . Taeniurops meyeni	2333	7/20/15	2139	-225	Everest	20	7	2015	Cocos Island	80	75	70	820	28.8	NA	40	65	25	201	5.5655	-87.047083	morning	1	80	45	30	60	35	50	20	elasmobranch	rays	VU	28.94999886	0.781	NO	NO	1.159999967	24.48	2.87	27.79	2.17	29.8	1	28.82	1.6
839	Sphyr lewini	2331 . Sphyr lewini	2331	7/12/15	2131	-233	Everest	12	7	2015	Cocos Island	80	80	65	825	27.9	NA	40	60	20	193	5.5655	-87.047083	morning	1	80	45	30	60	35	50	20	elasmobranch	sharks	CR	29.51999855	0.897	NO	NO	1.659999967	24.48	2.87	27.79	2.17	29.8	1	28.82	1.6
840	Thunnus albacares	2565 . Thunnus albacares	2565	10/13/16	2590	226	Everest	13	10	2016	Cocos Island	80	65	45	835	25.6	16.9	30	60	30	287	5.5655	-87.047083	morning	1	80	45	30	60	35	50	20	teleost	teleost	NT	27.34000015	0.351	NO	NO	0.310000002	21.18	0.39	24.47	-0.45	28.26	-0.4	25.96	-0.73
841	Mobula birostris	2533 . Mobula birostris	2533	8/23/16	2539	175	Everest	23	8	2016	Cocos Island	80	90	80	830	26	15	25	60	35	236	5.5655	-87.047083	morning	1	80	45	30	60	35	50	20	elasmobranch	rays	VU	27.77999878	0.487	NO	NO	0.269999981	21.03	0.39	24.53	-0.46	28.68	0	26.28	-0.54
842	Sphyr lewini	2909 . Sphyr lewini	2909	10/15/18	3322	958	Everest	15	10	2018	Cocos Island	80	80	65	1005	25.8	17.1	40	55	15	288	5.5655	-87.047083	morning	1	80	45	30	60	35	50	20	elasmobranch	sharks	CR	27.09000015	0.266	NO	NO	0.07	21.23	0.43	25.78	0.86	29.61	0.95	27.55	0.86
843	Thunnus albacares	2320 . Thunnus albacares	2320	6/24/15	2113	-251	Everest	24	6	2015	Cocos Island	80	67	60	1200	28	18.6	30	65	35	175	5.5655	-87.047083	afternoon	1	80	45	20	70	35	60	10	teleost	teleost	NT	29.71999931	0.93	NO	NO	1.669999957	25.42	2.54	28.1	1.66	29.93	1.09	28.96	1.32
844	Thunnus albacares	3018 . Thunnus albacares	3018	5/5/19	3524	1160	Everest	5	5	2019	Cocos Island	80	115	105	945	28.5	15.7	30	60	30	125	5.5655	-87.047083	morning	1	80	45	20	70	35	60	10	teleost	teleost	NT	29.39999962	0.875	NO	NO	0.560000002	24.38	0.1	27.69	0.6	29.58	0.79	28.57	0.72
845	Carcharhinus galapagensis	2592 . Carcharhinus galapagensis	2592	11/20/16	2628	264	Everest	20	11	2016	Cocos Island	80	70	55	1325	25.3	17	40	50	10	325	5.5655	-87.047083	afternoon	1	80	45	20	70	35	60	10	elasmobranch	sharks	NT	25.64999962	0.017	NO	NO	-1.469999909	21.68	0.09	24.58	-0.4	28.27	-0.37	26.1	-0.55
846	Thunnus albacares	2592 . Thunnus albacares	2592	11/20/16	2628	264	Everest	20	11	2016	Cocos Island	80	70	55	1325	25.3	17	40	50	10	325	5.5655	-87.047083	afternoon	1	80	45	20	70	35	60	10	teleost	teleost	NT	25.64999962	0.017	NO	NO	-1.469999909	21.68	0.09	24.58	-0.4	28.27	-0.37	26.1	-0.55
847	Odontaspis ferox	1241 . Odontaspis ferox	1241	12/15/10	461	-1903	Everest	15	12	2010	Cocos Island	85	121	70	846	NA	NA	NA	NA	NA	349	5.5655	-87.047083	morning	1	85	50	50	50	35	35	35	elasmobranch	sharks	VU	25.93999863	0.035	NO	NO	-1.439999938	21.48	-1.34	23.5	-1.64	26.89	-1.6	24.95	-1.62
848	Thunnus albacares	2598 . Thunnus albacares	2598	12/5/16	2643	279	Everest	5	12	2016	Cocos Island	85	220	210	950	25.2	15.4	50	NA	NA	340	5.5655	-87.047083	morning	1	85	50	50	50	35	35	35	teleost	teleost	NT	26.88999939	0.21	NO	NO	-0.379999995	23.35	0.53	24.78	-0.36	28.35	-0.14	26.16	-0.41
849	Carcharhinus galapagensis	3046 . Carcharhinus galapagensis	3046	6/12/19	3562	1198	Everest	12	6	2019	Cocos Island	85	65	50	1110	26.8	15.3	20	65	45	163	5.5655	-87.047083	morning	1	85	50	50	50	35	35	35	elasmobranch	sharks	NT	27.55999947	0.426	NO	NO	-0.639999986	22.62	-0.26	26.81	0.38	29.62	0.78	28.24	0.59
850	Sphyr lewini	3046 . Sphyr lewini	3046	6/12/19	3562	1198	Everest	12	6	2019	Cocos Island	85	65	50	1110	26.8	15.3	20	65	45	163	5.5655	-87.047083	morning	1	85	50	50	50	35	35	35	elasmobranch	sharks	CR	27.55999947	0.426	NO	NO	-0.639999986	22.62	-0.26	26.81	0.38	29.62	0.78	28.24	0.59
851	Thunnus albacares	2776 . Thunnus albacares	2776	3/29/18	3122	758	Everest	29	3	2018	Cocos Island	85	85	70	930	27.7	15.3	30	50	20	88	5.5655	-87.047083	morning	1	85	50	50	50	35	35	35	teleost	teleost	NT	29.69999886	0.926	NO	NO	0.469999999	25.83	-0.8	26.37	-0.76	28.14	-0.05	26.48	-0.73
852	Sphyr lewini	2282 . Sphyr lewini	2282	5/3/15	2061	-303	Everest	3	5	2015	Cocos Island	85	70	55	1140	29	NA	NA	NA	NA	123	5.5655	-87.047083	morning	1	85	50	40	60	35	45	25	elasmobranch	sharks	CR	29.57999992	0.908	NO	NO	0.699999988	26.71	2.43	28.28	1.19	29.88	1.09	28.88	1.03
853	Sphyr lewini	1266 . Sphyr lewini	1266	1/10/11	487	-1877	Everest	10	1	2011	Cocos Island	85	101	83	1544	NA	NA	NA	NA	NA	10	5.5655	-87.047083	afternoon	1	85	50	30	70	35	55	15	elasmobranch	sharks	CR	25.79999924	0.025	NO	NO	-2.039999962	24.08	-0.44	24.31	-1.32	26.72	-1.58	24.93	-1.64
854	Rhincodon typus	2123 . Rhincodon typus	2123	8/5/14	1790	-574	Everest	5	8	2014	Cocos Island	90	102	96	825	NA	NA	NA	NA	NA	217	5.5655	-87.047083	morning	1	90	55	50	60	35	40	30	elasmobranch	sharks	EN	29.11999893	0.817	NO	NO	1.459999919	21.91	1.27	25.51	0.52	29.14	0.46	27.02	0.2
855	Triaenodon obesus	2283 . Triaenodon obesus	2283	5/3/15	2061	-303	Everest	3	5	2015	Cocos Island	90	50	35	1512	29	26	NA	NA	NA	123	5.5655	-87.047083	afternoon	1	90	55	50	60	35	40	30	elasmobranch	sharks	NT	29.57999992	0.908	NO	NO	0.699999988	26.71	2.43	28.28	1.19	29.88	1.09	28.88	1.03
856	Mobula sp.	1523 . Mobula sp.	1523	1/19/12	861	-1503	Piedra 165	19	1	2012	Cocos Island	220	135	93	848	NA	NA	NA	NA	NA	19	5.573267	-87.063317	morning	1	220	185	150	220	35	70	0	elasmobranch	rays	EN	27.68999863	0.464	NO	NO	-0.349999994	23.88	-0.64	24.9	-0.73	27.09	-1.21	25.49	-1.08
857	Echinorhinus cookei	2190 . Echinorhinus cookei	2190	11/5/14	1882	-482	Piedra 165	5	11	2014	Cocos Island	310	140	110	1445	NA	NA	NA	NA	NA	309	5.573267	-87.063317	afternoon	1	310	275	275	275	35	35	35	elasmobranch	sharks	DD	27.63999939	0.45	NO	NO	0.589999974	22.33	0.74	25.88	0.91	29.52	0.88	27.5	0.85
858	Echinorhinus cookei	1936 . Echinorhinus cookei	1936	8/29/13	1449	-915	Piedra 165	29	8	2013	Cocos Island	325	155	120	1435	NA	NA	NA	NA	NA	241	5.573267	-87.063317	afternoon	1	325	290	290	290	35	35	35	elasmobranch	sharks	DD	27.47999954	0.4	NO	NO	0.029999999	19.66	-0.98	24.44	-0.55	28.71	0.03	26.54	-0.28
859	Carcharhinus falciformis	1050 . Carcharhinus falciformis	1050	3/28/10	199	-2165	Everest	28	3	2010	Cocos Island	78	60	39	1320	NA	NA	NA	NA	NA	87	5.5655	-87.047083	afternoon	1	78	42.5	40	40	35.5	38	38	elasmobranch	sharks	VU	30.68999863	0.995	YES	YES	1.449999928	26.24	-0.4	27.73	0.6	29.21	1.02	28.29	1.08
860	Carcharhinus limbatus	2288 . Carcharhinus limbatus	2288	5/7/15	2065	-299	Everest	7	5	2015	Cocos Island	83	75	65	1410	30	NA	NA	NA	NA	127	5.5655	-87.047083	afternoon	1	83	47.5	45	50	35.5	38	33	elasmobranch	sharks	NT	29.80999947	0.945	NO	NO	1	26.71	2.43	28.28	1.19	29.88	1.09	28.88	1.03
861	Sphyr lewini	1161 . Sphyr lewini	1161	8/9/10	333	-2031	Everest	9	8	2010	Cocos Island	83	87	71	1519	NA	NA	NA	NA	NA	221	5.5655	-87.047083	afternoon	1	83	47.5	35	60	35.5	48	23	elasmobranch	sharks	CR	27.43999863	0.386	NO	NO	-0.189999998	19.27	-1.37	23.87	-1.12	27.47	-1.2	25.5	-1.32
862	Carcharhinus limbatus	2366 . Carcharhinus limbatus	2366	10/9/15	2220	-144	Everest	9	10	2015	Cocos Island	88	90	75	1215	27.6	20.2	40	NA	NA	282	5.5655	-87.047083	afternoon	1	88	52.5	45	60	35.5	43	28	elasmobranch	sharks	NT	28.65999985	0.714	NO	NO	1.599999905	23.31	2.52	27.58	2.66	29.79	1.12	29.15	2.46
863	Sphyr lewini	2366 . Sphyr lewini	2366	10/9/15	2220	-144	Everest	9	10	2015	Cocos Island	88	90	75	1215	27.6	20.2	40	NA	NA	282	5.5655	-87.047083	afternoon	1	88	52.5	45	60	35.5	43	28	elasmobranch	sharks	CR	28.65999985	0.714	NO	NO	1.599999905	23.31	2.52	27.58	2.66	29.79	1.12	29.15	2.46
864	Aetobatus laticeps	2611 . Aetobatus laticeps	2611	1/8/17	2677	313	Manuelita	8	1	2017	Cocos Island	60	55	50	1145	27	20	37	NA	NA	8	5.562967	-87.044533	morning	1	60	24	24	24	36	36	36	elasmobranch	rays	VU	27.93000031	0.53	NO	NO	0.119999997	25.75	1.23	25.61	-0.02	28.18	-0.12	26.25	-0.32
865	Galeocerdo cuvier	2844 . Galeocerdo cuvier	2844	7/16/18	3231	867	Manuelita	16	7	2018	Cocos Island	60	55	45	1145	27.1	16.7	30	40	10	197	5.562967	-87.044533	morning	1	60	24	24	24	36	36	36	elasmobranch	sharks	NT	28.46999931	0.664	NO	NO	0.649999976	21.43	-0.19	26.05	0.43	29.1	0.3	27.52	0.3
866	Sphyr lewini	1454 . Sphyr lewini	1454	10/1/11	751	-1613	Everest	1	10	2011	Cocos Island	68	89	69	829	NA	NA	NA	NA	NA	274	5.5655	-87.047083	morning	1	68	32	24	40	36	44	28	elasmobranch	sharks	CR	26.67000008	0.149	NO	NO	-0.459999979	20.19	-0.6	23.97	-0.95	27.94	-0.72	25.72	-0.97
867	Carcharhinus galapagensis	1005 . Carcharhinus galapagensis	1005	12/13/09	94	-2270	Everest	13	12	2009	Cocos Island	76	61	42	835	NA	NA	NA	NA	NA	347	5.5655	-87.047083	morning	1	76	40	40	40	36	36	36	elasmobranch	sharks	NT	28.09999847	0.576	NO	NO	0.74000001	23.16	0.35	26.67	1.53	29.67	1.18	28.3	1.72
868	Carcharhinus galapagensis	1661 . Carcharhinus galapagensis	1661	8/10/12	1065	-1299	Everest	10	8	2012	Cocos Island	76	79	74	1446	NA	NA	35	NA	NA	223	5.5655	-87.047083	afternoon	1	76	40	40	40	36	36	36	elasmobranch	sharks	NT	27.67000008	0.459	NO	NO	0.049999997	20.99	0.35	25.72	0.73	29.1	0.42	27.55	0.73
869	Sphyr lewini	1005 . Sphyr lewini	1005	12/13/09	94	-2270	Everest	13	12	2009	Cocos Island	76	61	42	835	NA	NA	NA	NA	NA	347	5.5655	-87.047083	morning	1	76	40	40	40	36	36	36	elasmobranch	sharks	CR	28.09999847	0.576	NO	NO	0.74000001	23.16	0.35	26.67	1.53	29.67	1.18	28.3	1.72
870	Sphyr lewini	1661 . Sphyr lewini	1661	8/10/12	1065	-1299	Everest	10	8	2012	Cocos Island	76	79	74	1446	NA	NA	35	NA	NA	223	5.5655	-87.047083	afternoon	1	76	40	40	40	36	36	36	elasmobranch	sharks	CR	27.67000008	0.459	NO	NO	0.049999997	20.99	0.35	25.72	0.73	29.1	0.42	27.55	0.73
871	Mobula sp.	1500 . Mobula sp.	1500	12/16/11	827	-1537	Everest	16	12	2011	Cocos Island	76	57	50	1500	NA	NA	NA	NA	NA	350	5.5655	-87.047083	afternoon	1	76	40	30	50	36	46	26	elasmobranch	rays	EN	26.14999962	0.057	NO	NO	-1.24000001	21.85	-0.96	24.2	-0.94	27.39	-1.1	25.53	-1.04
872	Carcharhinus falciformis	1638 . Carcharhinus falciformis	1638	7/10/12	1034	-1330	Everest	10	7	2012	Cocos Island	81	79	68	935	NA	NA	35	NA	NA	192	5.5655	-87.047083	morning	1	81	45	40	50	36	41	31	elasmobranch	sharks	VU	28.26999855	0.616	NO	NO	0.399999976	22.61	0.99	26.54	0.92	28.86	0.06	27.75	0.53
873	Sphyr lewini	2223 . Sphyr lewini	2223	12/15/14	1922	-442	Everest	15	12	2014	Cocos Island	81	70	55	820	NA	NA	NA	NA	NA	349	5.5655	-87.047083	morning	1	81	45	40	50	36	41	31	elasmobranch	sharks	CR	27.54999924	0.423	NO	NO	0.170000002	22.9	0.08	25.94	0.8	29.4	0.91	27.35	0.78
874	Sphyr lewini	1756 . Sphyr lewini	1756	12/5/12	1182	-1182	Everest	5	12	2012	Cocos Island	81	121	99	839	NA	NA	NA	NA	NA	340	5.5655	-87.047083	morning	1	81	45	40	50	36	41	31	elasmobranch	sharks	CR	26.86999893	0.206	NO	NO	-0.399999976	22.13	-0.68	24.91	-0.23	28.71	0.23	26.46	-0.11
875	Sphyr lewini	2500 . Sphyr lewini	2500	7/11/16	2496	132	Everest	11	7	2016	Cocos Island	81	75	60	840	27	15.5	35	70	35	193	5.5655	-87.047083	morning	1	81	45	40	50	36	41	31	elasmobranch	sharks	CR	27.37999916	0.366	NO	NO	-0.479999989	21.79	0.17	25.14	-0.48	29.06	0.26	26.73	-0.49
876	Thunnus albacares	2514 . Thunnus albacares	2514	7/26/16	2511	147	Everest	26	7	2016	Cocos Island	81	60	55	1405	27	NA	25	NA	NA	208	5.5655	-87.047083	afternoon	1	81	45	30	60	36	51	21	teleost	teleost	NT	27.92000008	0.527	NO	NO	0.179999992	21.79	0.17	25.14	-0.48	29.06	0.26	26.73	-0.49
877	Triaenodon obesus	964 . Triaenodon obesus	964	10/28/09	48	-2316	Everest	28	10	2009	Cocos Island	82	64	47	815	NA	NA	NA	NA	NA	301	5.5655	-87.047083	morning	1	82	46	46	46	36	36	36	elasmobranch	sharks	NT	26.8599987	0.203	NO	NO	-0.179999992	20.96	0.17	25.73	0.81	29.65	0.99	27.63	0.94
878	Sphyr lewini	2218 . Sphyr lewini	2218	12/11/14	1918	-446	Everest	11	12	2014	Cocos Island	86	55	50	1145	NA	NA	NA	NA	NA	345	5.5655	-87.047083	morning	1	86	50	50	50	36	36	36	elasmobranch	sharks	CR	26.8599987	0.203	NO	NO	-0.479999989	22.9	0.08	25.94	0.8	29.4	0.91	27.35	0.78
879	Thunnus albacares	2631 . Thunnus albacares	2631	5/21/17	2810	446	Everest	21	5	2017	Cocos Island	86	67	53	846	26.4	16.4	30	61	31	141	5.5655	-87.047083	morning	1	86	50	40	60	36	46	26	teleost	teleost	NT	28.20999908	0.603	NO	NO	-0.370000005	25.06	0.78	27.6	0.51	29.08	0.29	28.3	0.46
880	Thunnus albacares	2733 . Thunnus albacares	2733	11/27/17	3000	636	Everest	27	11	2017	Cocos Island	86	90	75	825	25.2	15.4	45	65	20	331	5.5655	-87.047083	morning	1	86	50	35	65	36	51	21	teleost	teleost	NT	26.25	0.071	NO	NO	-0.939999998	20.44	-1.15	23.92	-1.05	28.46	-0.18	25.79	-0.86
881	Sphyr lewini	2631 . Sphyr lewini	2631	5/21/17	2810	446	Everest	21	5	2017	Cocos Island	86	67	53	846	26.4	16.4	30	61	31	141	5.5655	-87.047083	morning	1	86	50	35	65	36	51	21	elasmobranch	sharks	CR	28.20999908	0.603	NO	NO	-0.370000005	25.06	0.78	27.6	0.51	29.08	0.29	28.3	0.46
882	Carcharhinus falciformis	2377 . Carcharhinus falciformis	2377	10/27/15	2238	-126	Everest	27	10	2015	Cocos Island	106	125	110	1430	26	15.7	55	80	25	300	5.5655	-87.047083	afternoon	1	106	70	70	70	36	36	36	elasmobranch	sharks	VU	28.07999992	0.571	NO	NO	1.039999962	23.31	2.52	27.58	2.66	29.79	1.12	29.15	2.46
883	Rhincodon typus	1895 . Rhincodon typus	1895	7/7/13	1396	-968	Everest	7	7	2013	Cocos Island	82	90	95	819	NA	NA	NA	NA	NA	188	5.5655	-87.047083	morning	1	82	45	45	45	37	37	37	elasmobranch	sharks	EN	27.29999924	0.336	NO	NO	-0.610000014	20.29	-1.33	24.97	-0.66	28.76	-0.04	26.91	-0.31
884	Sphyr lewini	940 . Sphyr lewini	940	9/26/09	16	-2348	Everest	26	9	2009	Cocos Island	82	115	100	1500	NA	18	NA	NA	NA	269	5.5655	-87.047083	afternoon	1	82	45	45	45	37	37	37	elasmobranch	sharks	CR	28.11999893	0.581	NO	NO	0.939999998	20.82	0.47	25.66	0.8	29.28	0.58	27.47	0.75
885	Triaenodon obesus	977 . Triaenodon obesus	977	11/11/09	62	-2302	Everest	11	11	2009	Cocos Island	82	74	59	1428	NA	NA	NA	NA	NA	315	5.5655	-87.047083	afternoon	1	82	45	45	45	37	37	37	elasmobranch	sharks	NT	26.04999924	0.044	NO	NO	-1.019999981	22.11	0.51	26.23	1.26	29.88	1.25	28.19	1.54
886	Carcharhinus falciformis	2633 . Carcharhinus falciformis	2633	5/22/17	2811	447	Everest	22	5	2017	Cocos Island	82	37	20	1313	26	17.4	44	70	26	142	5.5655	-87.047083	afternoon	1	82	45	45	45	37	37	37	elasmobranch	sharks	VU	28.3599987	0.636	NO	NO	-0.199999988	25.06	0.78	27.6	0.51	29.08	0.29	28.3	0.46
887	Taeniurops meyeni	2998 . Taeniurops meyeni	2998	4/7/19	3496	1132	Everest	7	4	2019	Cocos Island	82	80	70	820	26.8	18.4	35	65	30	97	5.5655	-87.047083	morning	1	82	45	45	45	37	37	37	elasmobranch	rays	VU	29.29999924	0.856	NO	NO	0.099999994	25.68	0.08	28.17	0.67	29.24	0.73	28.6	0.82
888	Thunnus albacares	2998 . Thunnus albacares	2998	4/7/19	3496	1132	Everest	7	4	2019	Cocos Island	82	80	70	820	26.8	18.4	35	65	30	97	5.5655	-87.047083	morning	1	82	45	45	45	37	37	37	teleost	teleost	NT	29.29999924	0.856	NO	NO	0.099999994	25.68	0.08	28.17	0.67	29.24	0.73	28.6	0.82
889	Carcharhinus galapagensis	2344 . Carcharhinus galapagensis	2344	7/26/15	2145	-219	Everest	26	7	2015	Cocos Island	82	90	80	910	28.04	0	20	60	40	207	5.5655	-87.047083	morning	1	82	45	45	45	37	37	37	elasmobranch	sharks	NT	29.57999992	0.908	NO	NO	1.839999914	24.48	2.87	27.79	2.17	29.8	1	28.82	1.6
890	Carcharhinus galapagensis	1151 . Carcharhinus galapagensis	1151	7/25/10	318	-2046	Everest	25	7	2010	Cocos Island	82	95	75	830	NA	NA	NA	NA	NA	206	5.5655	-87.047083	morning	1	82	45	40	50	37	42	32	elasmobranch	sharks	NT	27.69999886	0.466	NO	NO	-0.049999997	20.08	-1.54	24.53	-1.09	28.09	-0.71	26.09	-1.13
891	Carcharhinus galapagensis	994 . Carcharhinus galapagensis	994	11/30/09	81	-2283	Everest	30	11	2009	Cocos Island	82	85	75	1020	NA	NA	NA	NA	NA	334	5.5655	-87.047083	morning	1	82	45	30	60	37	52	22	elasmobranch	sharks	NT	27.27999878	0.331	NO	NO	0.049999997	22.11	0.51	26.23	1.26	29.88	1.25	28.19	1.54
892	Carcharhinus limbatus	994 . Carcharhinus limbatus	994	11/30/09	81	-2283	Everest	30	11	2009	Cocos Island	82	85	75	1020	NA	NA	NA	NA	NA	334	5.5655	-87.047083	morning	1	82	45	30	60	37	52	22	elasmobranch	sharks	NT	27.27999878	0.331	NO	NO	0.049999997	22.11	0.51	26.23	1.26	29.88	1.25	28.19	1.54
893	Sphyr lewini	994 . Sphyr lewini	994	11/30/09	81	-2283	Everest	30	11	2009	Cocos Island	82	85	75	1020	NA	NA	NA	NA	NA	334	5.5655	-87.047083	morning	1	82	45	30	60	37	52	22	elasmobranch	sharks	CR	27.27999878	0.331	NO	NO	0.049999997	22.11	0.51	26.23	1.26	29.88	1.25	28.19	1.54
894	Carcharhinus galapagensis	2544 . Carcharhinus galapagensis	2544	9/13/16	2560	196	Everest	13	9	2016	Cocos Island	82	70	45	1125	25.8	16	35	75	40	257	5.5655	-87.047083	morning	1	82	45	30	60	37	52	22	elasmobranch	sharks	NT	27.14999962	0.287	NO	NO	-0.140000001	20.87	0.53	24.67	-0.18	28.48	-0.21	26.11	-0.61
895	Carcharhinus limbatus	2544 . Carcharhinus limbatus	2544	9/13/16	2560	196	Everest	13	9	2016	Cocos Island	82	70	45	1125	25.8	16	35	75	40	257	5.5655	-87.047083	morning	1	82	45	30	60	37	52	22	elasmobranch	sharks	NT	27.14999962	0.287	NO	NO	-0.140000001	20.87	0.53	24.67	-0.18	28.48	-0.21	26.11	-0.61
896	Sphyr lewini	2544 . Sphyr lewini	2544	9/13/16	2560	196	Everest	13	9	2016	Cocos Island	82	70	45	1125	25.8	16	35	75	40	257	5.5655	-87.047083	morning	1	82	45	30	60	37	52	22	elasmobranch	sharks	CR	27.14999962	0.287	NO	NO	-0.140000001	20.87	0.53	24.67	-0.18	28.48	-0.21	26.11	-0.61
897	Thunnus albacares	2344 . Thunnus albacares	2344	7/26/15	2145	-219	Everest	26	7	2015	Cocos Island	82	90	80	910	28.04	0	20	60	40	207	5.5655	-87.047083	morning	1	82	45	30	60	37	52	22	teleost	teleost	NT	29.57999992	0.908	NO	NO	1.839999914	24.48	2.87	27.79	2.17	29.8	1	28.82	1.6
898	Carcharhinus falciformis	1056 . Carcharhinus falciformis	1056	3/31/10	202	-2162	Everest	31	3	2010	Cocos Island	87	105	90	840	NA	NA	NA	NA	NA	90	5.5655	-87.047083	morning	1	87	50	50	50	37	37	37	elasmobranch	sharks	VU	30.56999969	0.993	YES	YES	1.339999914	26.24	-0.4	27.73	0.6	29.21	1.02	28.29	1.08
899	Sphyr lewini	1056 . Sphyr lewini	1056	3/31/10	202	-2162	Everest	31	3	2010	Cocos Island	87	105	90	840	NA	NA	NA	NA	NA	90	5.5655	-87.047083	morning	1	87	50	50	50	37	37	37	elasmobranch	sharks	CR	30.56999969	0.993	YES	YES	1.339999914	26.24	-0.4	27.73	0.6	29.21	1.02	28.29	1.08
900	Carcharhinus limbatus	3054 . Carcharhinus limbatus	3054	6/23/19	3573	1209	Everest	23	6	2019	Cocos Island	87	130	115	1125	27.3	15.8	40	80	40	174	5.5655	-87.047083	morning	1	87	50	50	50	37	37	37	elasmobranch	sharks	NT	28.07999992	0.571	NO	NO	0.029999999	22.62	-0.26	26.81	0.38	29.62	0.78	28.24	0.59
901	Aetobatus laticeps	2704 . Aetobatus laticeps	2704	10/13/17	2955	591	Everest	13	10	2017	Cocos Island	87	110	90	1425	26	16.1	50	60	10	286	5.5655	-87.047083	afternoon	1	87	50	50	50	37	37	37	elasmobranch	rays	VU	27.13999939	0.282	NO	NO	0.099999994	19.45	-1.34	24.28	-0.64	28.55	-0.11	26.23	-0.46
902	Carcharhinus galapagensis	2630 . Carcharhinus galapagensis	2630	5/20/17	2809	445	Everest	20	5	2017	Cocos Island	87	80	45	1415	26.4	16.4	NA	NA	NA	140	5.5655	-87.047083	afternoon	1	87	50	40	60	37	47	27	elasmobranch	sharks	NT	28.26000023	0.613	NO	NO	-0.329999983	25.06	0.78	27.6	0.51	29.08	0.29	28.3	0.46
903	Carcharhinus falciformis	2867 . Carcharhinus falciformis	2867	8/15/18	3261	897	Everest	15	8	2018	Cocos Island	87	120	110	915	25.6	16.1	40	72	32	227	5.5655	-87.047083	morning	1	87	50	40	60	37	47	27	elasmobranch	sharks	VU	27.77999878	0.487	NO	NO	0.189999998	20.66	0.02	25.14	0.15	29.19	0.51	27.11	0.29
904	Rhincodon typus	1149 . Rhincodon typus	1149	7/24/10	317	-2047	Everest	24	7	2010	Cocos Island	68	106	98	1040	NA	NA	NA	NA	NA	205	5.5655	-87.047083	morning	1	68	30	30	30	38	38	38	elasmobranch	sharks	EN	27.5	0.407	NO	NO	-0.25	20.08	-1.54	24.53	-1.09	28.09	-0.71	26.09	-1.13
905	Carcharhinus falciformis	1588 . Carcharhinus falciformis	1588	4/24/12	957	-1407	Everest	24	4	2012	Cocos Island	78	44	36	1520	NA	NA	NA	NA	NA	115	5.5655	-87.047083	afternoon	1	78	40	40	40	38	38	38	elasmobranch	sharks	VU	29.77999878	0.939	NO	NO	0.75999999	26.9	1.3	27.58	0.08	28.16	-0.34	27.38	-0.39
906	Carcharhinus galapagensis	1835 . Carcharhinus galapagensis	1835	4/27/13	1325	-1039	Everest	27	4	2013	Cocos Island	78	80	74	830	NA	NA	NA	NA	NA	117	5.5655	-87.047083	morning	1	78	40	40	40	38	38	38	elasmobranch	sharks	NT	28.52999878	0.679	NO	NO	-0.449999988	24.74	-0.86	27.35	-0.15	28.47	-0.03	27.68	-0.1
907	Sphyr lewini	1835 . Sphyr lewini	1835	4/27/13	1325	-1039	Everest	27	4	2013	Cocos Island	78	80	74	830	NA	NA	NA	NA	NA	117	5.5655	-87.047083	morning	1	78	40	40	40	38	38	38	elasmobranch	sharks	CR	28.52999878	0.679	NO	NO	-0.449999988	24.74	-0.86	27.35	-0.15	28.47	-0.03	27.68	-0.1
908	Sphyr lewini	1368 . Sphyr lewini	1368	6/21/11	649	-1715	Manuelita	21	6	2011	Cocos Island	78	65	55	805	NA	NA	NA	NA	NA	172	5.562967	-87.044533	morning	1	78	40	40	40	38	38	38	elasmobranch	sharks	CR	28.17000008	0.592	NO	NO	0.089999996	23.72	0.85	26.54	0.1	28.47	-0.37	27.46	-0.18
909	Sphyr lewini	1050 . Sphyr lewini	1050	3/28/10	199	-2165	Everest	28	3	2010	Cocos Island	78	60	39	1320	NA	NA	NA	NA	NA	87	5.5655	-87.047083	afternoon	1	78	40	30	50	38	48	28	elasmobranch	sharks	CR	30.68999863	0.995	YES	YES	1.449999928	26.24	-0.4	27.73	0.6	29.21	1.02	28.29	1.08
910	Thunnus albacares	2315 . Thunnus albacares	2315	6/12/15	2101	-263	Everest	12	6	2015	Cocos Island	82	75	65	850	28	16	NA	NA	NA	163	5.5655	-87.047083	morning	1	82	44	28	60	38	54	22	teleost	teleost	NT	29.23999977	0.844	NO	NO	1.039999962	25.42	2.54	28.1	1.66	29.93	1.09	28.96	1.32
911	Rhincodon typus	1960 . Rhincodon typus	1960	10/5/13	1486	-878	Everest	5	10	2013	Cocos Island	83	90	80	1010	NA	NA	NA	NA	NA	278	5.5655	-87.047083	morning	1	83	45	45	45	38	38	38	elasmobranch	sharks	EN	27.17000008	0.292	NO	NO	0.07	20.16	-0.63	24.7	-0.21	28.7	0.04	26.36	-0.33
912	Aetobatus laticeps	2663 . Aetobatus laticeps	2663	8/20/17	2901	537	MANUELITA	20	8	2017	Cocos Island	83	115	105	1525	26.26	11.1	55	75	20	232	NA	NA	afternoon	1	83	45	45	45	38	38	38	elasmobranch	rays	VU	27.68000031	0.461	NO	NO	0.149999991	20.19	-0.45	24.82	-0.17	28.87	0.19	26.67	-0.15
913	Sphyr lewini	2663 . Sphyr lewini	2663	8/20/17	2901	537	MANUELITA	20	8	2017	Cocos Island	83	115	105	1525	26.26	11.1	55	75	20	232	NA	NA	afternoon	1	83	45	35	55	38	48	28	elasmobranch	sharks	CR	27.68000031	0.461	NO	NO	0.149999991	20.19	-0.45	24.82	-0.17	28.87	0.19	26.67	-0.15
914	Carcharhinus falciformis	1079 . Carcharhinus falciformis	1079	5/5/10	237	-2127	Everest	5	5	2010	Cocos Island	83	92	82	828	NA	NA	NA	NA	NA	125	5.5655	-87.047083	morning	1	83	45	30	60	38	53	23	elasmobranch	sharks	VU	29.05999947	0.806	NO	NO	0.219999999	24.28	0	26.97	-0.11	29.03	0.24	27.68	-0.17
915	Thunnus albacares	2663 . Thunnus albacares	2663	8/20/17	2901	537	MANUELITA	20	8	2017	Cocos Island	83	115	105	1525	26.26	11.1	55	75	20	232	NA	NA	afternoon	1	83	45	30	60	38	53	23	teleost	teleost	NT	27.68000031	0.461	NO	NO	0.149999991	20.19	-0.45	24.82	-0.17	28.87	0.19	26.67	-0.15
916	Thunnus albacares	2841 . Thunnus albacares	2841	7/6/18	3221	857	Everest	6	7	2018	Cocos Island	83	75	60	835	26.4	18	30	70	40	187	5.5655	-87.047083	morning	1	83	45	20	70	38	63	13	teleost	teleost	NT	28.42000008	0.65	NO	NO	0.5	21.43	-0.19	26.05	0.43	29.1	0.3	27.52	0.3
917	Mobula sp.	2366 . Mobula sp.	2366	10/9/15	2220	-144	Everest	9	10	2015	Cocos Island	88	90	75	1215	27.6	20.2	40	NA	NA	282	5.5655	-87.047083	afternoon	1	88	50	50	50	38	38	38	elasmobranch	rays	EN	28.65999985	0.714	NO	NO	1.599999905	23.31	2.52	27.58	2.66	29.79	1.12	29.15	2.46
918	Sphyr lewini	1267 . Sphyr lewini	1267	1/11/11	488	-1876	Piedra 165	11	1	2011	Cocos Island	303	142	215	1202	NA	NA	NA	NA	NA	11	5.573267	-87.063317	afternoon	1	303	265	265	265	38	38	38	elasmobranch	sharks	CR	26.14999962	0.057	NO	NO	-1.709999919	24.08	-0.44	24.31	-1.32	26.72	-1.58	24.93	-1.64
919	Echinorhinus cookei	2104 . Echinorhinus cookei	2104	7/9/14	1763	-601	Piedra 165	9	7	2014	Cocos Island	306	147	108	1413	NA	NA	NA	NA	NA	190	5.573267	-87.063317	afternoon	1	306	268	268	268	38	38	38	elasmobranch	sharks	DD	29.13999939	0.822	NO	NO	1.25999999	22.98	1.36	26.27	0.65	29.09	0.29	27.4	0.18
920	Carcharhinus galapagensis	1500 . Carcharhinus galapagensis	1500	12/16/11	827	-1537	Everest	16	12	2011	Cocos Island	76	57	50	1500	NA	NA	NA	NA	NA	350	5.5655	-87.047083	afternoon	1	76	37.5	25	50	38.5	51	26	elasmobranch	sharks	NT	26.14999962	0.057	NO	NO	-1.24000001	21.85	-0.96	24.2	-0.94	27.39	-1.1	25.53	-1.04
921	Carcharhinus falciformis	1500 . Carcharhinus falciformis	1500	12/16/11	827	-1537	Everest	16	12	2011	Cocos Island	76	57	50	1500	NA	NA	NA	NA	NA	350	5.5655	-87.047083	afternoon	1	76	37.5	20	55	38.5	56	21	elasmobranch	sharks	VU	26.14999962	0.057	NO	NO	-1.24000001	21.85	-0.96	24.2	-0.94	27.39	-1.1	25.53	-1.04
922	Sphyr lewini	2733 . Sphyr lewini	2733	11/27/17	3000	636	Everest	27	11	2017	Cocos Island	86	90	75	825	25.2	15.4	45	65	20	331	5.5655	-87.047083	morning	1	86	47.5	35	60	38.5	51	26	elasmobranch	sharks	CR	26.25	0.071	NO	NO	-0.939999998	20.44	-1.15	23.92	-1.05	28.46	-0.18	25.79	-0.86
923	Carcharhinus galapagensis	1049 . Carcharhinus galapagensis	1049	3/28/10	199	-2165	Everest	28	3	2010	Cocos Island	85	60	37	1030	NA	NA	NA	NA	NA	87	5.5655	-87.047083	morning	1	85	46.25	40	60	38.75	45	25	elasmobranch	sharks	NT	30.68999863	0.995	YES	YES	1.449999928	26.24	-0.4	27.73	0.6	29.21	1.02	28.29	1.08
924	Sphyr lewini	1049 . Sphyr lewini	1049	3/28/10	199	-2165	Everest	28	3	2010	Cocos Island	85	60	37	1030	NA	NA	NA	NA	NA	87	5.5655	-87.047083	morning	1	85	46.25	40	60	38.75	45	25	elasmobranch	sharks	CR	30.68999863	0.995	YES	YES	1.449999928	26.24	-0.4	27.73	0.6	29.21	1.02	28.29	1.08
925	Carcharhinus galapagensis	3043 . Carcharhinus galapagensis	3043	6/10/19	3560	1196	Manuelita	10	6	2019	Cocos Island	64	45	35	1005	26.8	19.9	25	60	35	161	5.562967	-87.044533	morning	1	64	25	20	30	39	44	34	elasmobranch	sharks	NT	28.21999931	0.605	NO	NO	-0.01	22.62	-0.26	26.81	0.38	29.62	0.78	28.24	0.59
926	Aetobatus laticeps	3184 . Aetobatus laticeps	3184	12/26/19	3759	1395	Everest	26	12	2019	Cocos Island	79	90	80	815	NA	NA	NA	NA	NA	360	5.5655	-87.047083	morning	1	79	40	40	40	39	39	39	elasmobranch	rays	VU	28.02999878	0.557	NO	NO	0.459999979	23.16	0.34	25.47	0.33	29.5	1.01	27.07	0.5
927	Carcharhinus falciformis	1569 . Carcharhinus falciformis	1569	4/8/12	941	-1423	Everest	8	4	2012	Cocos Island	79	56	42	825	NA	NA	NA	NA	NA	99	5.5655	-87.047083	morning	1	79	40	40	40	39	39	39	elasmobranch	sharks	VU	29.26000023	0.847	NO	NO	0.059999999	26.9	1.3	27.58	0.08	28.16	-0.34	27.38	-0.39
928	Carcharhinus limbatus	1278 . Carcharhinus limbatus	1278	1/26/11	503	-1861	Everest	26	1	2011	Cocos Island	79	97	78	907	NA	NA	NA	NA	NA	26	5.5655	-87.047083	morning	1	79	40	40	40	39	39	39	elasmobranch	sharks	NT	26.42000008	0.099	NO	NO	-1.809999943	24.08	-0.44	24.31	-1.32	26.72	-1.58	24.93	-1.64
929	Sphyr lewini	1016 . Sphyr lewini	1016	12/31/09	112	-2252	Everest	31	12	2009	Cocos Island	79	64	49	1438	NA	NA	NA	NA	NA	365	5.5655	-87.047083	afternoon	1	79	40	40	40	39	39	39	elasmobranch	sharks	CR	28.02999878	0.557	NO	NO	0.370000005	23.16	0.35	26.67	1.53	29.67	1.18	28.3	1.72
930	Triaenodon obesus	1462 . Triaenodon obesus	1462	10/18/11	768	-1596	Everest	18	10	2011	Cocos Island	79	76	68	850	NA	NA	NA	NA	NA	291	5.5655	-87.047083	morning	1	79	40	40	40	39	39	39	elasmobranch	sharks	NT	26.78999901	0.182	NO	NO	-0.219999999	20.19	-0.6	23.97	-0.95	27.94	-0.72	25.72	-0.97
931	Carcharhinus galapagensis	1462 . Carcharhinus galapagensis	1462	10/18/11	768	-1596	Everest	18	10	2011	Cocos Island	79	76	68	850	NA	NA	NA	NA	NA	291	5.5655	-87.047083	morning	1	79	40	30	50	39	49	29	elasmobranch	sharks	NT	26.78999901	0.182	NO	NO	-0.219999999	20.19	-0.6	23.97	-0.95	27.94	-0.72	25.72	-0.97
932	Sphyr lewini	1462 . Sphyr lewini	1462	10/18/11	768	-1596	Everest	18	10	2011	Cocos Island	79	76	68	850	NA	NA	NA	NA	NA	291	5.5655	-87.047083	morning	1	79	40	30	50	39	49	29	elasmobranch	sharks	CR	26.78999901	0.182	NO	NO	-0.219999999	20.19	-0.6	23.97	-0.95	27.94	-0.72	25.72	-0.97
933	Thunnus albacares	2331 . Thunnus albacares	2331	7/12/15	2131	-233	Everest	12	7	2015	Cocos Island	80	80	65	825	27.9	NA	40	60	20	193	5.5655	-87.047083	morning	1	80	41	2	80	39	78	0	teleost	teleost	NT	29.51999855	0.897	NO	NO	1.659999967	24.48	2.87	27.79	2.17	29.8	1	28.82	1.6
934	Mobula sp.	1017 . Mobula sp.	1017	12/31/09	112	-2252	Everest	31	12	2009	Cocos Island	84	74	49	1642	NA	NA	NA	NA	NA	365	5.5655	-87.047083	afternoon	1	84	45	45	45	39	39	39	elasmobranch	rays	EN	28.02999878	0.557	NO	NO	0.370000005	23.16	0.35	26.67	1.53	29.67	1.18	28.3	1.72
935	Taeniurops meyeni	3140 . Taeniurops meyeni	3140	10/21/19	3693	1329	Everest	21	10	2019	Cocos Island	84	90	75	1100	NA	NA	NA	NA	NA	294	5.5655	-87.047083	morning	1	84	45	45	45	39	39	39	elasmobranch	rays	VU	26.38999939	0.094	NO	NO	-0.629999995	20.02	-0.77	25.12	0.21	29.64	0.98	27.31	0.62
936	Sphyr lewini	3140 . Sphyr lewini	3140	10/21/19	3693	1329	Everest	21	10	2019	Cocos Island	84	90	75	1100	NA	NA	NA	NA	NA	294	5.5655	-87.047083	morning	1	84	45	40	50	39	44	34	elasmobranch	sharks	CR	26.38999939	0.094	NO	NO	-0.629999995	20.02	-0.77	25.12	0.21	29.64	0.98	27.31	0.62
937	Sphyr lewini	1041 . Sphyr lewini	1041	3/14/10	185	-2179	Everest	14	3	2010	Cocos Island	84	118	102	847	NA	NA	NA	NA	NA	73	5.5655	-87.047083	morning	1	84	45	40	50	39	44	34	elasmobranch	sharks	CR	29.53999901	0.902	NO	NO	0.289999992	26.24	-0.4	27.73	0.6	29.21	1.02	28.29	1.08
938	Sphyr lewini	3021 . Sphyr lewini	3021	5/15/19	3534	1170	Everest	15	5	2019	Cocos Island	84	65	55	1035	28.1	19.4	25	65	40	135	5.5655	-87.047083	morning	1	84	45	40	50	39	44	34	elasmobranch	sharks	CR	29.34999847	0.866	NO	NO	0.669999957	24.38	0.1	27.69	0.6	29.58	0.79	28.57	0.72
939	Triaenodon obesus	3021 . Triaenodon obesus	3021	5/15/19	3534	1170	Everest	15	5	2019	Cocos Island	84	65	55	1035	28.1	19.4	25	65	40	135	5.5655	-87.047083	morning	1	84	45	40	50	39	44	34	elasmobranch	sharks	NT	29.34999847	0.866	NO	NO	0.669999957	24.38	0.1	27.69	0.6	29.58	0.79	28.57	0.72
940	Sphyr lewini	1060 . Sphyr lewini	1060	4/9/10	211	-2153	Everest	9	4	2010	Cocos Island	88	90	69	835	NA	NA	NA	NA	NA	99	5.5655	-87.047083	morning	1	88	48.75	45	50	39.25	43	38	elasmobranch	sharks	CR	29.37999916	0.871	NO	NO	0.189999998	26.05	0.45	28.05	0.55	29.25	0.74	28.36	0.59
941	Sphyr lewini	1151 . Sphyr lewini	1151	7/25/10	318	-2046	Everest	25	7	2010	Cocos Island	82	95	75	830	NA	NA	NA	NA	NA	206	5.5655	-87.047083	morning	1	82	42.5	25	60	39.5	57	22	elasmobranch	sharks	CR	27.69999886	0.466	NO	NO	-0.049999997	20.08	-1.54	24.53	-1.09	28.09	-0.71	26.09	-1.13
942	Sphyr lewini	2844 . Sphyr lewini	2844	7/16/18	3231	867	Manuelita	16	7	2018	Cocos Island	60	55	45	1145	27.1	16.7	30	40	10	197	5.562967	-87.044533	morning	1	60	20	20	20	40	40	40	elasmobranch	sharks	CR	28.46999931	0.664	NO	NO	0.649999976	21.43	-0.19	26.05	0.43	29.1	0.3	27.52	0.3
943	Sphyr lewini	1274 . Sphyr lewini	1274	1/22/11	499	-1865	Everest	22	1	2011	Cocos Island	65	99	85	922	NA	NA	NA	NA	NA	22	5.5655	-87.047083	morning	1	65	25	25	25	40	40	40	elasmobranch	sharks	CR	26.93000031	0.222	NO	NO	-1.189999938	24.08	-0.44	24.31	-1.32	26.72	-1.58	24.93	-1.64
944	Sphyr lewini	2682 . Sphyr lewini	2682	9/15/17	2927	563	Manuelita	15	9	2017	Cocos Island	65	60	45	1035	25.5	18.5	NA	NA	NA	258	5.562967	-87.044533	morning	1	65	25	20	30	40	45	35	elasmobranch	sharks	CR	27.31999969	0.343	NO	NO	0.049999997	19.67	-0.67	24.17	-0.68	28.69	0	26.29	-0.43
945	Taeniurops meyeni	2682 . Taeniurops meyeni	2682	9/15/17	2927	563	Manuelita	15	9	2017	Cocos Island	65	60	45	1035	25.5	18.5	NA	NA	NA	258	5.562967	-87.044533	morning	1	65	25	20	30	40	45	35	elasmobranch	rays	VU	27.31999969	0.343	NO	NO	0.049999997	19.67	-0.67	24.17	-0.68	28.69	0	26.29	-0.43
946	Thunnus albacares	2109 . Thunnus albacares	2109	7/12/14	1766	-598	Everest	12	7	2014	Cocos Island	70	60	47	805	NA	NA	NA	NA	NA	193	5.5655	-87.047083	morning	1	70	30	30	30	40	40	40	teleost	teleost	NT	29.12999916	0.819	NO	NO	1.279999971	22.98	1.36	26.27	0.65	29.09	0.29	27.4	0.18
947	Triaenodon obesus	2550 . Triaenodon obesus	2550	9/26/16	2573	209	Manuelita	26	9	2016	Cocos Island	70	55	45	1155	25	NA	NA	NA	NA	270	5.562967	-87.044533	morning	1	70	30	30	30	40	40	40	elasmobranch	sharks	NT	27.14999962	0.287	NO	NO	-0.029999999	20.87	0.53	24.67	-0.18	28.48	-0.21	26.11	-0.61
948	Acanthocybium solandri	2791 . Acanthocybium solandri	2791	4/17/18	3141	777	Everest	17	4	2018	Cocos Island	70	105	90	1115	28	23.4	25	80	55	107	5.5655	-87.047083	morning	1	70	30	30	30	40	40	40	teleost	teleost	LC	29.28999901	0.854	NO	NO	0.140000001	24.58	-1.02	27.12	-0.38	28.63	0.12	27.42	-0.36
949	Galeocerdo cuvier	2791 . Galeocerdo cuvier	2791	4/17/18	3141	777	Everest	17	4	2018	Cocos Island	70	105	90	1115	28	23.4	25	80	55	107	5.5655	-87.047083	morning	1	70	30	30	30	40	40	40	elasmobranch	sharks	NT	29.28999901	0.854	NO	NO	0.140000001	24.58	-1.02	27.12	-0.38	28.63	0.12	27.42	-0.36
950	Sphyr lewini	2871 . Sphyr lewini	2871	8/22/18	3268	904	Manuelita	22	8	2018	Cocos Island	70	50	30	1100	26.2	55	30	55	25	234	5.562967	-87.044533	morning	1	70	30	30	30	40	40	40	elasmobranch	sharks	CR	27.43000031	0.383	NO	NO	-0.089999996	20.66	0.02	25.14	0.15	29.19	0.51	27.11	0.29
951	Taeniurops meyeni	2595 . Taeniurops meyeni	2595	12/1/16	2639	275	Manuelita	1	12	2016	Cocos Island	70	70	55	1110	25.2	16.1	40	50	10	336	5.562967	-87.044533	morning	1	70	30	30	30	40	40	40	elasmobranch	rays	VU	26.6099987	0.135	NO	NO	-0.629999995	23.35	0.53	24.78	-0.36	28.35	-0.14	26.16	-0.41
952	Carcharhinus galapagensis	2835 . Carcharhinus galapagensis	2835	7/2/18	3217	853	Manuelita	2	7	2018	Cocos Island	70	50	40	1215	27	18	15	50	35	183	5.562967	-87.044533	afternoon	1	70	30	30	30	40	40	40	elasmobranch	sharks	NT	28.68000031	0.718	NO	NO	0.719999969	21.43	-0.19	26.05	0.43	29.1	0.3	27.52	0.3
953	Acanthocybium solandri	2782 . Acanthocybium solandri	2782	4/12/18	3136	772	Manuelita	12	4	2018	Cocos Island	70	60	45	1045	27.7	19.7	35	45	10	102	5.562967	-87.044533	morning	1	70	30	30	30	40	40	40	teleost	teleost	LC	29.07999992	0.811	NO	NO	-0.099999994	24.58	-1.02	27.12	-0.38	28.63	0.12	27.42	-0.36
954	Taeniurops meyeni	2782 . Taeniurops meyeni	2782	4/12/18	3136	772	Manuelita	12	4	2018	Cocos Island	70	60	45	1045	27.7	19.7	35	45	10	102	5.562967	-87.044533	morning	1	70	30	30	30	40	40	40	elasmobranch	rays	VU	29.07999992	0.811	NO	NO	-0.099999994	24.58	-1.02	27.12	-0.38	28.63	0.12	27.42	-0.36
955	Taeniurops meyeni	2586 . Taeniurops meyeni	2586	11/17/16	2625	261	Manuelita	17	11	2016	Cocos Island	70	55	45	1155	25.6	16.4	30	40	10	322	5.562967	-87.044533	morning	1	70	30	30	30	40	40	40	elasmobranch	rays	VU	26.43999863	0.102	NO	NO	-0.659999967	21.68	0.09	24.58	-0.4	28.27	-0.37	26.1	-0.55
956	Carcharhinus galapagensis	2550 . Carcharhinus galapagensis	2550	9/26/16	2573	209	Manuelita	26	9	2016	Cocos Island	70	55	45	1155	25	NA	NA	NA	NA	270	5.562967	-87.044533	morning	1	70	30	20	40	40	50	30	elasmobranch	sharks	NT	27.14999962	0.287	NO	NO	-0.029999999	20.87	0.53	24.67	-0.18	28.48	-0.21	26.11	-0.61
957	Triaenodon obesus	2791 . Triaenodon obesus	2791	4/17/18	3141	777	Everest	17	4	2018	Cocos Island	70	105	90	1115	28	23.4	25	80	55	107	5.5655	-87.047083	morning	1	70	30	20	40	40	50	30	elasmobranch	sharks	NT	29.28999901	0.854	NO	NO	0.140000001	24.58	-1.02	27.12	-0.38	28.63	0.12	27.42	-0.36
958	Sphyr lewini	2963 . Sphyr lewini	2963	12/22/18	3390	1026	Manuelita	22	12	2018	Cocos Island	70	40	25	1055	26.4	20.3	40	55	15	356	5.562967	-87.044533	morning	1	70	30	20	40	40	50	30	elasmobranch	sharks	CR	28.42000008	0.65	NO	NO	0.930000007	23.6	0.78	26.12	0.98	29.52	1.03	27.53	0.96
959	Mobula sp.	2553 . Mobula sp.	2553	9/28/16	2575	211	Everest	28	9	2016	Cocos Island	75	85	65	845	26.2	16.8	30	NA	NA	272	5.5655	-87.047083	morning	1	75	35	30	40	40	45	35	elasmobranch	rays	EN	27.18999863	0.299	NO	NO	0.029999999	20.87	0.53	24.67	-0.18	28.48	-0.21	26.11	-0.61
960	Carcharhinus falciformis	1764 . Carcharhinus falciformis	1764	12/30/12	1207	-1157	Everest	30	12	2012	Cocos Island	80	52	35	1110	NA	NA	NA	NA	NA	365	5.5655	-87.047083	morning	1	80	40	40	40	40	40	40	elasmobranch	sharks	VU	26.8599987	0.203	NO	NO	-0.789999962	22.13	-0.68	24.91	-0.23	28.71	0.23	26.46	-0.11
961	Carcharhinus falciformis	1039 . Carcharhinus falciformis	1039	3/13/10	184	-2180	Everest	13	3	2010	Cocos Island	80	85	67	1155	NA	NA	NA	NA	NA	72	5.5655	-87.047083	morning	1	80	40	40	40	40	40	40	elasmobranch	sharks	VU	29.48999977	0.891	NO	NO	0.25999999	26.24	-0.4	27.73	0.6	29.21	1.02	28.29	1.08
962	Carcharhinus falciformis	1938 . Carcharhinus falciformis	1938	8/30/13	1450	-914	Everest	30	8	2013	Cocos Island	80	110	96	1410	NA	NA	NA	NA	NA	242	5.5655	-87.047083	afternoon	1	80	40	40	40	40	40	40	elasmobranch	sharks	VU	27.5	0.407	NO	NO	0.059999999	19.66	-0.98	24.44	-0.55	28.71	0.03	26.54	-0.28
963	Carcharhinus falciformis	1839 . Carcharhinus falciformis	1839	5/2/13	1330	-1034	Everest	2	5	2013	Cocos Island	80	90	82	840	NA	NA	NA	NA	NA	122	5.5655	-87.047083	morning	1	80	40	40	40	40	40	40	elasmobranch	sharks	VU	28.29999924	0.622	NO	NO	-0.599999964	22.89	-1.38	26.39	-0.69	28.71	-0.08	27.57	-0.27
964	Carcharhinus falciformis	1840 . Carcharhinus falciformis	1840	5/2/13	1330	-1034	Everest	2	5	2013	Cocos Island	80	95	83	1235	NA	NA	NA	NA	NA	122	5.5655	-87.047083	afternoon	1	80	40	40	40	40	40	40	elasmobranch	sharks	VU	28.29999924	0.622	NO	NO	-0.599999964	22.89	-1.38	26.39	-0.69	28.71	-0.08	27.57	-0.27
965	Carcharhinus falciformis	1319 . Carcharhinus falciformis	1319	4/3/11	570	-1794	Everest	3	4	2011	Cocos Island	80	65	65	1545	NA	NA	NA	NA	NA	93	5.5655	-87.047083	afternoon	1	80	40	40	40	40	40	40	elasmobranch	sharks	VU	29.03999901	0.802	NO	NO	-0.170000002	25.76	0.16	27.18	-0.32	27.86	-0.64	27.02	-0.76
966	Carcharhinus falciformis	1187 . Carcharhinus falciformis	1187	9/13/10	368	-1996	Everest	13	9	2010	Cocos Island	80	85	75	835	NA	NA	NA	NA	NA	256	5.5655	-87.047083	morning	1	80	40	40	40	40	40	40	elasmobranch	sharks	VU	26.96999931	0.233	NO	NO	-0.319999993	18.9	-1.44	23.59	-1.26	27.13	-1.56	25.07	-1.65
967	Carcharhinus galapagensis	1953 . Carcharhinus galapagensis	1953	9/23/13	1474	-890	Everest	23	9	2013	Cocos Island	80	70	58	1520	NA	NA	NA	NA	NA	266	5.5655	-87.047083	afternoon	1	80	40	40	40	40	40	40	elasmobranch	sharks	NT	26.63999939	0.143	NO	NO	-0.560000002	19.78	-0.57	24.72	-0.13	28.7	0.01	26.65	-0.07
968	Mobula birostris	1327 . Mobula birostris	1327	4/8/11	575	-1789	Everest	8	4	2011	Cocos Island	80	80	70	1020	NA	NA	NA	NA	NA	98	5.5655	-87.047083	morning	1	80	40	40	40	40	40	40	elasmobranch	rays	VU	28.07999992	0.571	NO	NO	-1.110000014	25.76	0.16	27.18	-0.32	27.86	-0.64	27.02	-0.76
969	Mobula sp.	1317 . Mobula sp.	1317	4/3/11	570	-1794	Everest	3	4	2011	Cocos Island	80	90	85	830	NA	NA	NA	NA	NA	93	5.5655	-87.047083	morning	1	80	40	40	40	40	40	40	elasmobranch	rays	EN	29.03999901	0.802	NO	NO	-0.170000002	25.76	0.16	27.18	-0.32	27.86	-0.64	27.02	-0.76
970	Mobula sp.	1810 . Mobula sp.	1810	3/24/13	1291	-1073	Everest	24	3	2013	Cocos Island	80	75	55	1705	NA	NA	NA	NA	NA	83	5.5655	-87.047083	afternoon	1	80	40	40	40	40	40	40	elasmobranch	rays	EN	29.03999901	0.802	NO	NO	-0.209999993	26.71	0.07	27.21	0.07	27.95	-0.24	27	-0.22
971	Mobula sp.	1390 . Mobula sp.	1390	7/17/11	675	-1689	Everest	17	7	2011	Cocos Island	80	60	51	840	NA	NA	NA	NA	NA	198	5.5655	-87.047083	morning	1	80	40	40	40	40	40	40	elasmobranch	rays	EN	26.82999992	0.192	NO	NO	-0.969999969	22.07	0.45	25.61	-0.01	28.47	-0.33	26.96	-0.26
972	Mobula sp.	1187 . Mobula sp.	1187	9/13/10	368	-1996	Everest	13	9	2010	Cocos Island	80	85	75	835	NA	NA	NA	NA	NA	256	5.5655	-87.047083	morning	1	80	40	40	40	40	40	40	elasmobranch	rays	EN	26.96999931	0.233	NO	NO	-0.319999993	18.9	-1.44	23.59	-1.26	27.13	-1.56	25.07	-1.65
973	Mobula sp.	998 . Mobula sp.	998	12/2/09	83	-2281	Everest	2	12	2009	Cocos Island	80	75	63	925	NA	NA	NA	NA	NA	336	5.5655	-87.047083	morning	1	80	40	40	40	40	40	40	elasmobranch	rays	EN	27.65999985	0.456	NO	NO	0.409999996	23.16	0.35	26.67	1.53	29.67	1.18	28.3	1.72
974	Sphyr lewini	1271 . Sphyr lewini	1271	1/20/11	497	-1867	Everest	20	1	2011	Cocos Island	80	82	65	1417	NA	NA	NA	NA	NA	20	5.5655	-87.047083	afternoon	1	80	40	40	40	40	40	40	elasmobranch	sharks	CR	26.44999886	0.105	NO	NO	-1.620000005	24.08	-0.44	24.31	-1.32	26.72	-1.58	24.93	-1.64
975	Sphyr lewini	1450 . Sphyr lewini	1450	9/29/11	749	-1615	Everest	29	9	2011	Cocos Island	80	65	52	1143	NA	NA	NA	NA	NA	272	5.5655	-87.047083	morning	1	80	40	40	40	40	40	40	elasmobranch	sharks	CR	26.94999886	0.227	NO	NO	-0.199999988	19.75	-0.59	24.22	-0.63	28.05	-0.64	25.98	-0.74
976	Sphyr lewini	1491 . Sphyr lewini	1491	12/11/11	822	-1542	Everest	11	12	2011	Cocos Island	80	54	43	1350	NA	NA	NA	NA	NA	345	5.5655	-87.047083	afternoon	1	80	40	40	40	40	40	40	elasmobranch	sharks	CR	26.51999855	0.118	NO	NO	-0.810000002	21.85	-0.96	24.2	-0.94	27.39	-1.1	25.53	-1.04
977	Sphyr lewini	1438 . Sphyr lewini	1438	9/5/11	725	-1639	Everest	5	9	2011	Cocos Island	80	110	92	1135	NA	NA	NA	NA	NA	248	5.5655	-87.047083	morning	1	80	40	40	40	40	40	40	elasmobranch	sharks	CR	27.20999908	0.306	NO	NO	-0.159999996	19.75	-0.59	24.22	-0.63	28.05	-0.64	25.98	-0.74
978	Sphyr lewini	1323 . Sphyr lewini	1323	4/5/11	572	-1792	Everest	5	4	2011	Cocos Island	80	70	73	1450	NA	NA	NA	NA	NA	95	5.5655	-87.047083	afternoon	1	80	40	40	40	40	40	40	elasmobranch	sharks	CR	28.47999954	0.666	NO	NO	-0.729999959	25.76	0.16	27.18	-0.32	27.86	-0.64	27.02	-0.76
979	Sphyr lewini	1085 . Sphyr lewini	1085	5/8/10	240	-2124	Everest	8	5	2010	Cocos Island	80	87	70	1052	NA	NA	NA	NA	NA	128	5.5655	-87.047083	morning	1	80	40	40	40	40	40	40	elasmobranch	sharks	CR	29.06999969	0.808	NO	NO	0.280000001	24.28	0	26.97	-0.11	29.03	0.24	27.68	-0.17
980	Sphyr lewini	1042 . Sphyr lewini	1042	3/14/10	185	-2179	Everest	14	3	2010	Cocos Island	80	105	89	1518	NA	NA	NA	NA	NA	73	5.5655	-87.047083	afternoon	1	80	40	40	40	40	40	40	elasmobranch	sharks	CR	29.53999901	0.902	NO	NO	0.289999992	26.24	-0.4	27.73	0.6	29.21	1.02	28.29	1.08
981	Sphyr lewini	1938 . Sphyr lewini	1938	8/30/13	1450	-914	Everest	30	8	2013	Cocos Island	80	110	96	1410	NA	NA	NA	NA	NA	242	5.5655	-87.047083	afternoon	1	80	40	40	40	40	40	40	elasmobranch	sharks	CR	27.5	0.407	NO	NO	0.059999999	19.66	-0.98	24.44	-0.55	28.71	0.03	26.54	-0.28
982	Sphyr lewini	1187 . Sphyr lewini	1187	9/13/10	368	-1996	Everest	13	9	2010	Cocos Island	80	85	75	835	NA	NA	NA	NA	NA	256	5.5655	-87.047083	morning	1	80	40	40	40	40	40	40	elasmobranch	sharks	CR	26.96999931	0.233	NO	NO	-0.319999993	18.9	-1.44	23.59	-1.26	27.13	-1.56	25.07	-1.65
983	Sphyr lewini	1658 . Sphyr lewini	1658	8/8/12	1063	-1301	Everest	8	8	2012	Cocos Island	80	97	82	821	NA	NA	NA	NA	NA	221	5.5655	-87.047083	morning	1	80	40	40	40	40	40	40	elasmobranch	sharks	CR	27.64999962	0.453	NO	NO	0.01	20.99	0.35	25.72	0.73	29.1	0.42	27.55	0.73
984	Sphyr lewini	1985 . Sphyr lewini	1985	11/1/13	1513	-851	Everest	1	11	2013	Cocos Island	80	75	60	811	NA	NA	NA	NA	NA	305	5.5655	-87.047083	morning	1	80	40	40	40	40	40	40	elasmobranch	sharks	CR	27.37999916	0.366	NO	NO	0.329999983	21.06	-0.54	24.81	-0.17	28.91	0.27	26.65	0.01
985	Taeniurops meyeni	2329 . Taeniurops meyeni	2329	7/8/15	2127	-237	Everest	8	7	2015	Cocos Island	80	90	77	840	27.5	NA	NA	NA	NA	189	5.5655	-87.047083	morning	1	80	40	40	40	40	40	40	elasmobranch	rays	VU	29.09000015	0.812	NO	NO	1.189999938	24.48	2.87	27.79	2.17	29.8	1	28.82	1.6
986	Triaenodon obesus	2168 . Triaenodon obesus	2168	10/9/14	1855	-509	Everest	9	10	2014	Cocos Island	80	75	60	815	NA	NA	NA	NA	NA	282	5.5655	-87.047083	morning	1	80	40	40	40	40	40	40	elasmobranch	sharks	NT	27.29999924	0.336	NO	NO	0.229999989	21.54	0.75	25.58	0.66	29.31	0.64	27.17	0.49
987	Triaenodon obesus	1918 . Triaenodon obesus	1918	8/4/13	1424	-940	Everest	4	8	2013	Cocos Island	80	91	87	811	NA	NA	NA	NA	NA	216	5.5655	-87.047083	morning	1	80	40	40	40	40	40	40	elasmobranch	sharks	NT	27.34000015	0.351	NO	NO	-0.329999983	19.66	-0.98	24.44	-0.55	28.71	0.03	26.54	-0.28
988	Taeniurops meyeni	2372 . Taeniurops meyeni	2372	10/24/15	2235	-129	Everest	24	10	2015	Cocos Island	80	70	50	830	27.5	17.5	40	80	40	297	5.5655	-87.047083	morning	1	80	40	40	40	40	40	40	elasmobranch	rays	VU	28.15999985	0.59	NO	NO	1.129999995	23.31	2.52	27.58	2.66	29.79	1.12	29.15	2.46
989	Carcharhinus galapagensis	2545 . Carcharhinus galapagensis	2545	9/14/16	2561	197	Everest	14	9	2016	Cocos Island	80	140	120	905	25.8	16	30	70	40	258	5.5655	-87.047083	morning	1	80	40	40	40	40	40	40	elasmobranch	sharks	NT	27.26999855	0.327	NO	NO	-0.01	20.87	0.53	24.67	-0.18	28.48	-0.21	26.11	-0.61
990	Carcharhinus falciformis	2546 . Carcharhinus falciformis	2546	9/15/16	2562	198	Everest	15	9	2016	Cocos Island	80	120	85	840	26	16	20	65	45	259	5.5655	-87.047083	morning	1	80	40	40	40	40	40	40	elasmobranch	sharks	VU	27.30999947	0.339	NO	NO	0.039999999	20.87	0.53	24.67	-0.18	28.48	-0.21	26.11	-0.61
991	Acanthocybium solandri	2742 . Acanthocybium solandri	2742	12/8/17	3011	647	Everest	8	12	2017	Cocos Island	80	105	95	1425	25.6	16.3	50	60	10	342	5.5655	-87.047083	afternoon	1	80	40	40	40	40	40	40	teleost	teleost	LC	26.84999847	0.199	NO	NO	-0.459999979	21.44	-1.38	24.05	-1.09	28.24	-0.25	25.8	-0.77
992	Taeniurops meyeni	2742 . Taeniurops meyeni	2742	12/8/17	3011	647	Everest	8	12	2017	Cocos Island	80	105	95	1425	25.6	16.3	50	60	10	342	5.5655	-87.047083	afternoon	1	80	40	40	40	40	40	40	elasmobranch	rays	VU	26.84999847	0.199	NO	NO	-0.459999979	21.44	-1.38	24.05	-1.09	28.24	-0.25	25.8	-0.77
993	Taeniurops meyeni	2381 . Taeniurops meyeni	2381	11/5/15	2247	-117	Everest	5	11	2015	Cocos Island	80	85	70	840	26.9	19.7	45	60	15	309	5.5655	-87.047083	morning	1	80	40	40	40	40	40	40	elasmobranch	rays	VU	27.73999977	0.477	NO	NO	0.689999998	23.83	2.24	27.91	2.93	30.3	1.67	29.6	2.95
994	Triaenodon obesus	2331 . Triaenodon obesus	2331	7/12/15	2131	-233	Everest	12	7	2015	Cocos Island	80	80	65	825	27.9	NA	40	60	20	193	5.5655	-87.047083	morning	1	80	40	40	40	40	40	40	elasmobranch	sharks	NT	29.51999855	0.897	NO	NO	1.659999967	24.48	2.87	27.79	2.17	29.8	1	28.82	1.6
995	Sphyr lewini	2374 . Sphyr lewini	2374	10/25/15	2236	-128	Everest	25	10	2015	Cocos Island	80	75	65	835	27.5	20	35	60	25	298	5.5655	-87.047083	morning	1	80	40	40	40	40	40	40	elasmobranch	sharks	CR	28.13999939	0.585	NO	NO	1.110000014	23.31	2.52	27.58	2.66	29.79	1.12	29.15	2.46
996	Taeniurops meyeni	2507 . Taeniurops meyeni	2507	7/14/16	2499	135	Everest	14	7	2016	Cocos Island	80	100	80	1420	26	16.1	35	60	25	196	5.5655	-87.047083	afternoon	1	80	40	40	40	40	40	40	elasmobranch	rays	VU	27.59999847	0.437	NO	NO	-0.239999995	21.79	0.17	25.14	-0.48	29.06	0.26	26.73	-0.49
997	Sphyr lewini	3018 . Sphyr lewini	3018	5/5/19	3524	1160	Everest	5	5	2019	Cocos Island	80	115	105	945	28.5	15.7	30	60	30	125	5.5655	-87.047083	morning	1	80	40	40	40	40	40	40	elasmobranch	sharks	CR	29.39999962	0.875	NO	NO	0.560000002	24.38	0.1	27.69	0.6	29.58	0.79	28.57	0.72
998	Sphyr lewini	2533 . Sphyr lewini	2533	8/23/16	2539	175	Everest	23	8	2016	Cocos Island	80	90	80	830	26	15	25	60	35	236	5.5655	-87.047083	morning	1	80	40	40	40	40	40	40	elasmobranch	sharks	CR	27.77999878	0.487	NO	NO	0.269999981	21.03	0.39	24.53	-0.46	28.68	0	26.28	-0.54
999	Sphyr lewini	2780 . Sphyr lewini	2780	3/31/18	3124	760	Everest	31	3	2018	Cocos Island	80	70	40	820	28.4	18.2	35	55	20	90	5.5655	-87.047083	morning	1	80	40	40	40	40	40	40	elasmobranch	sharks	CR	29.48999977	0.891	NO	NO	0.25999999	25.83	-0.8	26.37	-0.76	28.14	-0.05	26.48	-0.73
1000	Galeocerdo cuvier	2545 . Galeocerdo cuvier	2545	9/14/16	2561	197	Everest	14	9	2016	Cocos Island	80	140	120	905	25.8	16	30	70	40	258	5.5655	-87.047083	morning	1	80	40	35	45	40	45	35	elasmobranch	sharks	NT	27.26999855	0.327	NO	NO	-0.01	20.87	0.53	24.67	-0.18	28.48	-0.21	26.11	-0.61
1001	Carcharhinus falciformis	1643 . Carcharhinus falciformis	1643	7/13/12	1037	-1327	Everest	13	7	2012	Cocos Island	80	96	79	840	NA	NA	NA	NA	NA	195	5.5655	-87.047083	morning	1	80	40	30	50	40	50	30	elasmobranch	sharks	VU	28.26000023	0.613	NO	NO	0.419999987	22.61	0.99	26.54	0.92	28.86	0.06	27.75	0.53
1002	Carcharhinus galapagensis	1118 . Carcharhinus galapagensis	1118	6/17/10	280	-2084	Everest	17	6	2010	Cocos Island	80	56	36	1042	NA	NA	NA	NA	NA	168	5.5655	-87.047083	morning	1	80	40	30	50	40	50	30	elasmobranch	sharks	NT	28.48999977	0.668	NO	NO	0.370000005	22.6	-0.27	25.75	-0.68	28.64	-0.21	27	-0.65
1003	Carcharhinus galapagensis	1573 . Carcharhinus galapagensis	1573	4/11/12	944	-1420	Everest	11	4	2012	Cocos Island	80	75	63	840	NA	NA	NA	NA	NA	102	5.5655	-87.047083	morning	1	80	40	30	50	40	50	30	elasmobranch	sharks	NT	29.1099987	0.816	NO	NO	-0.07	26.9	1.3	27.58	0.08	28.16	-0.34	27.38	-0.39
1004	Carcharhinus galapagensis	1643 . Carcharhinus galapagensis	1643	7/13/12	1037	-1327	Everest	13	7	2012	Cocos Island	80	96	79	840	NA	NA	NA	NA	NA	195	5.5655	-87.047083	morning	1	80	40	30	50	40	50	30	elasmobranch	sharks	NT	28.26000023	0.613	NO	NO	0.419999987	22.61	0.99	26.54	0.92	28.86	0.06	27.75	0.53
1005	Sphyr lewini	1184 . Sphyr lewini	1184	9/4/10	359	-2005	Everest	4	9	2010	Cocos Island	80	104	79	1528	NA	NA	NA	NA	NA	247	5.5655	-87.047083	afternoon	1	80	40	30	50	40	50	30	elasmobranch	sharks	CR	27.27999878	0.331	NO	NO	-0.099999994	18.9	-1.44	23.59	-1.26	27.13	-1.56	25.07	-1.65
1006	Taeniurops meyeni	2644 . Taeniurops meyeni	2644	6/6/17	2826	462	Everest	6	6	2017	Cocos Island	80	110	90	845	27	19.7	35	NA	NA	157	5.5655	-87.047083	morning	1	80	40	30	50	40	50	30	elasmobranch	rays	VU	28.76000023	0.735	NO	NO	0.459999979	22.98	0.1	26.73	0.3	29.39	0.55	28.19	0.55
1007	Carcharhinus limbatus	2546 . Carcharhinus limbatus	2546	9/15/16	2562	198	Everest	15	9	2016	Cocos Island	80	120	85	840	26	16	20	65	45	259	5.5655	-87.047083	morning	1	80	40	30	50	40	50	30	elasmobranch	sharks	NT	27.30999947	0.339	NO	NO	0.039999999	20.87	0.53	24.67	-0.18	28.48	-0.21	26.11	-0.61
1008	Carcharhinus galapagensis	2507 . Carcharhinus galapagensis	2507	7/14/16	2499	135	Everest	14	7	2016	Cocos Island	80	100	80	1420	26	16.1	35	60	25	196	5.5655	-87.047083	afternoon	1	80	40	30	50	40	50	30	elasmobranch	sharks	NT	27.59999847	0.437	NO	NO	-0.239999995	21.79	0.17	25.14	-0.48	29.06	0.26	26.73	-0.49
1009	Thunnus albacares	2533 . Thunnus albacares	2533	8/23/16	2539	175	Everest	23	8	2016	Cocos Island	80	90	80	830	26	15	25	60	35	236	5.5655	-87.047083	morning	1	80	40	30	50	40	50	30	teleost	teleost	NT	27.77999878	0.487	NO	NO	0.269999981	21.03	0.39	24.53	-0.46	28.68	0	26.28	-0.54
1010	Carcharhinus galapagensis	2957 . Carcharhinus galapagensis	2957	12/12/18	3380	1016	Everest	12	12	2018	Cocos Island	80	125	110	805	26.4	20.6	55	70	15	346	5.5655	-87.047083	morning	1	80	40	20	60	40	60	20	elasmobranch	sharks	NT	27.84000015	0.505	NO	NO	0.48999998	23.6	0.78	26.12	0.98	29.52	1.03	27.53	0.96
1011	Carcharhinus galapagensis	2708 . Carcharhinus galapagensis	2708	10/24/17	2966	602	Everest	24	10	2017	Cocos Island	80	60	48	1105	26	16.9	45	55	10	297	5.5655	-87.047083	morning	1	80	40	20	60	40	60	20	elasmobranch	sharks	NT	26.59999847	0.133	NO	NO	-0.419999987	19.45	-1.34	24.28	-0.64	28.55	-0.11	26.23	-0.46
1012	Sphyr lewini	2708 . Sphyr lewini	2708	10/24/17	2966	602	Everest	24	10	2017	Cocos Island	80	60	48	1105	26	16.9	45	55	10	297	5.5655	-87.047083	morning	1	80	40	20	60	40	60	20	elasmobranch	sharks	CR	26.59999847	0.133	NO	NO	-0.419999987	19.45	-1.34	24.28	-0.64	28.55	-0.11	26.23	-0.46
1013	Sphyr lewini	2224 . Sphyr lewini	2224	12/23/14	1930	-434	Everest	23	12	2014	Cocos Island	85	70	55	1155	NA	NA	NA	NA	NA	357	5.5655	-87.047083	morning	1	85	45	45	45	40	40	40	elasmobranch	sharks	CR	27.78999901	0.49	NO	NO	0.269999981	22.9	0.08	25.94	0.8	29.4	0.91	27.35	0.78
1014	Carcharhinus galapagensis	2224 . Carcharhinus galapagensis	2224	12/23/14	1930	-434	Everest	23	12	2014	Cocos Island	85	70	55	1155	NA	NA	NA	NA	NA	357	5.5655	-87.047083	morning	1	85	45	40	50	40	45	35	elasmobranch	sharks	NT	27.78999901	0.49	NO	NO	0.269999981	22.9	0.08	25.94	0.8	29.4	0.91	27.35	0.78
1015	Sphyr lewini	2776 . Sphyr lewini	2776	3/29/18	3122	758	Everest	29	3	2018	Cocos Island	85	85	70	930	27.7	15.3	30	50	20	88	5.5655	-87.047083	morning	1	85	45	40	50	40	45	35	elasmobranch	sharks	CR	29.69999886	0.926	NO	NO	0.469999999	25.83	-0.8	26.37	-0.76	28.14	-0.05	26.48	-0.73
1016	Carcharhinus galapagensis	2598 . Carcharhinus galapagensis	2598	12/5/16	2643	279	Everest	5	12	2016	Cocos Island	85	220	210	950	25.2	15.4	50	NA	NA	340	5.5655	-87.047083	morning	1	85	45	30	60	40	55	25	elasmobranch	sharks	NT	26.88999939	0.21	NO	NO	-0.379999995	23.35	0.53	24.78	-0.36	28.35	-0.14	26.16	-0.41
1017	Thunnus albacares	2420 . Thunnus albacares	2420	2/3/16	2337	-27	Everest	3	2	2016	Cocos Island	90	90	75	1440	29	NA	NA	NA	NA	34	5.5655	-87.047083	afternoon	1	90	50	50	50	40	40	40	teleost	teleost	NT	30.1799984	0.979	NO	YES	1.75	26.81	0.67	28.36	1.99	29.55	1.45	29.12	2.4
1018	Carcharhinus limbatus	2420 . Carcharhinus limbatus	2420	2/3/16	2337	-27	Everest	3	2	2016	Cocos Island	90	90	75	1440	29	NA	NA	NA	NA	34	5.5655	-87.047083	afternoon	1	90	50	40	60	40	50	30	elasmobranch	sharks	NT	30.1799984	0.979	NO	YES	1.75	26.81	0.67	28.36	1.99	29.55	1.45	29.12	2.4
1019	Carcharhinus galapagensis	2944 . Carcharhinus galapagensis	2944	11/28/18	3366	1002	Everest	28	11	2018	Cocos Island	90	90	70	1035	26.1	17.8	50	70	20	332	5.5655	-87.047083	morning	1	90	50	30	70	40	60	20	elasmobranch	sharks	NT	27.37999916	0.366	NO	NO	0.170000002	22.27	0.68	26.02	1.05	29.59	0.95	27.64	0.99
1020	Carcharhinus limbatus	2508 . Carcharhinus limbatus	2508	7/23/16	2508	144	Everest	23	7	2016	Cocos Island	100	130	100	1240	26	14.3	25	50	25	205	5.5655	-87.047083	afternoon	1	100	60	50	70	40	50	30	elasmobranch	sharks	NT	27.84999847	0.507	NO	NO	0.089999996	21.79	0.17	25.14	-0.48	29.06	0.26	26.73	-0.49
1021	Mobula sp.	1525 . Mobula sp.	1525	1/20/12	862	-1502	Piedra 165	20	1	2012	Cocos Island	225	116	67	844	NA	NA	NA	NA	NA	20	5.573267	-87.063317	morning	1	225	185	150	220	40	75	5	elasmobranch	rays	EN	27.70999908	0.469	NO	NO	-0.349999994	23.88	-0.64	24.9	-0.73	27.09	-1.21	25.49	-1.08
1022	Sphyr lewini	2712 . Sphyr lewini	2712	10/27/17	2969	605	Everest	27	10	2017	Cocos Island	88	80	65	950	25.6	NA	40	55	15	300	5.5655	-87.047083	morning	1	88	47.5	35	60	40.5	53	28	elasmobranch	sharks	CR	26.93000031	0.222	NO	NO	-0.099999994	19.45	-1.34	24.28	-0.64	28.55	-0.11	26.23	-0.46
1023	Carcharhinus limbatus	2286 . Carcharhinus limbatus	2286	5/6/15	2064	-300	Everest	6	5	2015	Cocos Island	81	70	60	805	31	NA	NA	NA	NA	126	5.5655	-87.047083	morning	1	81	40	40	40	41	41	41	elasmobranch	sharks	NT	29.68999863	0.925	NO	NO	0.859999955	26.71	2.43	28.28	1.19	29.88	1.09	28.88	1.03
1024	Sphyr lewini	2286 . Sphyr lewini	2286	5/6/15	2064	-300	Everest	6	5	2015	Cocos Island	81	70	60	805	31	NA	NA	NA	NA	126	5.5655	-87.047083	morning	1	81	40	40	40	41	41	41	elasmobranch	sharks	CR	29.68999863	0.925	NO	NO	0.859999955	26.71	2.43	28.28	1.19	29.88	1.09	28.88	1.03
1025	Sphyr lewini	1529 . Sphyr lewini	1529	1/22/12	864	-1500	Everest	22	1	2012	Cocos Island	81	90	71	1146	NA	NA	NA	NA	NA	22	5.5655	-87.047083	morning	1	81	40	40	40	41	41	41	elasmobranch	sharks	CR	28.51000023	0.673	NO	NO	0.399999976	23.88	-0.64	24.9	-0.73	27.09	-1.21	25.49	-1.08
1026	Sphyr lewini	1747 . Sphyr lewini	1747	11/23/12	1170	-1194	Everest	23	11	2012	Cocos Island	81	72	65	1156	NA	NA	NA	NA	NA	328	5.5655	-87.047083	morning	1	81	40	40	40	41	41	41	elasmobranch	sharks	CR	27.1099987	0.273	NO	NO	-0.049999997	21.21	-0.38	25.11	0.14	29.17	0.54	27.01	0.36
1027	Taeniurops meyeni	2382 . Taeniurops meyeni	2382	11/7/15	2249	-115	Everest	7	11	2015	Cocos Island	81	70	60	850	26.5	16.5	40	60	20	311	5.5655	-87.047083	morning	1	81	40	40	40	41	41	41	elasmobranch	rays	VU	27.86999893	0.513	NO	NO	0.810000002	23.83	2.24	27.91	2.93	30.3	1.67	29.6	2.95
1028	Carcharhinus galapagensis	2514 . Carcharhinus galapagensis	2514	7/26/16	2511	147	Everest	26	7	2016	Cocos Island	81	60	55	1405	27	NA	25	NA	NA	208	5.5655	-87.047083	afternoon	1	81	40	30	50	41	51	31	elasmobranch	sharks	NT	27.92000008	0.527	NO	NO	0.179999992	21.79	0.17	25.14	-0.48	29.06	0.26	26.73	-0.49
1029	Sphyr lewini	2514 . Sphyr lewini	2514	7/26/16	2511	147	Everest	26	7	2016	Cocos Island	81	60	55	1405	27	NA	25	NA	NA	208	5.5655	-87.047083	afternoon	1	81	40	30	50	41	51	31	elasmobranch	sharks	CR	27.92000008	0.527	NO	NO	0.179999992	21.79	0.17	25.14	-0.48	29.06	0.26	26.73	-0.49
1030	Sphyr lewini	1638 . Sphyr lewini	1638	7/10/12	1034	-1330	Everest	10	7	2012	Cocos Island	81	79	68	935	NA	NA	35	NA	NA	192	5.5655	-87.047083	morning	1	81	40	20	60	41	61	21	elasmobranch	sharks	CR	28.26999855	0.616	NO	NO	0.399999976	22.61	0.99	26.54	0.92	28.86	0.06	27.75	0.53
1031	Carcharhinus galapagensis	3067 . Carcharhinus galapagensis	3067	7/9/19	3589	1225	Everest	9	7	2019	Cocos Island	81	80	65	805	27	17.1	35	70	35	190	5.5655	-87.047083	morning	1	81	40	20	60	41	61	21	elasmobranch	sharks	NT	28.32999992	0.628	NO	NO	0.439999998	21.34	-0.28	25.68	0.06	29.73	0.92	27.63	0.41
1032	Sphyr lewini	1224 . Sphyr lewini	1224	11/18/10	434	-1930	Everest	18	11	2010	Cocos Island	86	102	84	1514	NA	NA	NA	NA	NA	322	5.5655	-87.047083	afternoon	1	86	45	45	45	41	41	41	elasmobranch	sharks	CR	26.88999939	0.21	NO	NO	-0.209999993	20.03	-1.56	23.4	-1.58	27.07	-1.57	25.07	-1.58
1033	Sphyr lewini	2121 . Sphyr lewini	2121	8/4/14	1789	-575	Everest	4	8	2014	Cocos Island	86	80	60	830	NA	NA	NA	NA	NA	216	5.5655	-87.047083	morning	1	86	45	45	45	41	41	41	elasmobranch	sharks	CR	29.19999886	0.835	NO	NO	1.539999962	21.91	1.27	25.51	0.52	29.14	0.46	27.02	0.2
1034	Galeocerdo cuvier	2631 . Galeocerdo cuvier	2631	5/21/17	2810	446	Everest	21	5	2017	Cocos Island	86	67	53	846	26.4	16.4	30	61	31	141	5.5655	-87.047083	morning	1	86	45	45	45	41	41	41	elasmobranch	sharks	NT	28.20999908	0.603	NO	NO	-0.370000005	25.06	0.78	27.6	0.51	29.08	0.29	28.3	0.46
1035	Carcharhinus galapagensis	2631 . Carcharhinus galapagensis	2631	5/21/17	2810	446	Everest	21	5	2017	Cocos Island	86	67	53	846	26.4	16.4	30	61	31	141	5.5655	-87.047083	morning	1	86	45	35	55	41	51	31	elasmobranch	sharks	NT	28.20999908	0.603	NO	NO	-0.370000005	25.06	0.78	27.6	0.51	29.08	0.29	28.3	0.46
1036	Carcharhinus galapagensis	2121 . Carcharhinus galapagensis	2121	8/4/14	1789	-575	Everest	4	8	2014	Cocos Island	86	80	60	830	NA	NA	NA	NA	NA	216	5.5655	-87.047083	morning	1	86	45	30	60	41	56	26	elasmobranch	sharks	NT	29.19999886	0.835	NO	NO	1.539999962	21.91	1.27	25.51	0.52	29.14	0.46	27.02	0.2
1037	Taeniurops meyeni	3043 . Taeniurops meyeni	3043	6/10/19	3560	1196	Manuelita	10	6	2019	Cocos Island	64	45	35	1005	26.8	19.9	25	60	35	161	5.562967	-87.044533	morning	1	64	22.5	20	25	41.5	44	39	elasmobranch	rays	VU	28.21999931	0.605	NO	NO	-0.01	22.62	-0.26	26.81	0.38	29.62	0.78	28.24	0.59
1038	Sphyr lewini	3031 . Sphyr lewini	3031	5/28/19	3547	1183	Piedra 165	28	5	2019	Cocos Island	62	40	30	1045	27.6	25.1	35	NA	NA	148	5.573267	-87.063317	morning	1	62	20	20	20	42	42	42	elasmobranch	sharks	CR	28.11999893	0.581	NO	NO	-0.340000004	24.38	0.1	27.69	0.6	29.58	0.79	28.57	0.72
1039	Thunnus albacares	2578 . Thunnus albacares	2578	11/4/16	2612	248	Manuelita	4	11	2016	Cocos Island	62	50	40	1140	25.7	17.6	40	50	10	309	5.562967	-87.044533	morning	1	62	20	20	20	42	42	42	teleost	teleost	NT	26.81999969	0.189	NO	NO	-0.229999989	21.68	0.09	24.58	-0.4	28.27	-0.37	26.1	-0.55
1040	Carcharhinus falciformis	1151 . Carcharhinus falciformis	1151	7/25/10	318	-2046	Everest	25	7	2010	Cocos Island	82	95	75	830	NA	NA	NA	NA	NA	206	5.5655	-87.047083	morning	1	82	40	40	40	42	42	42	elasmobranch	sharks	VU	27.69999886	0.466	NO	NO	-0.049999997	20.08	-1.54	24.53	-1.09	28.09	-0.71	26.09	-1.13
1041	Carcharhinus falciformis	1237 . Carcharhinus falciformis	1237	12/13/10	459	-1905	Everest	13	12	2010	Cocos Island	82	70	60	1129	NA	NA	NA	NA	NA	347	5.5655	-87.047083	morning	1	82	40	40	40	42	42	42	elasmobranch	sharks	VU	26.76000023	0.174	NO	NO	-0.599999964	21.48	-1.34	23.5	-1.64	26.89	-1.6	24.95	-1.62
1042	Carcharhinus galapagensis	2346 . Carcharhinus galapagensis	2346	8/2/15	2152	-212	Everest	2	8	2015	Cocos Island	82	65	85	1120	NA	NA	NA	NA	NA	214	5.5655	-87.047083	morning	1	82	40	40	40	42	42	42	elasmobranch	sharks	NT	29.48999977	0.891	NO	NO	1.809999943	22.88	2.24	27.33	2.34	29.66	0.98	28.89	2.07
1043	Carcharhinus galapagensis	982 . Carcharhinus galapagensis	982	11/14/09	65	-2299	Everest	14	11	2009	Cocos Island	82	86	72	823	NA	NA	NA	NA	NA	318	5.5655	-87.047083	morning	1	82	40	40	40	42	42	42	elasmobranch	sharks	NT	26.32999992	0.082	NO	NO	-0.74000001	22.11	0.51	26.23	1.26	29.88	1.25	28.19	1.54
1044	Galeocerdo cuvier	3180 . Galeocerdo cuvier	3180	12/13/19	3746	1382	Everest	13	12	2019	Cocos Island	82	70	60	910	NA	NA	NA	NA	NA	347	5.5655	-87.047083	morning	1	82	40	40	40	42	42	42	elasmobranch	sharks	NT	27.39999962	0.373	NO	NO	0.039999999	23.16	0.34	25.47	0.33	29.5	1.01	27.07	0.5
1045	Mobula sp.	2315 . Mobula sp.	2315	6/12/15	2101	-263	Everest	12	6	2015	Cocos Island	82	75	65	850	28	16	NA	NA	NA	163	5.5655	-87.047083	morning	1	82	40	40	40	42	42	42	elasmobranch	rays	EN	29.23999977	0.844	NO	NO	1.039999962	25.42	2.54	28.1	1.66	29.93	1.09	28.96	1.32
1046	Sphyr lewini	1237 . Sphyr lewini	1237	12/13/10	459	-1905	Everest	13	12	2010	Cocos Island	82	70	60	1129	NA	NA	NA	NA	NA	347	5.5655	-87.047083	morning	1	82	40	40	40	42	42	42	elasmobranch	sharks	CR	26.76000023	0.174	NO	NO	-0.599999964	21.48	-1.34	23.5	-1.64	26.89	-1.6	24.95	-1.62
1047	Taeniurops meyeni	3180 . Taeniurops meyeni	3180	12/13/19	3746	1382	Everest	13	12	2019	Cocos Island	82	70	60	910	NA	NA	NA	NA	NA	347	5.5655	-87.047083	morning	1	82	40	40	40	42	42	42	elasmobranch	rays	VU	27.39999962	0.373	NO	NO	0.039999999	23.16	0.34	25.47	0.33	29.5	1.01	27.07	0.5
1048	Taeniurops meyeni	3163 . Taeniurops meyeni	3163	11/19/19	3722	1358	Everest	19	11	2019	Cocos Island	82	90	65	820	NA	NA	NA	NA	NA	323	5.5655	-87.047083	morning	1	82	40	40	40	42	42	42	elasmobranch	rays	VU	27.18000031	0.295	NO	NO	0.07	21.32	-0.27	25.46	0.48	29.47	0.84	27.26	0.61
1049	Sphyr lewini	2905 . Sphyr lewini	2905	10/6/18	3313	949	Everest	6	10	2018	Cocos Island	82	80	65	1010	26	15.7	40	70	30	279	5.5655	-87.047083	morning	1	82	40	40	40	42	42	42	elasmobranch	sharks	CR	27.53999901	0.42	NO	NO	0.449999988	21.23	0.43	25.78	0.86	29.61	0.95	27.55	0.86
1050	Thunnus albacares	2905 . Thunnus albacares	2905	10/6/18	3313	949	Everest	6	10	2018	Cocos Island	82	80	65	1010	26	15.7	40	70	30	279	5.5655	-87.047083	morning	1	82	40	40	40	42	42	42	teleost	teleost	NT	27.53999901	0.42	NO	NO	0.449999988	21.23	0.43	25.78	0.86	29.61	0.95	27.55	0.86
1051	Galeocerdo cuvier	2609 . Galeocerdo cuvier	2609	12/20/16	2658	294	Everest	20	12	2016	Cocos Island	82	105	85	915	26.2	16.9	50	65	15	355	5.5655	-87.047083	morning	1	82	40	40	40	42	42	42	elasmobranch	sharks	NT	27.64999962	0.453	NO	NO	0.189999998	23.35	0.53	24.78	-0.36	28.35	-0.14	26.16	-0.41
1052	Triaenodon obesus	2609 . Triaenodon obesus	2609	12/20/16	2658	294	Everest	20	12	2016	Cocos Island	82	105	85	915	26.2	16.9	50	65	15	355	5.5655	-87.047083	morning	1	82	40	40	40	42	42	42	elasmobranch	sharks	NT	27.64999962	0.453	NO	NO	0.189999998	23.35	0.53	24.78	-0.36	28.35	-0.14	26.16	-0.41
1053	Mobula sp.	2998 . Mobula sp.	2998	4/7/19	3496	1132	Everest	7	4	2019	Cocos Island	82	80	70	820	26.8	18.4	35	65	30	97	5.5655	-87.047083	morning	1	82	40	40	40	42	42	42	elasmobranch	rays	EN	29.29999924	0.856	NO	NO	0.099999994	25.68	0.08	28.17	0.67	29.24	0.73	28.6	0.82
1054	Acanthocybium solandri	2702 . Acanthocybium solandri	2702	10/12/17	2954	590	Everest	12	10	2017	Cocos Island	82	120	105	1410	26.1	16.6	45	60	15	285	5.5655	-87.047083	afternoon	1	82	40	40	40	42	42	42	teleost	teleost	LC	26.95999908	0.23	NO	NO	-0.079999998	19.45	-1.34	24.28	-0.64	28.55	-0.11	26.23	-0.46
1055	Acanthocybium solandri	3030 . Acanthocybium solandri	3030	5/21/19	3540	1176	Piedra 165	21	5	2019	Cocos Island	82	115	95	830	27.4	17.7	20	60	40	141	5.573267	-87.063317	morning	1	82	40	40	40	42	42	42	teleost	teleost	LC	29.09999847	0.814	NO	NO	0.529999971	24.38	0.1	27.69	0.6	29.58	0.79	28.57	0.72
1056	Sphyr lewini	1078 . Sphyr lewini	1078	5/4/10	236	-2128	Everest	4	5	2010	Cocos Island	82	92	75	1500	NA	NA	NA	NA	NA	124	5.5655	-87.047083	afternoon	1	82	40	35	45	42	47	37	elasmobranch	sharks	CR	28.72999954	0.729	NO	NO	-0.129999995	24.28	0	26.97	-0.11	29.03	0.24	27.68	-0.17
1057	Carcharhinus falciformis	1139 . Carcharhinus falciformis	1139	7/15/10	308	-2056	Everest	15	7	2010	Cocos Island	82	80	67	744	NA	NA	NA	NA	NA	196	5.5655	-87.047083	morning	1	82	40	30	50	42	52	32	elasmobranch	sharks	VU	28.15999985	0.59	NO	NO	0.340000004	20.08	-1.54	24.53	-1.09	28.09	-0.71	26.09	-1.13
1058	Carcharhinus galapagensis	2894 . Carcharhinus galapagensis	2894	9/21/18	3298	934	Everest	21	9	2018	Cocos Island	82	75	60	835	25.9	15.8	35	NA	NA	264	5.5655	-87.047083	morning	1	82	40	30	50	42	52	32	elasmobranch	sharks	NT	27.59999847	0.437	NO	NO	0.379999995	20.31	-0.03	25.2	0.35	29.17	0.48	27.1	0.38
1059	Carcharhinus galapagensis	977 . Carcharhinus galapagensis	977	11/11/09	62	-2302	Everest	11	11	2009	Cocos Island	82	74	59	1428	NA	NA	NA	NA	NA	315	5.5655	-87.047083	afternoon	1	82	40	30	50	42	52	32	elasmobranch	sharks	NT	26.04999924	0.044	NO	NO	-1.019999981	22.11	0.51	26.23	1.26	29.88	1.25	28.19	1.54
1060	Carcharhinus limbatus	2894 . Carcharhinus limbatus	2894	9/21/18	3298	934	Everest	21	9	2018	Cocos Island	82	75	60	835	25.9	15.8	35	NA	NA	264	5.5655	-87.047083	morning	1	82	40	30	50	42	52	32	elasmobranch	sharks	NT	27.59999847	0.437	NO	NO	0.379999995	20.31	-0.03	25.2	0.35	29.17	0.48	27.1	0.38
1061	Sphyr lewini	2891 . Sphyr lewini	2891	9/19/18	3296	932	Everest	19	9	2018	Cocos Island	82	60	45	1400	26	NA	NA	NA	NA	262	5.5655	-87.047083	afternoon	1	82	40	30	50	42	52	32	elasmobranch	sharks	CR	27.72999954	0.474	NO	NO	0.48999998	20.31	-0.03	25.2	0.35	29.17	0.48	27.1	0.38
1062	Sphyr lewini	2894 . Sphyr lewini	2894	9/21/18	3298	934	Everest	21	9	2018	Cocos Island	82	75	60	835	25.9	15.8	35	NA	NA	264	5.5655	-87.047083	morning	1	82	40	30	50	42	52	32	elasmobranch	sharks	CR	27.59999847	0.437	NO	NO	0.379999995	20.31	-0.03	25.2	0.35	29.17	0.48	27.1	0.38
1063	Sphyr lewini	2346 . Sphyr lewini	2346	8/2/15	2152	-212	Everest	2	8	2015	Cocos Island	82	65	85	1120	NA	NA	NA	NA	NA	214	5.5655	-87.047083	morning	1	82	40	30	50	42	52	32	elasmobranch	sharks	CR	29.48999977	0.891	NO	NO	1.809999943	22.88	2.24	27.33	2.34	29.66	0.98	28.89	2.07
1064	Sphyr lewini	1673 . Sphyr lewini	1673	9/3/12	1089	-1275	Everest	3	9	2012	Cocos Island	82	88	68	832	NA	NA	NA	NA	NA	247	5.5655	-87.047083	morning	1	82	40	30	50	42	52	32	elasmobranch	sharks	CR	28	0.548	NO	NO	0.599999964	20.83	0.49	25.28	0.43	29.12	0.43	27.24	0.51
1065	Sphyr lewini	2315 . Sphyr lewini	2315	6/12/15	2101	-263	Everest	12	6	2015	Cocos Island	82	75	65	850	28	16	NA	NA	NA	163	5.5655	-87.047083	morning	1	82	40	30	50	42	52	32	elasmobranch	sharks	CR	29.23999977	0.844	NO	NO	1.039999962	25.42	2.54	28.1	1.66	29.93	1.09	28.96	1.32
1066	Taeniurops meyeni	3164 . Taeniurops meyeni	3164	11/19/19	3722	1358	Everest	19	11	2019	Cocos Island	82	80	70	1220	NA	NA	NA	NA	NA	323	5.5655	-87.047083	afternoon	1	82	40	30	50	42	52	32	elasmobranch	rays	VU	27.18000031	0.295	NO	NO	0.07	21.32	-0.27	25.46	0.48	29.47	0.84	27.26	0.61
1067	Taeniurops meyeni	2609 . Taeniurops meyeni	2609	12/20/16	2658	294	Everest	20	12	2016	Cocos Island	82	105	85	915	26.2	16.9	50	65	15	355	5.5655	-87.047083	morning	1	82	40	30	50	42	52	32	elasmobranch	rays	VU	27.64999962	0.453	NO	NO	0.189999998	23.35	0.53	24.78	-0.36	28.35	-0.14	26.16	-0.41
1068	Carcharhinus falciformis	1078 . Carcharhinus falciformis	1078	5/4/10	236	-2128	Everest	4	5	2010	Cocos Island	82	92	75	1500	NA	NA	NA	NA	NA	124	5.5655	-87.047083	afternoon	1	82	40	20	60	42	62	22	elasmobranch	sharks	VU	28.72999954	0.729	NO	NO	-0.129999995	24.28	0	26.97	-0.11	29.03	0.24	27.68	-0.17
1069	Triaenodon obesus	948 . Triaenodon obesus	948	10/13/09	33	-2331	Everest	13	10	2009	Cocos Island	87	62	45	1131	NA	NA	NA	NA	NA	286	5.5655	-87.047083	morning	1	87	45	45	45	42	42	42	elasmobranch	sharks	NT	27.69999886	0.466	NO	NO	0.659999967	20.96	0.17	25.73	0.81	29.65	0.99	27.63	0.94
1070	Sphyr lewini	2356 . Sphyr lewini	2356	9/13/15	2194	-170	Everest	13	9	2015	Cocos Island	87	60	81	1545	27.7	NA	35	NA	NA	256	5.5655	-87.047083	afternoon	1	87	45	40	50	42	47	37	elasmobranch	sharks	CR	28.44999886	0.659	NO	NO	1.159999967	22.91	2.57	27.48	2.63	29.73	1.04	29	2.28
1071	Sphyr lewini	3054 . Sphyr lewini	3054	6/23/19	3573	1209	Everest	23	6	2019	Cocos Island	87	130	115	1125	27.3	15.8	40	80	40	174	5.5655	-87.047083	morning	1	87	45	40	50	42	47	37	elasmobranch	sharks	CR	28.07999992	0.571	NO	NO	0.029999999	22.62	-0.26	26.81	0.38	29.62	0.78	28.24	0.59
1072	Thunnus albacares	2630 . Thunnus albacares	2630	5/20/17	2809	445	Everest	20	5	2017	Cocos Island	87	80	45	1415	26.4	16.4	NA	NA	NA	140	5.5655	-87.047083	afternoon	1	87	45	35	55	42	52	32	teleost	teleost	NT	28.26000023	0.613	NO	NO	-0.329999983	25.06	0.78	27.6	0.51	29.08	0.29	28.3	0.46
1073	Carcharhinus galapagensis	2342 . Carcharhinus galapagensis	2342	7/25/15	2144	-220	Everest	25	7	2015	Cocos Island	90	90	75	835	28.08	0	35	80	45	206	5.5655	-87.047083	morning	1	90	48	48	48	42	42	42	elasmobranch	sharks	NT	29.30999947	0.859	NO	NO	1.559999943	24.48	2.87	27.79	2.17	29.8	1	28.82	1.6
1074	Sphyr lewini	1317 . Sphyr lewini	1317	4/3/11	570	-1794	Everest	3	4	2011	Cocos Island	80	90	85	830	NA	NA	NA	NA	NA	93	5.5655	-87.047083	morning	1	80	37.5	30	45	42.5	50	35	elasmobranch	sharks	CR	29.03999901	0.802	NO	NO	-0.170000002	25.76	0.16	27.18	-0.32	27.86	-0.64	27.02	-0.76
1075	Triaenodon obesus	2533 . Triaenodon obesus	2533	8/23/16	2539	175	Everest	23	8	2016	Cocos Island	80	90	80	830	26	15	25	60	35	236	5.5655	-87.047083	morning	1	80	37.5	25	50	42.5	55	30	elasmobranch	sharks	NT	27.77999878	0.487	NO	NO	0.269999981	21.03	0.39	24.53	-0.46	28.68	0	26.28	-0.54
1076	Rhinoptera steindachneri	1476 . Rhinoptera steindachneri	1476	11/29/11	810	-1554	Everest	29	11	2011	Cocos Island	68	89	79	1459	NA	NA	NA	NA	NA	333	5.5655	-87.047083	afternoon	1	68	25	25	25	43	43	43	elasmobranch	rays	NT	26.1099987	0.05	NO	NO	-1.110000014	20.79	-0.8	23.89	-1.09	27.87	-0.77	25.6	-1.05
1077	Galeocerdo cuvier	3185 . Galeocerdo cuvier	3185	12/26/19	3759	1395	Everest	26	12	2019	Cocos Island	78	100	85	1135	NA	NA	NA	NA	NA	360	5.5655	-87.047083	morning	1	78	35	30	40	43	48	38	elasmobranch	sharks	NT	28.02999878	0.557	NO	NO	0.459999979	23.16	0.34	25.47	0.33	29.5	1.01	27.07	0.5
1078	Carcharhinus limbatus	1058 . Carcharhinus limbatus	1058	4/8/10	210	-2154	Everest	8	4	2010	Cocos Island	83	90	80	1052	NA	NA	NA	NA	NA	98	5.5655	-87.047083	morning	1	83	40	40	40	43	43	43	elasmobranch	sharks	NT	29.63999939	0.917	NO	NO	0.449999988	26.05	0.45	28.05	0.55	29.25	0.74	28.36	0.59
1079	Rhincodon typus	1899 . Rhincodon typus	1899	7/16/13	1405	-959	Everest	16	7	2013	Cocos Island	83	80	63	1002	NA	NA	NA	NA	NA	197	5.5655	-87.047083	morning	1	83	40	40	40	43	43	43	elasmobranch	sharks	EN	26.87999916	0.208	NO	NO	-0.930000007	20.29	-1.33	24.97	-0.66	28.76	-0.04	26.91	-0.31
1080	Sphyr lewini	1185 . Sphyr lewini	1185	9/5/10	360	-2004	Everest	5	9	2010	Cocos Island	83	92	79	903	NA	NA	NA	NA	NA	248	5.5655	-87.047083	morning	1	83	40	40	40	43	43	43	elasmobranch	sharks	CR	27.25	0.321	NO	NO	-0.129999995	18.9	-1.44	23.59	-1.26	27.13	-1.56	25.07	-1.65
1081	Sphyr lewini	1079 . Sphyr lewini	1079	5/5/10	237	-2127	Everest	5	5	2010	Cocos Island	83	92	82	828	NA	NA	NA	NA	NA	125	5.5655	-87.047083	morning	1	83	40	40	40	43	43	43	elasmobranch	sharks	CR	29.05999947	0.806	NO	NO	0.219999999	24.28	0	26.97	-0.11	29.03	0.24	27.68	-0.17
1082	Thunnus albacares	3161 . Thunnus albacares	3161	11/18/19	3721	1357	Everest	18	11	2019	Cocos Island	83	80	70	830	NA	NA	NA	NA	NA	322	5.5655	-87.047083	morning	1	83	40	40	40	43	43	43	teleost	teleost	NT	27.1099987	0.273	NO	NO	0.01	21.32	-0.27	25.46	0.48	29.47	0.84	27.26	0.61
1083	Sphyr lewini	2233 . Sphyr lewini	2233	2/27/15	1996	-368	Everest	27	2	2015	Cocos Island	88	60	50	836	NA	NA	NA	NA	NA	58	5.5655	-87.047083	morning	1	88	45	45	45	43	43	43	elasmobranch	sharks	CR	29.03999901	0.802	NO	NO	0.059999999	25.59	-0.55	26.55	0.18	29.12	1.02	27.29	0.56
1084	Triaenodon obesus	2616 . Triaenodon obesus	2616	2/20/17	2720	356	Everest	20	2	2017	Cocos Island	81	115	105	920	29	NA	30	70	40	51	5.5655	-87.047083	morning	1	81	37.5	30	45	43.5	51	36	elasmobranch	sharks	NT	29.92000008	0.959	NO	YES	1.069999933	27.76	1.62	27	0.63	28.03	-0.07	26.87	0.14
1085	Sphyr lewini	3043 . Sphyr lewini	3043	6/10/19	3560	1196	Manuelita	10	6	2019	Cocos Island	64	45	35	1005	26.8	19.9	25	60	35	161	5.562967	-87.044533	morning	1	64	20	20	20	44	44	44	elasmobranch	sharks	CR	28.21999931	0.605	NO	NO	-0.01	22.62	-0.26	26.81	0.38	29.62	0.78	28.24	0.59
1086	Thunnus albacares	3043 . Thunnus albacares	3043	6/10/19	3560	1196	Manuelita	10	6	2019	Cocos Island	64	45	35	1005	26.8	19.9	25	60	35	161	5.562967	-87.044533	morning	1	64	20	20	20	44	44	44	teleost	teleost	NT	28.21999931	0.605	NO	NO	-0.01	22.62	-0.26	26.81	0.38	29.62	0.78	28.24	0.59
1087	Sphyr lewini	3184 . Sphyr lewini	3184	12/26/19	3759	1395	Everest	26	12	2019	Cocos Island	79	90	80	815	NA	NA	NA	NA	NA	360	5.5655	-87.047083	morning	1	79	35	20	50	44	59	29	elasmobranch	sharks	CR	28.02999878	0.557	NO	NO	0.459999979	23.16	0.34	25.47	0.33	29.5	1.01	27.07	0.5
1088	Carcharhinus falciformis	2078 . Carcharhinus falciformis	2078	6/10/14	1734	-630	Everest	10	6	2014	Cocos Island	84	90	64	1530	NA	NA	NA	NA	NA	161	5.5655	-87.047083	afternoon	1	84	40	40	40	44	44	44	elasmobranch	sharks	VU	29.23999977	0.844	NO	NO	1.00999999	24.51	1.64	27.32	0.89	29.43	0.59	28.11	0.46
1089	Carcharhinus falciformis	1012 . Carcharhinus falciformis	1012	12/28/09	109	-2255	Everest	28	12	2009	Cocos Island	84	61	43	1549	NA	NA	NA	NA	NA	362	5.5655	-87.047083	afternoon	1	84	40	40	40	44	44	44	elasmobranch	sharks	VU	27.78999901	0.49	NO	NO	0.179999992	23.16	0.35	26.67	1.53	29.67	1.18	28.3	1.72
1090	Carcharhinus falciformis	1080 . Carcharhinus falciformis	1080	5/5/10	237	-2127	Everest	5	5	2010	Cocos Island	84	108	96	1433	NA	NA	NA	NA	NA	125	5.5655	-87.047083	afternoon	1	84	40	40	40	44	44	44	elasmobranch	sharks	VU	29.05999947	0.806	NO	NO	0.219999999	24.28	0	26.97	-0.11	29.03	0.24	27.68	-0.17
1091	Carcharhinus falciformis	1210 . Carcharhinus falciformis	1210	11/11/10	427	-1937	Everest	11	11	2010	Cocos Island	84	90	72	1439	NA	NA	NA	NA	NA	315	5.5655	-87.047083	afternoon	1	84	40	40	40	44	44	44	elasmobranch	sharks	VU	26.1099987	0.05	NO	NO	-0.959999979	20.03	-1.56	23.4	-1.58	27.07	-1.57	25.07	-1.58
1092	Carcharhinus falciformis	1202 . Carcharhinus falciformis	1202	10/23/10	408	-1956	Everest	23	10	2010	Cocos Island	84	85	64	1154	NA	NA	NA	NA	NA	296	5.5655	-87.047083	morning	1	84	40	40	40	44	44	44	elasmobranch	sharks	VU	26.80999947	0.187	NO	NO	-0.219999999	19.06	-1.73	23.25	-1.66	27.06	-1.6	25.01	-1.68
1093	Carcharhinus galapagensis	1041 . Carcharhinus galapagensis	1041	3/14/10	185	-2179	Everest	14	3	2010	Cocos Island	84	118	102	847	NA	NA	NA	NA	NA	73	5.5655	-87.047083	morning	1	84	40	40	40	44	44	44	elasmobranch	sharks	NT	29.53999901	0.902	NO	NO	0.289999992	26.24	-0.4	27.73	0.6	29.21	1.02	28.29	1.08
1094	Sphyr lewini	1012 . Sphyr lewini	1012	12/28/09	109	-2255	Everest	28	12	2009	Cocos Island	84	61	43	1549	NA	NA	NA	NA	NA	362	5.5655	-87.047083	afternoon	1	84	40	40	40	44	44	44	elasmobranch	sharks	CR	27.78999901	0.49	NO	NO	0.179999992	23.16	0.35	26.67	1.53	29.67	1.18	28.3	1.72
1095	Sphyr lewini	1202 . Sphyr lewini	1202	10/23/10	408	-1956	Everest	23	10	2010	Cocos Island	84	85	64	1154	NA	NA	NA	NA	NA	296	5.5655	-87.047083	morning	1	84	40	40	40	44	44	44	elasmobranch	sharks	CR	26.80999947	0.187	NO	NO	-0.219999999	19.06	-1.73	23.25	-1.66	27.06	-1.6	25.01	-1.68
1096	Sphyr lewini	1080 . Sphyr lewini	1080	5/5/10	237	-2127	Everest	5	5	2010	Cocos Island	84	108	96	1433	NA	NA	NA	NA	NA	125	5.5655	-87.047083	afternoon	1	84	40	40	40	44	44	44	elasmobranch	sharks	CR	29.05999947	0.806	NO	NO	0.219999999	24.28	0	26.97	-0.11	29.03	0.24	27.68	-0.17
1097	Sphyr lewini	1032 . Sphyr lewini	1032	2/11/10	154	-2210	Everest	11	2	2010	Cocos Island	84	87	71	1418	NA	NA	NA	NA	NA	42	5.5655	-87.047083	afternoon	1	84	40	40	40	44	44	44	elasmobranch	sharks	CR	28.3599987	0.636	NO	NO	-0.299999982	26.08	-0.06	27.12	0.75	29.1	1	27.94	1.22
1098	Sphyr lewini	1210 . Sphyr lewini	1210	11/11/10	427	-1937	Everest	11	11	2010	Cocos Island	84	90	72	1439	NA	NA	NA	NA	NA	315	5.5655	-87.047083	afternoon	1	84	40	40	40	44	44	44	elasmobranch	sharks	CR	26.1099987	0.05	NO	NO	-0.959999979	20.03	-1.56	23.4	-1.58	27.07	-1.57	25.07	-1.58
1099	Sphyr lewini	2078 . Sphyr lewini	2078	6/10/14	1734	-630	Everest	10	6	2014	Cocos Island	84	90	64	1530	NA	NA	NA	NA	NA	161	5.5655	-87.047083	afternoon	1	84	40	40	40	44	44	44	elasmobranch	sharks	CR	29.23999977	0.844	NO	NO	1.00999999	24.51	1.64	27.32	0.89	29.43	0.59	28.11	0.46
1100	Sphyr lewini	2889 . Sphyr lewini	2889	9/11/18	3288	924	Everest	11	9	2018	Cocos Island	84	115	90	835	26.1	15.5	30	70	40	254	5.5655	-87.047083	morning	1	84	40	40	40	44	44	44	elasmobranch	sharks	CR	27.76999855	0.485	NO	NO	0.459999979	20.31	-0.03	25.2	0.35	29.17	0.48	27.1	0.38
1101	Aetobatus laticeps	3021 . Aetobatus laticeps	3021	5/15/19	3534	1170	Everest	15	5	2019	Cocos Island	84	65	55	1035	28.1	19.4	25	65	40	135	5.5655	-87.047083	morning	1	84	40	40	40	44	44	44	elasmobranch	rays	VU	29.34999847	0.866	NO	NO	0.669999957	24.38	0.1	27.69	0.6	29.58	0.79	28.57	0.72
1102	Mobula sp.	2066 . Mobula sp.	2066	5/20/14	1713	-651	Piedra 165	20	5	2014	Cocos Island	309	150	110	826	NA	NA	NA	NA	NA	140	5.573267	-87.063317	morning	1	309	265	250	280	44	59	29	elasmobranch	rays	EN	28.93000031	0.776	NO	NO	0.340000004	25.57	1.3	27.69	0.61	29.56	0.77	28.31	0.46
1103	Sphyr lewini	1375 . Sphyr lewini	1375	7/3/11	661	-1703	Everest	3	7	2011	Cocos Island	82	53	32	950	NA	NA	NA	NA	NA	184	5.5655	-87.047083	morning	1	82	37.5	35	40	44.5	47	42	elasmobranch	sharks	CR	27.40999985	0.376	NO	NO	-0.539999962	22.07	0.45	25.61	-0.01	28.47	-0.33	26.96	-0.26
1104	Carcharhinus falciformis	1138 . Carcharhinus falciformis	1138	7/14/10	307	-2057	Everest	14	7	2010	Cocos Island	87	113	93	1510	NA	NA	NA	NA	NA	195	5.5655	-87.047083	afternoon	1	87	42.5	30	55	44.5	57	32	elasmobranch	sharks	VU	28.32999992	0.628	NO	NO	0.5	20.08	-1.54	24.53	-1.09	28.09	-0.71	26.09	-1.13
1105	Carcharhinus falciformis	1208 . Carcharhinus falciformis	1208	10/26/10	411	-1953	Everest	26	10	2010	Cocos Island	70	94	64	1456	NA	NA	NA	NA	NA	299	5.5655	-87.047083	afternoon	1	70	25	25	25	45	45	45	elasmobranch	sharks	VU	26.79999924	0.185	NO	NO	-0.229999989	19.06	-1.73	23.25	-1.66	27.06	-1.6	25.01	-1.68
1106	Carcharhinus limbatus	1208 . Carcharhinus limbatus	1208	10/26/10	411	-1953	Everest	26	10	2010	Cocos Island	70	94	64	1456	NA	NA	NA	NA	NA	299	5.5655	-87.047083	afternoon	1	70	25	25	25	45	45	45	elasmobranch	sharks	NT	26.79999924	0.185	NO	NO	-0.229999989	19.06	-1.73	23.25	-1.66	27.06	-1.6	25.01	-1.68
1107	Sphyr lewini	2550 . Sphyr lewini	2550	9/26/16	2573	209	Manuelita	26	9	2016	Cocos Island	70	55	45	1155	25	NA	NA	NA	NA	270	5.562967	-87.044533	morning	1	70	25	20	30	45	50	40	elasmobranch	sharks	CR	27.14999962	0.287	NO	NO	-0.029999999	20.87	0.53	24.67	-0.18	28.48	-0.21	26.11	-0.61
1108	Sphyr lewini	2753 . Sphyr lewini	2753	2/8/18	3073	709	Manuelita	8	2	2018	Cocos Island	70	60	53	1030	NA	NA	60	NA	NA	39	5.562967	-87.044533	morning	1	70	25	20	30	45	50	40	elasmobranch	sharks	CR	28.68999863	0.72	NO	NO	0.119999997	25.57	-0.57	25.36	-1.01	27.86	-0.24	25.83	-0.9
1109	Taeniurops meyeni	2908 . Taeniurops meyeni	2908	10/14/18	3321	957	Manuelita	14	10	2018	Cocos Island	70	60	45	1040	25.8	15.8	40	NA	NA	287	5.562967	-87.044533	morning	1	70	25	20	30	45	50	40	elasmobranch	rays	VU	27.09000015	0.266	NO	NO	0.07	21.23	0.43	25.78	0.86	29.61	0.95	27.55	0.86
1110	Sphyr lewini	2553 . Sphyr lewini	2553	9/28/16	2575	211	Everest	28	9	2016	Cocos Island	75	85	65	845	26.2	16.8	30	NA	NA	272	5.5655	-87.047083	morning	1	75	30	20	40	45	55	35	elasmobranch	sharks	CR	27.18999863	0.299	NO	NO	0.029999999	20.87	0.53	24.67	-0.18	28.48	-0.21	26.11	-0.61
1111	Carcharhinus falciformis	1943 . Carcharhinus falciformis	1943	9/10/13	1461	-903	Everest	10	9	2013	Cocos Island	80	135	115	1420	NA	NA	NA	NA	NA	253	5.5655	-87.047083	afternoon	1	80	35	35	35	45	45	45	elasmobranch	sharks	VU	27.40999985	0.376	NO	NO	0.089999996	19.78	-0.57	24.72	-0.13	28.7	0.01	26.65	-0.07
1112	Sphyr lewini	1118 . Sphyr lewini	1118	6/17/10	280	-2084	Everest	17	6	2010	Cocos Island	80	56	36	1042	NA	NA	NA	NA	NA	168	5.5655	-87.047083	morning	1	80	35	35	35	45	45	45	elasmobranch	sharks	CR	28.48999977	0.668	NO	NO	0.370000005	22.6	-0.27	25.75	-0.68	28.64	-0.21	27	-0.65
1113	Sphyr lewini	1103 . Sphyr lewini	1103	5/29/10	261	-2103	Everest	29	5	2010	Cocos Island	80	90	80	1108	NA	NA	NA	NA	NA	149	5.5655	-87.047083	morning	1	80	35	35	35	45	45	45	elasmobranch	sharks	CR	28.68000031	0.718	NO	NO	0.239999995	24.28	0	26.97	-0.11	29.03	0.24	27.68	-0.17
1114	Sphyr lewini	1114 . Sphyr lewini	1114	6/16/10	279	-2085	Everest	16	6	2010	Cocos Island	80	62	39	844	NA	NA	NA	NA	NA	167	5.5655	-87.047083	morning	1	80	35	35	35	45	45	45	elasmobranch	sharks	CR	28.51000023	0.673	NO	NO	0.379999995	22.6	-0.27	25.75	-0.68	28.64	-0.21	27	-0.65
1115	Carcharhinus limbatus	2545 . Carcharhinus limbatus	2545	9/14/16	2561	197	Everest	14	9	2016	Cocos Island	80	140	120	905	25.8	16	30	70	40	258	5.5655	-87.047083	morning	1	80	35	35	35	45	45	45	elasmobranch	sharks	NT	27.26999855	0.327	NO	NO	-0.01	20.87	0.53	24.67	-0.18	28.48	-0.21	26.11	-0.61
1116	Carcharhinus falciformis	1157 . Carcharhinus falciformis	1157	8/7/10	331	-2033	Everest	7	8	2010	Cocos Island	80	90	77	945	NA	NA	NA	NA	NA	219	5.5655	-87.047083	morning	1	80	35	30	40	45	50	40	elasmobranch	sharks	VU	27.43000031	0.383	NO	NO	-0.219999999	19.27	-1.37	23.87	-1.12	27.47	-1.2	25.5	-1.32
1117	Carcharhinus falciformis	1737 . Carcharhinus falciformis	1737	11/18/12	1165	-1199	Everest	18	11	2012	Cocos Island	80	53	48	1028	NA	NA	NA	NA	NA	323	5.5655	-87.047083	morning	1	80	35	30	40	45	50	40	elasmobranch	sharks	VU	27.26999855	0.327	NO	NO	0.159999996	21.21	-0.38	25.11	0.14	29.17	0.54	27.01	0.36
1118	Sphyr lewini	1319 . Sphyr lewini	1319	4/3/11	570	-1794	Everest	3	4	2011	Cocos Island	80	65	65	1545	NA	NA	NA	NA	NA	93	5.5655	-87.047083	afternoon	1	80	35	30	40	45	50	40	elasmobranch	sharks	CR	29.03999901	0.802	NO	NO	-0.170000002	25.76	0.16	27.18	-0.32	27.86	-0.64	27.02	-0.76
1119	Sphyr lewini	1828 . Sphyr lewini	1828	4/17/13	1315	-1049	Everest	17	4	2013	Cocos Island	80	85	80	830	NA	NA	NA	NA	NA	107	5.5655	-87.047083	morning	1	80	35	30	40	45	50	40	elasmobranch	sharks	CR	28.56999969	0.69	NO	NO	-0.569999993	24.74	-0.86	27.35	-0.15	28.47	-0.03	27.68	-0.1
1120	Sphyr lewini	910 . Sphyr lewini	910	9/11/09	1	-2363	Everest	11	9	2009	Cocos Island	80	130	90	1025	NA	NA	NA	NA	NA	254	5.5655	-87.047083	morning	1	80	35	30	40	45	50	40	elasmobranch	sharks	CR	28.5	0.671	NO	NO	1.189999938	20.82	0.47	25.66	0.8	29.28	0.58	27.47	0.75
1121	Sphyr lewini	1242 . Sphyr lewini	1242	12/15/10	461	-1903	Everest	15	12	2010	Cocos Island	80	110	100	1545	NA	NA	NA	NA	NA	349	5.5655	-87.047083	afternoon	1	80	35	30	40	45	50	40	elasmobranch	sharks	CR	25.93999863	0.035	NO	NO	-1.439999938	21.48	-1.34	23.5	-1.64	26.89	-1.6	24.95	-1.62
1122	Sphyr lewini	1668 . Sphyr lewini	1668	8/23/12	1078	-1286	Everest	23	8	2012	Cocos Island	80	58	43	1013	NA	NA	NA	NA	NA	236	5.5655	-87.047083	morning	1	80	35	30	40	45	50	40	elasmobranch	sharks	CR	27.54999924	0.423	NO	NO	0.039999999	20.99	0.35	25.72	0.73	29.1	0.42	27.55	0.73
1123	Sphyr lewini	2915 . Sphyr lewini	2915	10/19/18	3326	962	Everest	19	10	2018	Cocos Island	80	80	70	815	25.7	16.1	40	75	35	292	5.5655	-87.047083	morning	1	80	35	30	40	45	50	40	elasmobranch	sharks	CR	27.1099987	0.273	NO	NO	0.089999996	21.23	0.43	25.78	0.86	29.61	0.95	27.55	0.86
1124	Galeocerdo cuvier	2546 . Galeocerdo cuvier	2546	9/15/16	2562	198	Everest	15	9	2016	Cocos Island	80	120	85	840	26	16	20	65	45	259	5.5655	-87.047083	morning	1	80	35	30	40	45	50	40	elasmobranch	sharks	NT	27.30999947	0.339	NO	NO	0.039999999	20.87	0.53	24.67	-0.18	28.48	-0.21	26.11	-0.61
1125	Thunnus albacares	2507 . Thunnus albacares	2507	7/14/16	2499	135	Everest	14	7	2016	Cocos Island	80	100	80	1420	26	16.1	35	60	25	196	5.5655	-87.047083	afternoon	1	80	35	30	40	45	50	40	teleost	teleost	NT	27.59999847	0.437	NO	NO	-0.239999995	21.79	0.17	25.14	-0.48	29.06	0.26	26.73	-0.49
1126	Thunnus albacares	2915 . Thunnus albacares	2915	10/19/18	3326	962	Everest	19	10	2018	Cocos Island	80	80	70	815	25.7	16.1	40	75	35	292	5.5655	-87.047083	morning	1	80	35	20	50	45	60	30	teleost	teleost	NT	27.1099987	0.273	NO	NO	0.089999996	21.23	0.43	25.78	0.86	29.61	0.95	27.55	0.86
1127	Thunnus albacares	2772 . Thunnus albacares	2772	3/27/18	3120	756	Everest	27	3	2018	Cocos Island	80	90	60	1020	NA	15.6	25	70	45	86	5.5655	-87.047083	morning	1	80	35	20	50	45	60	30	teleost	teleost	NT	29.8599987	0.952	NO	YES	0.610000014	25.83	-0.8	26.37	-0.76	28.14	-0.05	26.48	-0.73
1128	Carcharhinus galapagensis	2920 . Carcharhinus galapagensis	2920	10/31/18	3338	974	Everest	31	10	2018	Cocos Island	80	90	75	1555	25.5	16.3	40	65	25	304	5.5655	-87.047083	afternoon	1	80	35	20	50	45	60	30	elasmobranch	sharks	NT	26.44999886	0.105	NO	NO	-0.599999964	21.23	0.43	25.78	0.86	29.61	0.95	27.55	0.86
1129	Thunnus albacares	2920 . Thunnus albacares	2920	10/31/18	3338	974	Everest	31	10	2018	Cocos Island	80	90	75	1555	25.5	16.3	40	65	25	304	5.5655	-87.047083	afternoon	1	80	35	20	50	45	60	30	teleost	teleost	NT	26.44999886	0.105	NO	NO	-0.599999964	21.23	0.43	25.78	0.86	29.61	0.95	27.55	0.86
1130	Thunnus albacares	2708 . Thunnus albacares	2708	10/24/17	2966	602	Everest	24	10	2017	Cocos Island	80	60	48	1105	26	16.9	45	55	10	297	5.5655	-87.047083	morning	1	80	35	20	50	45	60	30	teleost	teleost	NT	26.59999847	0.133	NO	NO	-0.419999987	19.45	-1.34	24.28	-0.64	28.55	-0.11	26.23	-0.46
1131	Thunnus albacares	2781 . Thunnus albacares	2781	3/31/18	3124	760	Everest	31	3	2018	Cocos Island	80	65	45	1100	28.4	15.7	30	50	20	90	5.5655	-87.047083	morning	1	80	35	20	50	45	60	30	teleost	teleost	NT	29.48999977	0.891	NO	NO	0.25999999	25.83	-0.8	26.37	-0.76	28.14	-0.05	26.48	-0.73
1132	Carcharhinus falciformis	1243 . Carcharhinus falciformis	1243	12/16/10	462	-1902	Everest	16	12	2010	Cocos Island	85	88	82	834	NA	NA	NA	NA	NA	350	5.5655	-87.047083	morning	1	85	40	40	40	45	45	45	elasmobranch	sharks	VU	25.43000031	0.008	NO	NO	-1.959999919	21.48	-1.34	23.5	-1.64	26.89	-1.6	24.95	-1.62
1133	Sphyr lewini	2598 . Sphyr lewini	2598	12/5/16	2643	279	Everest	5	12	2016	Cocos Island	85	220	210	950	25.2	15.4	50	NA	NA	340	5.5655	-87.047083	morning	1	85	40	40	40	45	45	45	elasmobranch	sharks	CR	26.88999939	0.21	NO	NO	-0.379999995	23.35	0.53	24.78	-0.36	28.35	-0.14	26.16	-0.41
1134	Sphyr lewini	2508 . Sphyr lewini	2508	7/23/16	2508	144	Everest	23	7	2016	Cocos Island	100	130	100	1240	26	14.3	25	50	25	205	5.5655	-87.047083	afternoon	1	100	55	40	70	45	60	30	elasmobranch	sharks	CR	27.84999847	0.507	NO	NO	0.089999996	21.79	0.17	25.14	-0.48	29.06	0.26	26.73	-0.49
1135	Mobula sp.	1001 . Mobula sp.	1001	12/10/09	91	-2273	Wall	10	12	2009	Cocos Island	220	108	64	1226	NA	NA	NA	NA	NA	344	5.580283	-87.055233	afternoon	1	220	175	100	220	45	120	0	elasmobranch	rays	EN	28.51999855	0.676	NO	NO	1.189999938	23.16	0.35	26.67	1.53	29.67	1.18	28.3	1.72
1136	Mobula sp.	2302 . Mobula sp.	2302	5/29/15	2087	-277	Piedra 165	29	5	2015	Cocos Island	305	125	90	1435	28.8	12	35	90	55	149	5.573267	-87.063317	afternoon	1	305	260	260	260	45	45	45	elasmobranch	rays	EN	29.84000015	0.949	NO	NO	1.399999976	26.71	2.43	28.28	1.19	29.88	1.09	28.88	1.03
1137	Sphyr lewini	3025 . Sphyr lewini	3025	5/17/19	3536	1172	Piedra 165	17	5	2019	Cocos Island	305	140	95	1440	27.9	11.1	35	85	50	137	5.573267	-87.063317	afternoon	1	305	260	260	260	45	45	45	elasmobranch	sharks	CR	29.13999939	0.822	NO	NO	0.48999998	24.38	0.1	27.69	0.6	29.58	0.79	28.57	0.72
1138	Sphyr lewini	2817 . Sphyr lewini	2817	5/24/18	3178	814	Manuelita	24	5	2018	Cocos Island	71	60	40	1015	27.5	18.5	30	60	30	144	5.562967	-87.044533	morning	1	71	25	20	30	46	51	41	elasmobranch	sharks	CR	28.92000008	0.773	NO	NO	0.399999976	23.73	-0.54	26.94	-0.15	29.01	0.22	27.72	-0.13
1139	Sphyr lewini	1500 . Sphyr lewini	1500	12/16/11	827	-1537	Everest	16	12	2011	Cocos Island	76	57	50	1500	NA	NA	NA	NA	NA	350	5.5655	-87.047083	afternoon	1	76	30	25	35	46	51	41	elasmobranch	sharks	CR	26.14999962	0.057	NO	NO	-1.24000001	21.85	-0.96	24.2	-0.94	27.39	-1.1	25.53	-1.04
1140	Thunnus albacares	1500 . Thunnus albacares	1500	12/16/11	827	-1537	Everest	16	12	2011	Cocos Island	76	57	50	1500	NA	NA	NA	NA	NA	350	5.5655	-87.047083	afternoon	1	76	30	20	40	46	56	36	teleost	teleost	NT	26.14999962	0.057	NO	NO	-1.24000001	21.85	-0.96	24.2	-0.94	27.39	-1.1	25.53	-1.04
1141	Aetobatus laticeps	2382 . Aetobatus laticeps	2382	11/7/15	2249	-115	Everest	7	11	2015	Cocos Island	81	70	60	850	26.5	16.5	40	60	20	311	5.5655	-87.047083	morning	1	81	35	35	35	46	46	46	elasmobranch	rays	VU	27.86999893	0.513	NO	NO	0.810000002	23.83	2.24	27.91	2.93	30.3	1.67	29.6	2.95
1142	Carcharhinus limbatus	3003 . Carcharhinus limbatus	3003	4/18/19	3507	1143	Everest	18	4	2019	Cocos Island	81	90	80	1125	NA	NA	NA	NA	NA	108	5.5655	-87.047083	morning	1	81	35	30	40	46	51	41	elasmobranch	sharks	NT	29.77999878	0.939	NO	NO	0.649999976	25.68	0.08	28.17	0.67	29.24	0.73	28.6	0.82
1143	Sphyr lewini	1901 . Sphyr lewini	1901	7/17/13	1406	-958	Everest	17	7	2013	Cocos Island	81	75	60	825	NA	NA	NA	NA	NA	198	5.5655	-87.047083	morning	1	81	35	30	40	46	51	41	elasmobranch	sharks	CR	26.78999901	0.182	NO	NO	-1.019999981	20.29	-1.33	24.97	-0.66	28.76	-0.04	26.91	-0.31
1144	Triaenodon obesus	3003 . Triaenodon obesus	3003	4/18/19	3507	1143	Everest	18	4	2019	Cocos Island	81	90	80	1125	NA	NA	NA	NA	NA	108	5.5655	-87.047083	morning	1	81	35	30	40	46	51	41	elasmobranch	sharks	NT	29.77999878	0.939	NO	NO	0.649999976	25.68	0.08	28.17	0.67	29.24	0.73	28.6	0.82
1145	Triaenodon obesus	2500 . Triaenodon obesus	2500	7/11/16	2496	132	Everest	11	7	2016	Cocos Island	81	75	60	840	27	15.5	35	70	35	193	5.5655	-87.047083	morning	1	81	35	30	40	46	51	41	elasmobranch	sharks	NT	27.37999916	0.366	NO	NO	-0.479999989	21.79	0.17	25.14	-0.48	29.06	0.26	26.73	-0.49
1146	Thunnus albacares	3067 . Thunnus albacares	3067	7/9/19	3589	1225	Everest	9	7	2019	Cocos Island	81	80	65	805	27	17.1	35	70	35	190	5.5655	-87.047083	morning	1	81	35	20	50	46	61	31	teleost	teleost	NT	28.32999992	0.628	NO	NO	0.439999998	21.34	-0.28	25.68	0.06	29.73	0.92	27.63	0.41
1147	Carcharhinus falciformis	1586 . Carcharhinus falciformis	1586	4/23/12	956	-1408	Everest	23	4	2012	Cocos Island	86	92	87	808	NA	NA	NA	NA	NA	114	5.5655	-87.047083	morning	1	86	40	40	40	46	46	46	elasmobranch	sharks	VU	29.63999939	0.917	NO	NO	0.599999964	26.9	1.3	27.58	0.08	28.16	-0.34	27.38	-0.39
1148	Carcharhinus limbatus	1020 . Carcharhinus limbatus	1020	1/2/10	114	-2250	Everest	2	1	2010	Cocos Island	86	109	84	836	NA	NA	NA	NA	NA	2	5.5655	-87.047083	morning	1	86	40	40	40	46	46	46	elasmobranch	sharks	NT	28.14999962	0.587	NO	NO	0.449999988	24.82	0.3	26.63	1	29.51	1.21	28.07	1.5
1149	Taeniurops meyeni	2724 . Taeniurops meyeni	2724	11/22/17	2995	631	Manuelita	22	11	2017	Cocos Island	86	70	55	1920	25.3	17.8	40	55	15	326	5.562967	-87.044533	afternoon	1	86	40	40	40	46	46	46	elasmobranch	rays	VU	26.64999962	0.145	NO	NO	-0.5	20.44	-1.15	23.92	-1.05	28.46	-0.18	25.79	-0.86
1150	Sphyr lewini	2865 . Sphyr lewini	2865	8/14/18	3260	896	Dirty Rock	14	8	2018	Cocos Island	72	80	50	825	26.2	17.7	30	70	40	226	5.548883	-87.081633	morning	1	72	25	20	30	47	52	42	elasmobranch	sharks	CR	27.5	0.407	NO	NO	-0.099999994	20.66	0.02	25.14	0.15	29.19	0.51	27.11	0.29
1151	Carcharhinus falciformis	1437 . Carcharhinus falciformis	1437	8/29/11	718	-1646	Everest	29	8	2011	Cocos Island	82	110	105	825	NA	NA	NA	NA	NA	241	5.5655	-87.047083	morning	1	82	35	35	35	47	47	47	elasmobranch	sharks	VU	27.01000023	0.245	NO	NO	-0.439999998	20.64	0	24.58	-0.42	28.32	-0.36	26.19	-0.64
1152	Sphyr lewini	1139 . Sphyr lewini	1139	7/15/10	308	-2056	Everest	15	7	2010	Cocos Island	82	80	67	744	NA	NA	NA	NA	NA	196	5.5655	-87.047083	morning	1	82	35	35	35	47	47	47	elasmobranch	sharks	CR	28.15999985	0.59	NO	NO	0.340000004	20.08	-1.54	24.53	-1.09	28.09	-0.71	26.09	-1.13
1153	Triaenodon obesus	2527 . Triaenodon obesus	2527	8/20/16	2536	172	Everest	20	8	2016	Cocos Island	82	100	80	825	26	NA	25	55	30	233	5.5655	-87.047083	morning	1	82	35	35	35	47	47	47	elasmobranch	sharks	NT	27.51999855	0.414	NO	NO	-0.02	21.03	0.39	24.53	-0.46	28.68	0	26.28	-0.54
1154	Sphyr lewini	1229 . Sphyr lewini	1229	11/30/10	446	-1918	Everest	30	11	2010	Cocos Island	82	69	57	1111	NA	NA	NA	NA	NA	334	5.5655	-87.047083	morning	1	82	35	30	40	47	52	42	elasmobranch	sharks	CR	25.47999954	0.011	NO	NO	-1.74000001	20.03	-1.56	23.4	-1.58	27.07	-1.57	25.07	-1.58
1155	Aetobatus laticeps	2609 . Aetobatus laticeps	2609	12/20/16	2658	294	Everest	20	12	2016	Cocos Island	82	105	85	915	26.2	16.9	50	65	15	355	5.5655	-87.047083	morning	1	82	35	30	40	47	52	42	elasmobranch	rays	VU	27.64999962	0.453	NO	NO	0.189999998	23.35	0.53	24.78	-0.36	28.35	-0.14	26.16	-0.41
1156	Acanthocybium solandri	2633 . Acanthocybium solandri	2633	5/22/17	2811	447	Everest	22	5	2017	Cocos Island	82	37	20	1313	26	17.4	44	70	26	142	5.5655	-87.047083	afternoon	1	82	35	25	45	47	57	37	teleost	teleost	LC	28.3599987	0.636	NO	NO	-0.199999988	25.06	0.78	27.6	0.51	29.08	0.29	28.3	0.46
1157	Sphyr lewini	1133 . Sphyr lewini	1133	7/12/10	305	-2059	Everest	12	7	2010	Cocos Island	82	103	92	1144	NA	NA	NA	NA	NA	193	5.5655	-87.047083	morning	1	82	35	20	50	47	62	32	elasmobranch	sharks	CR	28.01000023	0.551	NO	NO	0.149999991	20.08	-1.54	24.53	-1.09	28.09	-0.71	26.09	-1.13
1158	Taeniurops meyeni	2527 . Taeniurops meyeni	2527	8/20/16	2536	172	Everest	20	8	2016	Cocos Island	82	100	80	825	26	NA	25	55	30	233	5.5655	-87.047083	morning	1	82	35	20	50	47	62	32	elasmobranch	rays	VU	27.51999855	0.414	NO	NO	-0.02	21.03	0.39	24.53	-0.46	28.68	0	26.28	-0.54
1159	Carcharhinus limbatus	3190 . Carcharhinus limbatus	3190	12/29/19	3762	1398	Everest	29	12	2019	Cocos Island	87	125	115	830	NA	NA	NA	NA	NA	363	5.5655	-87.047083	morning	1	87	40	40	40	47	47	47	elasmobranch	sharks	NT	27.92000008	0.527	NO	NO	0.299999982	23.16	0.34	25.47	0.33	29.5	1.01	27.07	0.5
1160	Sphyr lewini	948 . Sphyr lewini	948	10/13/09	33	-2331	Everest	13	10	2009	Cocos Island	87	62	45	1131	NA	NA	NA	NA	NA	286	5.5655	-87.047083	morning	1	87	40	40	40	47	47	47	elasmobranch	sharks	CR	27.69999886	0.466	NO	NO	0.659999967	20.96	0.17	25.73	0.81	29.65	0.99	27.63	0.94
1161	Sphyr lewini	2867 . Sphyr lewini	2867	8/15/18	3261	897	Everest	15	8	2018	Cocos Island	87	120	110	915	25.6	16.1	40	72	32	227	5.5655	-87.047083	morning	1	87	40	40	40	47	47	47	elasmobranch	sharks	CR	27.77999878	0.487	NO	NO	0.189999998	20.66	0.02	25.14	0.15	29.19	0.51	27.11	0.29
1162	Taeniurops meyeni	2867 . Taeniurops meyeni	2867	8/15/18	3261	897	Everest	15	8	2018	Cocos Island	87	120	110	915	25.6	16.1	40	72	32	227	5.5655	-87.047083	morning	1	87	40	40	40	47	47	47	elasmobranch	rays	VU	27.77999878	0.487	NO	NO	0.189999998	20.66	0.02	25.14	0.15	29.19	0.51	27.11	0.29
1163	Thunnus albacares	2867 . Thunnus albacares	2867	8/15/18	3261	897	Everest	15	8	2018	Cocos Island	87	120	110	915	25.6	16.1	40	72	32	227	5.5655	-87.047083	morning	1	87	40	40	40	47	47	47	teleost	teleost	NT	27.77999878	0.487	NO	NO	0.189999998	20.66	0.02	25.14	0.15	29.19	0.51	27.11	0.29
1164	Mobula sp.	2568 . Mobula sp.	2568	10/14/16	2591	227	Piedra 165	14	10	2016	Cocos Island	307	130	100	1105	26	12.1	50	100	50	288	5.573267	-87.063317	morning	1	307	260	260	260	47	47	47	elasmobranch	rays	EN	27.17000008	0.292	NO	NO	0.140000001	21.18	0.39	24.47	-0.45	28.26	-0.4	25.96	-0.73
1165	Sphyr lewini	2542 . Sphyr lewini	2542	9/5/16	2552	188	Everest	5	9	2016	Cocos Island	80	94	78	830	26	16.5	20	NA	NA	249	5.5655	-87.047083	morning	1	80	32.5	25	40	47.5	55	40	elasmobranch	sharks	CR	27.54999924	0.423	NO	NO	0.170000002	20.87	0.53	24.67	-0.18	28.48	-0.21	26.11	-0.61
1166	Carcharhinus falciformis	1088 . Carcharhinus falciformis	1088	5/9/10	241	-2123	Everest	9	5	2010	Cocos Island	80	74	50	1400	NA	NA	NA	NA	NA	129	5.5655	-87.047083	afternoon	1	80	32.5	20	45	47.5	60	35	elasmobranch	sharks	VU	29.46999931	0.888	NO	NO	0.689999998	24.28	0	26.97	-0.11	29.03	0.24	27.68	-0.17
1167	Triaenodon obesus	1092 . Triaenodon obesus	1092	5/17/10	249	-2115	Manuelita	17	5	2010	Cocos Island	83	88	74	1430	NA	NA	NA	NA	NA	137	5.562967	-87.044533	afternoon	1	83	35	25	45	48	58	38	elasmobranch	sharks	NT	28.81999969	0.749	NO	NO	0.179999992	24.28	0	26.97	-0.11	29.03	0.24	27.68	-0.17
1168	Carcharhinus galapagensis	2712 . Carcharhinus galapagensis	2712	10/27/17	2969	605	Everest	27	10	2017	Cocos Island	88	80	65	950	25.6	NA	40	55	15	300	5.5655	-87.047083	morning	1	88	40	35	45	48	53	43	elasmobranch	sharks	NT	26.93000031	0.222	NO	NO	-0.099999994	19.45	-1.34	24.28	-0.64	28.55	-0.11	26.23	-0.46
1169	Sphyr lewini	1265 . Sphyr lewini	1265	1/10/11	487	-1877	Everest	10	1	2011	Cocos Island	79	69	64	1100	NA	NA	NA	NA	NA	10	5.5655	-87.047083	morning	1	79	30	30	30	49	49	49	elasmobranch	sharks	CR	25.79999924	0.025	NO	NO	-2.039999962	24.08	-0.44	24.31	-1.32	26.72	-1.58	24.93	-1.64
1170	Sphyr lewini	1259 . Sphyr lewini	1259	1/8/11	485	-1879	Everest	8	1	2011	Cocos Island	79	60	50	950	NA	NA	NA	NA	NA	8	5.5655	-87.047083	morning	1	79	30	30	30	49	49	49	elasmobranch	sharks	CR	26.45999908	0.107	NO	NO	-1.350000024	24.08	-0.44	24.31	-1.32	26.72	-1.58	24.93	-1.64
1171	Carcharhinus falciformis	1259 . Carcharhinus falciformis	1259	1/8/11	485	-1879	Everest	8	1	2011	Cocos Island	79	60	50	950	NA	NA	NA	NA	NA	8	5.5655	-87.047083	morning	1	79	30	20	40	49	59	39	elasmobranch	sharks	VU	26.45999908	0.107	NO	NO	-1.350000024	24.08	-0.44	24.31	-1.32	26.72	-1.58	24.93	-1.64
1172	Taeniurops meyeni	3184 . Taeniurops meyeni	3184	12/26/19	3759	1395	Everest	26	12	2019	Cocos Island	79	90	80	815	NA	NA	NA	NA	NA	360	5.5655	-87.047083	morning	1	79	30	20	40	49	59	39	elasmobranch	rays	VU	28.02999878	0.557	NO	NO	0.459999979	23.16	0.34	25.47	0.33	29.5	1.01	27.07	0.5
1173	Sphyr lewini	1124 . Sphyr lewini	1124	6/20/10	283	-2081	Everest	20	6	2010	Cocos Island	84	100	74	838	NA	NA	NA	NA	NA	171	5.5655	-87.047083	morning	1	84	35	30	40	49	54	44	elasmobranch	sharks	CR	27.97999954	0.542	NO	NO	-0.099999994	22.6	-0.27	25.75	-0.68	28.64	-0.21	27	-0.65
1174	Sphyr lewini	2630 . Sphyr lewini	2630	5/20/17	2809	445	Everest	20	5	2017	Cocos Island	87	80	45	1415	26.4	16.4	NA	NA	NA	140	5.5655	-87.047083	afternoon	1	87	37.5	25	50	49.5	62	37	elasmobranch	sharks	CR	28.26000023	0.613	NO	NO	-0.329999983	25.06	0.78	27.6	0.51	29.08	0.29	28.3	0.46
1175	Carcharhinus falciformis	1274 . Carcharhinus falciformis	1274	1/22/11	499	-1865	Everest	22	1	2011	Cocos Island	65	99	85	922	NA	NA	NA	NA	NA	22	5.5655	-87.047083	morning	1	65	15	15	15	50	50	50	elasmobranch	sharks	VU	26.93000031	0.222	NO	NO	-1.189999938	24.08	-0.44	24.31	-1.32	26.72	-1.58	24.93	-1.64
1176	Triaenodon obesus	2782 . Triaenodon obesus	2782	4/12/18	3136	772	Manuelita	12	4	2018	Cocos Island	70	60	45	1045	27.7	19.7	35	45	10	102	5.562967	-87.044533	morning	1	70	20	20	20	50	50	50	elasmobranch	sharks	NT	29.07999992	0.811	NO	NO	-0.099999994	24.58	-1.02	27.12	-0.38	28.63	0.12	27.42	-0.36
1177	Carcharhinus falciformis	1930 . Carcharhinus falciformis	1930	8/25/13	1445	-919	Everest	25	8	2013	Cocos Island	80	75	60	1320	NA	NA	NA	NA	NA	237	5.5655	-87.047083	afternoon	1	80	30	30	30	50	50	50	elasmobranch	sharks	VU	27.43000031	0.383	NO	NO	-0.059999999	19.66	-0.98	24.44	-0.55	28.71	0.03	26.54	-0.28
1178	Carcharhinus falciformis	1132 . Carcharhinus falciformis	1132	7/12/10	305	-2059	Everest	12	7	2010	Cocos Island	80	86	78	832	NA	NA	NA	NA	NA	193	5.5655	-87.047083	morning	1	80	30	30	30	50	50	50	elasmobranch	sharks	VU	28.01000023	0.551	NO	NO	0.149999991	20.08	-1.54	24.53	-1.09	28.09	-0.71	26.09	-1.13
1179	Carcharhinus falciformis	1953 . Carcharhinus falciformis	1953	9/23/13	1474	-890	Everest	23	9	2013	Cocos Island	80	70	58	1520	NA	NA	NA	NA	NA	266	5.5655	-87.047083	afternoon	1	80	30	30	30	50	50	50	elasmobranch	sharks	VU	26.63999939	0.143	NO	NO	-0.560000002	19.78	-0.57	24.72	-0.13	28.7	0.01	26.65	-0.07
1180	Carcharhinus falciformis	1848 . Carcharhinus falciformis	1848	5/13/13	1341	-1023	Everest	13	5	2013	Cocos Island	80	88	75	832	NA	NA	NA	NA	NA	133	5.5655	-87.047083	morning	1	80	30	30	30	50	50	50	elasmobranch	sharks	VU	28.34000015	0.631	NO	NO	-0.370000005	22.89	-1.38	26.39	-0.69	28.71	-0.08	27.57	-0.27
1181	Carcharhinus galapagensis	1773 . Carcharhinus galapagensis	1773	1/12/13	1220	-1144	Everest	12	1	2013	Cocos Island	80	60	46	1050	NA	NA	NA	NA	NA	12	5.5655	-87.047083	morning	1	80	30	30	30	50	50	50	elasmobranch	sharks	NT	28.43999863	0.656	NO	NO	0.550000012	24	-0.52	25.06	-0.57	28.28	-0.02	26.16	-0.41
1182	Mobula sp.	1342 . Mobula sp.	1342	5/23/11	620	-1744	Everest	23	5	2011	Cocos Island	80	60	45	1345	NA	NA	NA	NA	NA	143	5.5655	-87.047083	afternoon	1	80	30	30	30	50	50	50	elasmobranch	rays	EN	27.75	0.479	NO	NO	-0.789999962	24.89	0.62	26.94	-0.14	28.28	-0.51	27.42	-0.43
1183	Mobula sp.	1819 . Mobula sp.	1819	4/3/13	1301	-1063	Everest	3	4	2013	Cocos Island	80	88	72	820	NA	NA	NA	NA	NA	93	5.5655	-87.047083	morning	1	80	30	30	30	50	50	50	elasmobranch	rays	EN	29.29999924	0.856	NO	NO	0.079999998	24.74	-0.86	27.35	-0.15	28.47	-0.03	27.68	-0.1
1184	Mobula sp.	1128 . Mobula sp.	1128	7/10/10	303	-2061	Everest	10	7	2010	Cocos Island	80	60	45	935	NA	NA	NA	NA	NA	191	5.5655	-87.047083	morning	1	80	30	30	30	50	50	50	elasmobranch	rays	EN	27.69999886	0.466	NO	NO	-0.179999992	20.08	-1.54	24.53	-1.09	28.09	-0.71	26.09	-1.13
1185	Mobula sp.	1114 . Mobula sp.	1114	6/16/10	279	-2085	Everest	16	6	2010	Cocos Island	80	62	39	844	NA	NA	NA	NA	NA	167	5.5655	-87.047083	morning	1	80	30	30	30	50	50	50	elasmobranch	rays	EN	28.51000023	0.673	NO	NO	0.379999995	22.6	-0.27	25.75	-0.68	28.64	-0.21	27	-0.65
1186	Sphyr lewini	1132 . Sphyr lewini	1132	7/12/10	305	-2059	Everest	12	7	2010	Cocos Island	80	86	78	832	NA	NA	NA	NA	NA	193	5.5655	-87.047083	morning	1	80	30	30	30	50	50	50	elasmobranch	sharks	CR	28.01000023	0.551	NO	NO	0.149999991	20.08	-1.54	24.53	-1.09	28.09	-0.71	26.09	-1.13
1187	Taeniurops meyeni	2772 . Taeniurops meyeni	2772	3/27/18	3120	756	Everest	27	3	2018	Cocos Island	80	90	60	1020	NA	15.6	25	70	45	86	5.5655	-87.047083	morning	1	80	30	30	30	50	50	50	elasmobranch	rays	VU	29.8599987	0.952	NO	YES	0.610000014	25.83	-0.8	26.37	-0.76	28.14	-0.05	26.48	-0.73
1188	Carcharhinus limbatus	2320 . Carcharhinus limbatus	2320	6/24/15	2113	-251	Everest	24	6	2015	Cocos Island	80	67	60	1200	28	18.6	30	65	35	175	5.5655	-87.047083	afternoon	1	80	30	30	30	50	50	50	elasmobranch	sharks	NT	29.71999931	0.93	NO	NO	1.669999957	25.42	2.54	28.1	1.66	29.93	1.09	28.96	1.32
1189	Sphyr lewini	2320 . Sphyr lewini	2320	6/24/15	2113	-251	Everest	24	6	2015	Cocos Island	80	67	60	1200	28	18.6	30	65	35	175	5.5655	-87.047083	afternoon	1	80	30	30	30	50	50	50	elasmobranch	sharks	CR	29.71999931	0.93	NO	NO	1.669999957	25.42	2.54	28.1	1.66	29.93	1.09	28.96	1.32
1190	Acanthocybium solandri	2374 . Acanthocybium solandri	2374	10/25/15	2236	-128	Everest	25	10	2015	Cocos Island	80	75	65	835	27.5	20	35	60	25	298	5.5655	-87.047083	morning	1	80	30	30	30	50	50	50	teleost	teleost	LC	28.13999939	0.585	NO	NO	1.110000014	23.31	2.52	27.58	2.66	29.79	1.12	29.15	2.46
1191	Sphyr lewini	2369 . Sphyr lewini	2369	10/22/15	2233	-131	Everest	22	10	2015	Cocos Island	80	90	55	1445	27.8	18.4	35	60	25	295	5.5655	-87.047083	afternoon	1	80	30	30	30	50	50	50	elasmobranch	sharks	CR	28.34000015	0.631	NO	NO	1.309999943	23.31	2.52	27.58	2.66	29.79	1.12	29.15	2.46
1192	Taeniurops meyeni	2369 . Taeniurops meyeni	2369	10/22/15	2233	-131	Everest	22	10	2015	Cocos Island	80	90	55	1445	27.8	18.4	35	60	25	295	5.5655	-87.047083	afternoon	1	80	30	30	30	50	50	50	elasmobranch	rays	VU	28.34000015	0.631	NO	NO	1.309999943	23.31	2.52	27.58	2.66	29.79	1.12	29.15	2.46
1193	Taeniurops meyeni	2374 . Taeniurops meyeni	2374	10/25/15	2236	-128	Everest	25	10	2015	Cocos Island	80	75	65	835	27.5	20	35	60	25	298	5.5655	-87.047083	morning	1	80	30	30	30	50	50	50	elasmobranch	rays	VU	28.13999939	0.585	NO	NO	1.110000014	23.31	2.52	27.58	2.66	29.79	1.12	29.15	2.46
1194	Carcharhinus galapagensis	2790 . Carcharhinus galapagensis	2790	4/17/18	3141	777	Everest	17	4	2018	Cocos Island	80	80	64	810	27.9	17.1	30	60	30	107	5.5655	-87.047083	morning	1	80	30	30	30	50	50	50	elasmobranch	sharks	NT	29.28999901	0.854	NO	NO	0.140000001	24.58	-1.02	27.12	-0.38	28.63	0.12	27.42	-0.36
1195	Taeniurops meyeni	3018 . Taeniurops meyeni	3018	5/5/19	3524	1160	Everest	5	5	2019	Cocos Island	80	115	105	945	28.5	15.7	30	60	30	125	5.5655	-87.047083	morning	1	80	30	30	30	50	50	50	elasmobranch	rays	VU	29.39999962	0.875	NO	NO	0.560000002	24.38	0.1	27.69	0.6	29.58	0.79	28.57	0.72
1196	Triaenodon obesus	2781 . Triaenodon obesus	2781	3/31/18	3124	760	Everest	31	3	2018	Cocos Island	80	65	45	1100	28.4	15.7	30	50	20	90	5.5655	-87.047083	morning	1	80	30	30	30	50	50	50	elasmobranch	sharks	NT	29.48999977	0.891	NO	NO	0.25999999	25.83	-0.8	26.37	-0.76	28.14	-0.05	26.48	-0.73
1197	Thunnus albacares	1819 . Thunnus albacares	1819	4/3/13	1301	-1063	Everest	3	4	2013	Cocos Island	80	88	72	820	NA	NA	NA	NA	NA	93	5.5655	-87.047083	morning	1	80	30	20	40	50	60	40	teleost	teleost	NT	29.29999924	0.856	NO	NO	0.079999998	24.74	-0.86	27.35	-0.15	28.47	-0.03	27.68	-0.1
1198	Sphyr lewini	2957 . Sphyr lewini	2957	12/12/18	3380	1016	Everest	12	12	2018	Cocos Island	80	125	110	805	26.4	20.6	55	70	15	346	5.5655	-87.047083	morning	1	80	30	20	40	50	60	40	elasmobranch	sharks	CR	27.84000015	0.505	NO	NO	0.48999998	23.6	0.78	26.12	0.98	29.52	1.03	27.53	0.96
1199	Sphyr lewini	2507 . Sphyr lewini	2507	7/14/16	2499	135	Everest	14	7	2016	Cocos Island	80	100	80	1420	26	16.1	35	60	25	196	5.5655	-87.047083	afternoon	1	80	30	20	40	50	60	40	elasmobranch	sharks	CR	27.59999847	0.437	NO	NO	-0.239999995	21.79	0.17	25.14	-0.48	29.06	0.26	26.73	-0.49
1200	Carcharhinus limbatus	3018 . Carcharhinus limbatus	3018	5/5/19	3524	1160	Everest	5	5	2019	Cocos Island	80	115	105	945	28.5	15.7	30	60	30	125	5.5655	-87.047083	morning	1	80	30	20	40	50	60	40	elasmobranch	sharks	NT	29.39999962	0.875	NO	NO	0.560000002	24.38	0.1	27.69	0.6	29.58	0.79	28.57	0.72
1201	Sphyr lewini	2790 . Sphyr lewini	2790	4/17/18	3141	777	Everest	17	4	2018	Cocos Island	80	80	64	810	27.9	17.1	30	60	30	107	5.5655	-87.047083	morning	1	80	30	20	40	50	60	40	elasmobranch	sharks	CR	29.28999901	0.854	NO	NO	0.140000001	24.58	-1.02	27.12	-0.38	28.63	0.12	27.42	-0.36
1202	Sphyr lewini	2778 . Sphyr lewini	2778	3/30/18	3123	759	Everest	30	3	2018	Cocos Island	80	60	55	925	28.3	15.8	30	60	30	89	5.5655	-87.047083	morning	1	80	30	20	40	50	60	40	elasmobranch	sharks	CR	29.57999992	0.908	NO	NO	0.349999994	25.83	-0.8	26.37	-0.76	28.14	-0.05	26.48	-0.73
1203	Taeniurops meyeni	2790 . Taeniurops meyeni	2790	4/17/18	3141	777	Everest	17	4	2018	Cocos Island	80	80	64	810	27.9	17.1	30	60	30	107	5.5655	-87.047083	morning	1	80	30	20	40	50	60	40	elasmobranch	rays	VU	29.28999901	0.854	NO	NO	0.140000001	24.58	-1.02	27.12	-0.38	28.63	0.12	27.42	-0.36
1204	Triaenodon obesus	3018 . Triaenodon obesus	3018	5/5/19	3524	1160	Everest	5	5	2019	Cocos Island	80	115	105	945	28.5	15.7	30	60	30	125	5.5655	-87.047083	morning	1	80	30	20	40	50	60	40	elasmobranch	sharks	NT	29.39999962	0.875	NO	NO	0.560000002	24.38	0.1	27.69	0.6	29.58	0.79	28.57	0.72
1205	Taeniurops meyeni	2533 . Taeniurops meyeni	2533	8/23/16	2539	175	Everest	23	8	2016	Cocos Island	80	90	80	830	26	15	25	60	35	236	5.5655	-87.047083	morning	1	80	30	20	40	50	60	40	elasmobranch	rays	VU	27.77999878	0.487	NO	NO	0.269999981	21.03	0.39	24.53	-0.46	28.68	0	26.28	-0.54
1206	Carcharhinus falciformis	1241 . Carcharhinus falciformis	1241	12/15/10	461	-1903	Everest	15	12	2010	Cocos Island	85	121	70	846	NA	NA	NA	NA	NA	349	5.5655	-87.047083	morning	1	85	35	35	35	50	50	50	elasmobranch	sharks	VU	25.93999863	0.035	NO	NO	-1.439999938	21.48	-1.34	23.5	-1.64	26.89	-1.6	24.95	-1.62
1207	Mobula sp.	1266 . Mobula sp.	1266	1/10/11	487	-1877	Everest	10	1	2011	Cocos Island	85	101	83	1544	NA	NA	NA	NA	NA	10	5.5655	-87.047083	afternoon	1	85	35	35	35	50	50	50	elasmobranch	rays	EN	25.79999924	0.025	NO	NO	-2.039999962	24.08	-0.44	24.31	-1.32	26.72	-1.58	24.93	-1.64
1208	Mobula sp.	2598 . Mobula sp.	2598	12/5/16	2643	279	Everest	5	12	2016	Cocos Island	85	220	210	950	25.2	15.4	50	NA	NA	340	5.5655	-87.047083	morning	1	85	35	35	35	50	50	50	elasmobranch	rays	EN	26.88999939	0.21	NO	NO	-0.379999995	23.35	0.53	24.78	-0.36	28.35	-0.14	26.16	-0.41
1209	Mobula sp.	1241 . Mobula sp.	1241	12/15/10	461	-1903	Everest	15	12	2010	Cocos Island	85	121	70	846	NA	NA	NA	NA	NA	349	5.5655	-87.047083	morning	1	85	35	35	35	50	50	50	elasmobranch	rays	EN	25.93999863	0.035	NO	NO	-1.439999938	21.48	-1.34	23.5	-1.64	26.89	-1.6	24.95	-1.62
1210	Sphyr lewini	1241 . Sphyr lewini	1241	12/15/10	461	-1903	Everest	15	12	2010	Cocos Island	85	121	70	846	NA	NA	NA	NA	NA	349	5.5655	-87.047083	morning	1	85	35	35	35	50	50	50	elasmobranch	sharks	CR	25.93999863	0.035	NO	NO	-1.439999938	21.48	-1.34	23.5	-1.64	26.89	-1.6	24.95	-1.62
1211	Taeniurops meyeni	2598 . Taeniurops meyeni	2598	12/5/16	2643	279	Everest	5	12	2016	Cocos Island	85	220	210	950	25.2	15.4	50	NA	NA	340	5.5655	-87.047083	morning	1	85	35	35	35	50	50	50	elasmobranch	rays	VU	26.88999939	0.21	NO	NO	-0.379999995	23.35	0.53	24.78	-0.36	28.35	-0.14	26.16	-0.41
1212	Galeocerdo cuvier	2517 . Galeocerdo cuvier	2517	7/28/16	2513	149	Everest	28	7	2016	Cocos Island	85	90	75	1450	26	NA	20	60	40	210	5.5655	-87.047083	afternoon	1	85	35	30	40	50	55	45	elasmobranch	sharks	NT	28.05999947	0.565	NO	NO	0.329999983	21.79	0.17	25.14	-0.48	29.06	0.26	26.73	-0.49
1213	Thunnus albacares	2517 . Thunnus albacares	2517	7/28/16	2513	149	Everest	28	7	2016	Cocos Island	85	90	75	1450	26	NA	20	60	40	210	5.5655	-87.047083	afternoon	1	85	35	30	40	50	55	45	teleost	teleost	NT	28.05999947	0.565	NO	NO	0.329999983	21.79	0.17	25.14	-0.48	29.06	0.26	26.73	-0.49
1214	Aetobatus laticeps	2420 . Aetobatus laticeps	2420	2/3/16	2337	-27	Everest	3	2	2016	Cocos Island	90	90	75	1440	29	NA	NA	NA	NA	34	5.5655	-87.047083	afternoon	1	90	40	40	40	50	50	50	elasmobranch	rays	VU	30.1799984	0.979	NO	YES	1.75	26.81	0.67	28.36	1.99	29.55	1.45	29.12	2.4
1215	Carcharhinus falciformis	962 . Carcharhinus falciformis	962	10/27/09	47	-2317	Everest	27	10	2009	Cocos Island	90	81	54	844	NA	NA	NA	NA	NA	300	5.5655	-87.047083	morning	1	90	40	40	40	50	50	50	elasmobranch	sharks	VU	26.92000008	0.218	NO	NO	-0.119999997	20.96	0.17	25.73	0.81	29.65	0.99	27.63	0.94
1216	Sphyr lewini	2123 . Sphyr lewini	2123	8/5/14	1790	-574	Everest	5	8	2014	Cocos Island	90	102	96	825	NA	NA	NA	NA	NA	217	5.5655	-87.047083	morning	1	90	40	40	40	50	50	50	elasmobranch	sharks	CR	29.11999893	0.817	NO	NO	1.459999919	21.91	1.27	25.51	0.52	29.14	0.46	27.02	0.2
1217	Taeniurops meyeni	2342 . Taeniurops meyeni	2342	7/25/15	2144	-220	Everest	25	7	2015	Cocos Island	90	90	75	835	28.08	0	35	80	45	206	5.5655	-87.047083	morning	1	90	40	40	40	50	50	50	elasmobranch	rays	VU	29.30999947	0.859	NO	NO	1.559999943	24.48	2.87	27.79	2.17	29.8	1	28.82	1.6
1218	Triaenodon obesus	2342 . Triaenodon obesus	2342	7/25/15	2144	-220	Everest	25	7	2015	Cocos Island	90	90	75	835	28.08	0	35	80	45	206	5.5655	-87.047083	morning	1	90	40	40	40	50	50	50	elasmobranch	sharks	NT	29.30999947	0.859	NO	NO	1.559999943	24.48	2.87	27.79	2.17	29.8	1	28.82	1.6
1219	Mobula sp.	984 . Mobula sp.	984	11/15/09	66	-2298	Kili	15	11	2009	Cocos Island	220	135	98	850	NA	NA	NA	NA	NA	319	5.581017	-87.055417	morning	1	220	170	120	220	50	100	0	elasmobranch	rays	EN	26.57999992	0.13	NO	NO	-0.5	22.11	0.51	26.23	1.26	29.88	1.25	28.19	1.54
1220	Mobula sp.	1233 . Mobula sp.	1233	12/2/10	448	-1916	Piedra 165	2	12	2010	Cocos Island	230	145	105	927	NA	NA	NA	NA	NA	336	5.573267	-87.063317	morning	1	230	180	160	200	50	70	30	elasmobranch	rays	EN	25.88999939	0.031	NO	NO	-1.360000014	21.48	-1.34	23.5	-1.64	26.89	-1.6	24.95	-1.62
1221	Echinorhinus cookei	1903 . Echinorhinus cookei	1903	7/13/13	1402	-962	Piedra 165	13	7	2013	Cocos Island	300	138	103	815	NA	NA	NA	NA	NA	194	5.573267	-87.063317	morning	1	300	250	250	250	50	50	50	elasmobranch	sharks	DD	27.3599987	0.359	NO	NO	-0.48999998	20.29	-1.33	24.97	-0.66	28.76	-0.04	26.91	-0.31
1222	Mobula sp.	1762 . Mobula sp.	1762	12/8/12	1185	-1179	Piedra 165	8	12	2012	Cocos Island	300	137	81	756	NA	NA	NA	NA	NA	343	5.573267	-87.063317	morning	1	300	250	250	250	50	50	50	elasmobranch	rays	EN	26.67000008	0.149	NO	NO	-0.639999986	22.13	-0.68	24.91	-0.23	28.71	0.23	26.46	-0.11
1223	Mobula sp.	2274 . Mobula sp.	2274	4/20/15	2048	-316	Piedra 165	20	4	2015	Cocos Island	300	120	85	1510	NA	NA	NA	NA	NA	110	5.573267	-87.063317	afternoon	1	300	250	250	250	50	50	50	elasmobranch	rays	EN	29.6099987	0.913	NO	NO	0.519999981	26.95	1.35	28.17	0.67	29.73	1.23	28.56	0.78
1224	Mobula sp.	2482 . Mobula sp.	2482	5/18/16	2442	78	Piedra 165	18	5	2016	Cocos Island	300	120	80	1040	27.5	12	35	95	60	139	5.573267	-87.063317	morning	1	300	250	250	250	50	50	50	elasmobranch	rays	EN	29.30999947	0.859	NO	NO	0.680000007	24.55	0.27	27.11	0.03	29.39	0.6	28.15	0.3
1225	Mobula sp.	2710 . Mobula sp.	2710	10/25/17	2967	603	Piedra 165	25	10	2017	Cocos Island	300	115	80	1515	25.8	11.8	40	70	30	298	5.573267	-87.063317	afternoon	1	300	250	250	250	50	50	50	elasmobranch	rays	EN	26.63999939	0.143	NO	NO	-0.389999986	19.45	-1.34	24.28	-0.64	28.55	-0.11	26.23	-0.46
1226	Mobula sp.	2645 . Mobula sp.	2645	6/8/17	2828	464	Piedra 165	8	6	2017	Cocos Island	300	120	80	900	26.7	12.3	30	70	40	159	5.573267	-87.063317	morning	1	300	250	250	250	50	50	50	elasmobranch	rays	EN	28.51000023	0.673	NO	NO	0.239999995	22.98	0.1	26.73	0.3	29.39	0.55	28.19	0.55
1227	Mobula sp.	1897 . Mobula sp.	1897	7/8/13	1397	-967	Piedra 165	8	7	2013	Cocos Island	305	145	110	1415	NA	NA	NA	NA	NA	189	5.573267	-87.063317	afternoon	1	305	255	240	270	50	65	35	elasmobranch	rays	EN	27.42000008	0.379	NO	NO	-0.469999999	20.29	-1.33	24.97	-0.66	28.76	-0.04	26.91	-0.31
1228	Acanthocybium solandri	2817 . Acanthocybium solandri	2817	5/24/18	3178	814	Manuelita	24	5	2018	Cocos Island	71	60	40	1015	27.5	18.5	30	60	30	144	5.562967	-87.044533	morning	1	71	20	20	20	51	51	51	teleost	teleost	LC	28.92000008	0.773	NO	NO	0.399999976	23.73	-0.54	26.94	-0.15	29.01	0.22	27.72	-0.13
1229	Sphyr lewini	2838 . Sphyr lewini	2838	7/4/18	3219	855	Everest	4	7	2018	Cocos Island	81	80	70	825	26.5	17.3	25	70	45	185	5.5655	-87.047083	morning	1	81	30	40	20	51	41	61	elasmobranch	sharks	CR	28.63999939	0.71	NO	NO	0.699999988	21.43	-0.19	26.05	0.43	29.1	0.3	27.52	0.3
1230	Thunnus albacares	2838 . Thunnus albacares	2838	7/4/18	3219	855	Everest	4	7	2018	Cocos Island	81	80	70	825	26.5	17.3	25	70	45	185	5.5655	-87.047083	morning	1	81	30	40	20	51	41	61	teleost	teleost	NT	28.63999939	0.71	NO	NO	0.699999988	21.43	-0.19	26.05	0.43	29.1	0.3	27.52	0.3
1231	Carcharhinus galapagensis	1455 . Carcharhinus galapagensis	1455	10/1/11	751	-1613	Everest	1	10	2011	Cocos Island	81	85	77	1545	NA	NA	NA	NA	NA	274	5.5655	-87.047083	afternoon	1	81	30	30	30	51	51	51	elasmobranch	sharks	NT	26.67000008	0.149	NO	NO	-0.459999979	20.19	-0.6	23.97	-0.95	27.94	-0.72	25.72	-0.97
1232	Galeocerdo cuvier	3003 . Galeocerdo cuvier	3003	4/18/19	3507	1143	Everest	18	4	2019	Cocos Island	81	90	80	1125	NA	NA	NA	NA	NA	108	5.5655	-87.047083	morning	1	81	30	30	30	51	51	51	elasmobranch	sharks	NT	29.77999878	0.939	NO	NO	0.649999976	25.68	0.08	28.17	0.67	29.24	0.73	28.6	0.82
1233	Taeniurops meyeni	3003 . Taeniurops meyeni	3003	4/18/19	3507	1143	Everest	18	4	2019	Cocos Island	81	90	80	1125	NA	NA	NA	NA	NA	108	5.5655	-87.047083	morning	1	81	30	30	30	51	51	51	elasmobranch	rays	VU	29.77999878	0.939	NO	NO	0.649999976	25.68	0.08	28.17	0.67	29.24	0.73	28.6	0.82
1234	Taeniurops meyeni	2514 . Taeniurops meyeni	2514	7/26/16	2511	147	Everest	26	7	2016	Cocos Island	81	60	55	1405	27	NA	25	NA	NA	208	5.5655	-87.047083	afternoon	1	81	30	30	30	51	51	51	elasmobranch	rays	VU	27.92000008	0.527	NO	NO	0.179999992	21.79	0.17	25.14	-0.48	29.06	0.26	26.73	-0.49
1235	Triaenodon obesus	2838 . Triaenodon obesus	2838	7/4/18	3219	855	Everest	4	7	2018	Cocos Island	81	80	70	825	26.5	17.3	25	70	45	185	5.5655	-87.047083	morning	1	81	30	30	30	51	51	51	elasmobranch	sharks	NT	28.63999939	0.71	NO	NO	0.699999988	21.43	-0.19	26.05	0.43	29.1	0.3	27.52	0.3
1236	Triaenodon obesus	2382 . Triaenodon obesus	2382	11/7/15	2249	-115	Everest	7	11	2015	Cocos Island	81	70	60	850	26.5	16.5	40	60	20	311	5.5655	-87.047083	morning	1	81	30	30	30	51	51	51	elasmobranch	sharks	NT	27.86999893	0.513	NO	NO	0.810000002	23.83	2.24	27.91	2.93	30.3	1.67	29.6	2.95
1237	Sphyr lewini	3003 . Sphyr lewini	3003	4/18/19	3507	1143	Everest	18	4	2019	Cocos Island	81	90	80	1125	NA	NA	NA	NA	NA	108	5.5655	-87.047083	morning	1	81	30	20	40	51	61	41	elasmobranch	sharks	CR	29.77999878	0.939	NO	NO	0.649999976	25.68	0.08	28.17	0.67	29.24	0.73	28.6	0.82
1238	Carcharhinus galapagensis	3059 . Carcharhinus galapagensis	3059	6/26/19	3576	1212	Everest	26	6	2019	Cocos Island	81	75	70	835	27.5	16.1	35	70	35	177	5.5655	-87.047083	morning	1	81	30	20	40	51	61	41	elasmobranch	sharks	NT	28.39999962	0.647	NO	NO	0.370000005	22.62	-0.26	26.81	0.38	29.62	0.78	28.24	0.59
1239	Sphyr lewini	3067 . Sphyr lewini	3067	7/9/19	3589	1225	Everest	9	7	2019	Cocos Island	81	80	65	805	27	17.1	35	70	35	190	5.5655	-87.047083	morning	1	81	30	20	40	51	61	41	elasmobranch	sharks	CR	28.32999992	0.628	NO	NO	0.439999998	21.34	-0.28	25.68	0.06	29.73	0.92	27.63	0.41
1240	Sphyr lewini	1582 . Sphyr lewini	1582	4/21/12	954	-1410	Piedra 165	21	4	2012	Cocos Island	301	117	83	1453	NA	NA	NA	NA	NA	112	5.573267	-87.063317	afternoon	1	301	250	250	250	51	51	51	elasmobranch	sharks	CR	29.54999924	0.904	NO	NO	0.479999989	26.9	1.3	27.58	0.08	28.16	-0.34	27.38	-0.39
1241	Echinorhinus cookei	1348 . Echinorhinus cookei	1348	5/26/11	623	-1741	Piedra 165	26	5	2011	Cocos Island	314	140	100	1513	NA	NA	NA	NA	NA	146	5.573267	-87.063317	afternoon	1	314	263	263	263	51	51	51	elasmobranch	sharks	DD	26.65999985	0.147	NO	NO	-1.829999924	24.89	0.62	26.94	-0.14	28.28	-0.51	27.42	-0.43
1242	Sphyr lewini	2864 . Sphyr lewini	2864	8/13/18	3259	895	Piedra 165	13	8	2018	Cocos Island	351	160	110	1435	25.7	10.7	40	80	40	225	5.573267	-87.063317	afternoon	1	351	300	300	300	51	51	51	elasmobranch	sharks	CR	27.42000008	0.379	NO	NO	-0.179999992	20.66	0.02	25.14	0.15	29.19	0.51	27.11	0.29
1243	Triaenodon obesus	1041 . Triaenodon obesus	1041	3/14/10	185	-2179	Everest	14	3	2010	Cocos Island	84	118	102	847	NA	NA	NA	NA	NA	73	5.5655	-87.047083	morning	1	84	32.5	20	45	51.5	64	39	elasmobranch	sharks	NT	29.53999901	0.902	NO	NO	0.289999992	26.24	-0.4	27.73	0.6	29.21	1.02	28.29	1.08
1244	Carcharhinus falciformis	1673 . Carcharhinus falciformis	1673	9/3/12	1089	-1275	Everest	3	9	2012	Cocos Island	82	88	68	832	NA	NA	NA	NA	NA	247	5.5655	-87.047083	morning	1	82	30	30	30	52	52	52	elasmobranch	sharks	VU	28	0.548	NO	NO	0.599999964	20.83	0.49	25.28	0.43	29.12	0.43	27.24	0.51
1245	Carcharhinus galapagensis	2315 . Carcharhinus galapagensis	2315	6/12/15	2101	-263	Everest	12	6	2015	Cocos Island	82	75	65	850	28	16	NA	NA	NA	163	5.5655	-87.047083	morning	1	82	30	30	30	52	52	52	elasmobranch	sharks	NT	29.23999977	0.844	NO	NO	1.039999962	25.42	2.54	28.1	1.66	29.93	1.09	28.96	1.32
1246	Sphyr lewini	977 . Sphyr lewini	977	11/11/09	62	-2302	Everest	11	11	2009	Cocos Island	82	74	59	1428	NA	NA	NA	NA	NA	315	5.5655	-87.047083	afternoon	1	82	30	30	30	52	52	52	elasmobranch	sharks	CR	26.04999924	0.044	NO	NO	-1.019999981	22.11	0.51	26.23	1.26	29.88	1.25	28.19	1.54
1247	Sphyr lewini	2344 . Sphyr lewini	2344	7/26/15	2145	-219	Everest	26	7	2015	Cocos Island	82	90	80	910	28.04	0	20	60	40	207	5.5655	-87.047083	morning	1	82	30	30	30	52	52	52	elasmobranch	sharks	CR	29.57999992	0.908	NO	NO	1.839999914	24.48	2.87	27.79	2.17	29.8	1	28.82	1.6
1248	Carcharhinus galapagensis	2527 . Carcharhinus galapagensis	2527	8/20/16	2536	172	Everest	20	8	2016	Cocos Island	82	100	80	825	26	NA	25	55	30	233	5.5655	-87.047083	morning	1	82	30	30	30	52	52	52	elasmobranch	sharks	NT	27.51999855	0.414	NO	NO	-0.02	21.03	0.39	24.53	-0.46	28.68	0	26.28	-0.54
1249	Carcharhinus galapagensis	2609 . Carcharhinus galapagensis	2609	12/20/16	2658	294	Everest	20	12	2016	Cocos Island	82	105	85	915	26.2	16.9	50	65	15	355	5.5655	-87.047083	morning	1	82	30	20	40	52	62	42	elasmobranch	sharks	NT	27.64999962	0.453	NO	NO	0.189999998	23.35	0.53	24.78	-0.36	28.35	-0.14	26.16	-0.41
1250	Sphyr lewini	2609 . Sphyr lewini	2609	12/20/16	2658	294	Everest	20	12	2016	Cocos Island	82	105	85	915	26.2	16.9	50	65	15	355	5.5655	-87.047083	morning	1	82	30	20	40	52	62	42	elasmobranch	sharks	CR	27.64999962	0.453	NO	NO	0.189999998	23.35	0.53	24.78	-0.36	28.35	-0.14	26.16	-0.41
1251	Galeocerdo cuvier	2630 . Galeocerdo cuvier	2630	5/20/17	2809	445	Everest	20	5	2017	Cocos Island	87	80	45	1415	26.4	16.4	NA	NA	NA	140	5.5655	-87.047083	afternoon	1	87	35	35	35	52	52	52	elasmobranch	sharks	NT	28.26000023	0.613	NO	NO	-0.329999983	25.06	0.78	27.6	0.51	29.08	0.29	28.3	0.46
1252	Rhincodon typus	3054 . Rhincodon typus	3054	6/23/19	3573	1209	Everest	23	6	2019	Cocos Island	87	130	115	1125	27.3	15.8	40	80	40	174	5.5655	-87.047083	morning	1	87	35	20	50	52	67	37	elasmobranch	sharks	EN	28.07999992	0.571	NO	NO	0.029999999	22.62	-0.26	26.81	0.38	29.62	0.78	28.24	0.59
1253	Thunnus albacares	2363 . Thunnus albacares	2363	9/25/15	2206	-158	Manuelita	25	9	2015	Cocos Island	63	50	45	1410	27.6	NA	33	60	27	268	5.562967	-87.044533	afternoon	1	63	10.5	6	15	52.5	57	48	teleost	teleost	NT	27.42000008	0.379	NO	NO	0.239999995	22.91	2.57	27.48	2.63	29.73	1.04	29	2.28
1254	Carcharhinus limbatus	1161 . Carcharhinus limbatus	1161	8/9/10	333	-2031	Everest	9	8	2010	Cocos Island	83	87	71	1519	NA	NA	NA	NA	NA	221	5.5655	-87.047083	afternoon	1	83	30	30	30	53	53	53	elasmobranch	sharks	NT	27.43999863	0.386	NO	NO	-0.189999998	19.27	-1.37	23.87	-1.12	27.47	-1.2	25.5	-1.32
1255	Marlin	2291 . Marlin	2291	5/9/15	2067	-297	Everest	9	5	2015	Cocos Island	83	65	50	830	28.62	NA	NA	NA	NA	129	5.5655	-87.047083	morning	1	83	30	30	30	53	53	53				29.59000015	0.91	NO	NO	0.819999993	26.71	2.43	28.28	1.19	29.88	1.09	28.88	1.03
1256	Mobula sp.	1163 . Mobula sp.	1163	8/10/10	334	-2030	Piedra 165	10	8	2010	Cocos Island	218	117	76	1340	NA	NA	NA	NA	NA	222	5.573267	-87.063317	afternoon	1	218	165	150	180	53	68	38	elasmobranch	rays	EN	27.46999931	0.397	NO	NO	-0.149999991	19.27	-1.37	23.87	-1.12	27.47	-1.2	25.5	-1.32
1257	Acanthocybium solandri	2733 . Acanthocybium solandri	2733	11/27/17	3000	636	Everest	27	11	2017	Cocos Island	86	90	75	825	25.2	15.4	45	65	20	331	5.5655	-87.047083	morning	1	86	32.5	25	40	53.5	61	46	teleost	teleost	LC	26.25	0.071	NO	NO	-0.939999998	20.44	-1.15	23.92	-1.05	28.46	-0.18	25.79	-0.86
1258	Mobula sp.	1265 . Mobula sp.	1265	1/10/11	487	-1877	Everest	10	1	2011	Cocos Island	79	69	64	1100	NA	NA	NA	NA	NA	10	5.5655	-87.047083	morning	1	79	25	20	30	54	59	49	elasmobranch	rays	EN	25.79999924	0.025	NO	NO	-2.039999962	24.08	-0.44	24.31	-1.32	26.72	-1.58	24.93	-1.64
1259	Sphyr lewini	998 . Sphyr lewini	998	12/2/09	83	-2281	Everest	2	12	2009	Cocos Island	80	75	63	925	NA	NA	NA	NA	NA	336	5.5655	-87.047083	morning	1	80	26	2	50	54	78	30	elasmobranch	sharks	CR	27.65999985	0.456	NO	NO	0.409999996	23.16	0.35	26.67	1.53	29.67	1.18	28.3	1.72
1260	Thunnus albacares	2610 . Thunnus albacares	2610	12/20/16	2658	294	Everest	20	12	2016	Cocos Island	84	85	70	1240	26.2	16.8	NA	NA	NA	355	5.5655	-87.047083	afternoon	1	84	30	20	40	54	64	44	teleost	teleost	NT	27.64999962	0.453	NO	NO	0.189999998	23.35	0.53	24.78	-0.36	28.35	-0.14	26.16	-0.41
1261	Triaenodon obesus	2346 . Triaenodon obesus	2346	8/2/15	2152	-212	Everest	2	8	2015	Cocos Island	82	65	85	1120	NA	NA	NA	NA	NA	214	5.5655	-87.047083	morning	1	82	27.5	20	35	54.5	62	47	elasmobranch	sharks	NT	29.48999977	0.891	NO	NO	1.809999943	22.88	2.24	27.33	2.34	29.66	0.98	28.89	2.07
1262	Mobula sp.	2550 . Mobula sp.	2550	9/26/16	2573	209	Manuelita	26	9	2016	Cocos Island	70	55	45	1155	25	NA	NA	NA	NA	270	5.562967	-87.044533	morning	1	70	15	10	20	55	60	50	elasmobranch	rays	EN	27.14999962	0.287	NO	NO	-0.029999999	20.87	0.53	24.67	-0.18	28.48	-0.21	26.11	-0.61
1263	Thunnus albacares	2550 . Thunnus albacares	2550	9/26/16	2573	209	Manuelita	26	9	2016	Cocos Island	70	55	45	1155	25	NA	NA	NA	NA	270	5.562967	-87.044533	morning	1	70	15	10	20	55	60	50	teleost	teleost	NT	27.14999962	0.287	NO	NO	-0.029999999	20.87	0.53	24.67	-0.18	28.48	-0.21	26.11	-0.61
1264	Triaenodon obesus	2591 . Triaenodon obesus	2591	11/20/16	2628	264	Everest	20	11	2016	Cocos Island	80	90	75	830	25.4	16.5	35	70	35	325	5.5655	-87.047083	morning	1	80	25	25	25	55	55	55	elasmobranch	sharks	NT	25.64999962	0.017	NO	NO	-1.469999909	21.68	0.09	24.58	-0.4	28.27	-0.37	26.1	-0.55
1265	Acanthocybium solandri	2915 . Acanthocybium solandri	2915	10/19/18	3326	962	Everest	19	10	2018	Cocos Island	80	80	70	815	25.7	16.1	40	75	35	292	5.5655	-87.047083	morning	1	80	25	20	30	55	60	50	teleost	teleost	LC	27.1099987	0.273	NO	NO	0.089999996	21.23	0.43	25.78	0.86	29.61	0.95	27.55	0.86
1266	Taeniurops meyeni	2915 . Taeniurops meyeni	2915	10/19/18	3326	962	Everest	19	10	2018	Cocos Island	80	80	70	815	25.7	16.1	40	75	35	292	5.5655	-87.047083	morning	1	80	25	20	30	55	60	50	elasmobranch	rays	VU	27.1099987	0.273	NO	NO	0.089999996	21.23	0.43	25.78	0.86	29.61	0.95	27.55	0.86
1267	Acanthocybium solandri	2957 . Acanthocybium solandri	2957	12/12/18	3380	1016	Everest	12	12	2018	Cocos Island	80	125	110	805	26.4	20.6	55	70	15	346	5.5655	-87.047083	morning	1	80	25	20	30	55	60	50	teleost	teleost	LC	27.84000015	0.505	NO	NO	0.48999998	23.6	0.78	26.12	0.98	29.52	1.03	27.53	0.96
1268	Taeniurops meyeni	2957 . Taeniurops meyeni	2957	12/12/18	3380	1016	Everest	12	12	2018	Cocos Island	80	125	110	805	26.4	20.6	55	70	15	346	5.5655	-87.047083	morning	1	80	25	20	30	55	60	50	elasmobranch	rays	VU	27.84000015	0.505	NO	NO	0.48999998	23.6	0.78	26.12	0.98	29.52	1.03	27.53	0.96
1269	Thunnus albacares	2957 . Thunnus albacares	2957	12/12/18	3380	1016	Everest	12	12	2018	Cocos Island	80	125	110	805	26.4	20.6	55	70	15	346	5.5655	-87.047083	morning	1	80	25	20	30	55	60	50	teleost	teleost	NT	27.84000015	0.505	NO	NO	0.48999998	23.6	0.78	26.12	0.98	29.52	1.03	27.53	0.96
1270	Sphyr lewini	2545 . Sphyr lewini	2545	9/14/16	2561	197	Everest	14	9	2016	Cocos Island	80	140	120	905	25.8	16	30	70	40	258	5.5655	-87.047083	morning	1	80	25	20	30	55	60	50	elasmobranch	sharks	CR	27.26999855	0.327	NO	NO	-0.01	20.87	0.53	24.67	-0.18	28.48	-0.21	26.11	-0.61
1271	Sphyr lewini	2772 . Sphyr lewini	2772	3/27/18	3120	756	Everest	27	3	2018	Cocos Island	80	90	60	1020	NA	15.6	25	70	45	86	5.5655	-87.047083	morning	1	80	25	20	30	55	60	50	elasmobranch	sharks	CR	29.8599987	0.952	NO	YES	0.610000014	25.83	-0.8	26.37	-0.76	28.14	-0.05	26.48	-0.73
1272	Mobula sp.	2778 . Mobula sp.	2778	3/30/18	3123	759	Everest	30	3	2018	Cocos Island	80	60	55	925	28.3	15.8	30	60	30	89	5.5655	-87.047083	morning	1	80	25	20	30	55	60	50	elasmobranch	rays	EN	29.57999992	0.908	NO	NO	0.349999994	25.83	-0.8	26.37	-0.76	28.14	-0.05	26.48	-0.73
1273	Thunnus albacares	2778 . Thunnus albacares	2778	3/30/18	3123	759	Everest	30	3	2018	Cocos Island	80	60	55	925	28.3	15.8	30	60	30	89	5.5655	-87.047083	morning	1	80	25	20	30	55	60	50	teleost	teleost	NT	29.57999992	0.908	NO	NO	0.349999994	25.83	-0.8	26.37	-0.76	28.14	-0.05	26.48	-0.73
1274	Taeniurops meyeni	2708 . Taeniurops meyeni	2708	10/24/17	2966	602	Everest	24	10	2017	Cocos Island	80	60	48	1105	26	16.9	45	55	10	297	5.5655	-87.047083	morning	1	80	25	20	30	55	60	50	elasmobranch	rays	VU	26.59999847	0.133	NO	NO	-0.419999987	19.45	-1.34	24.28	-0.64	28.55	-0.11	26.23	-0.46
1275	Sphyr lewini	2592 . Sphyr lewini	2592	11/20/16	2628	264	Everest	20	11	2016	Cocos Island	80	70	55	1325	25.3	17	40	50	10	325	5.5655	-87.047083	afternoon	1	80	25	20	30	55	60	50	elasmobranch	sharks	CR	25.64999962	0.017	NO	NO	-1.469999909	21.68	0.09	24.58	-0.4	28.27	-0.37	26.1	-0.55
1276	Taeniurops meyeni	2592 . Taeniurops meyeni	2592	11/20/16	2628	264	Everest	20	11	2016	Cocos Island	80	70	55	1325	25.3	17	40	50	10	325	5.5655	-87.047083	afternoon	1	80	25	20	30	55	60	50	elasmobranch	rays	VU	25.64999962	0.017	NO	NO	-1.469999909	21.68	0.09	24.58	-0.4	28.27	-0.37	26.1	-0.55
1277	Triaenodon obesus	2592 . Triaenodon obesus	2592	11/20/16	2628	264	Everest	20	11	2016	Cocos Island	80	70	55	1325	25.3	17	40	50	10	325	5.5655	-87.047083	afternoon	1	80	25	20	30	55	60	50	elasmobranch	sharks	NT	25.64999962	0.017	NO	NO	-1.469999909	21.68	0.09	24.58	-0.4	28.27	-0.37	26.1	-0.55
1278	Sphyr lewini	2781 . Sphyr lewini	2781	3/31/18	3124	760	Everest	31	3	2018	Cocos Island	80	65	45	1100	28.4	15.7	30	50	20	90	5.5655	-87.047083	morning	1	80	25	20	30	55	60	50	elasmobranch	sharks	CR	29.48999977	0.891	NO	NO	0.25999999	25.83	-0.8	26.37	-0.76	28.14	-0.05	26.48	-0.73
1279	Carcharhinus falciformis	1266 . Carcharhinus falciformis	1266	1/10/11	487	-1877	Everest	10	1	2011	Cocos Island	85	101	83	1544	NA	NA	NA	NA	NA	10	5.5655	-87.047083	afternoon	1	85	30	30	30	55	55	55	elasmobranch	sharks	VU	25.79999924	0.025	NO	NO	-2.039999962	24.08	-0.44	24.31	-1.32	26.72	-1.58	24.93	-1.64
1280	Carcharhinus limbatus	3172 . Carcharhinus limbatus	3172	11/30/19	3733	1369	Everest	30	11	2019	Cocos Island	85	90	75	830	NA	NA	NA	NA	NA	334	5.5655	-87.047083	morning	1	85	30	30	30	55	55	55	elasmobranch	sharks	NT	26.55999947	0.126	NO	NO	-0.669999957	21.32	-0.27	25.46	0.48	29.47	0.84	27.26	0.61
1281	Taeniurops meyeni	2517 . Taeniurops meyeni	2517	7/28/16	2513	149	Everest	28	7	2016	Cocos Island	85	90	75	1450	26	NA	20	60	40	210	5.5655	-87.047083	afternoon	1	85	30	30	30	55	55	55	elasmobranch	rays	VU	28.05999947	0.565	NO	NO	0.329999983	21.79	0.17	25.14	-0.48	29.06	0.26	26.73	-0.49
1282	Carcharhinus galapagensis	2517 . Carcharhinus galapagensis	2517	7/28/16	2513	149	Everest	28	7	2016	Cocos Island	85	90	75	1450	26	NA	20	60	40	210	5.5655	-87.047083	afternoon	1	85	30	20	40	55	65	45	elasmobranch	sharks	NT	28.05999947	0.565	NO	NO	0.329999983	21.79	0.17	25.14	-0.48	29.06	0.26	26.73	-0.49
1283	Sphyr lewini	1891 . Sphyr lewini	1891	7/5/13	1394	-970	Piedra 165	5	7	2013	Cocos Island	305	135	104	900	NA	NA	NA	NA	NA	186	5.573267	-87.063317	morning	1	305	250	250	250	55	55	55	elasmobranch	sharks	CR	27.04999924	0.255	NO	NO	-0.870000005	20.29	-1.33	24.97	-0.66	28.76	-0.04	26.91	-0.31
1284	Mobula sp.	2685 . Mobula sp.	2685	9/17/17	2929	565	Piedra 165	17	9	2017	Cocos Island	305	125	95	900	26.1	11.3	50	80	30	260	5.573267	-87.063317	morning	1	305	250	250	250	55	55	55	elasmobranch	rays	EN	27.23999977	0.318	NO	NO	-0.01	19.67	-0.67	24.17	-0.68	28.69	0	26.29	-0.43
1285	Mobula birostris	2335 . Mobula birostris	2335	7/21/15	2140	-224	Everest	21	7	2015	Cocos Island	81	77	70	825	28.9	NA	NA	NA	NA	202	5.5655	-87.047083	morning	1	81	25	25	25	56	56	56	elasmobranch	rays	VU	28.36999893	0.639	NO	NO	0.589999974	24.48	2.87	27.79	2.17	29.8	1	28.82	1.6
1286	Aetobatus laticeps	3067 . Aetobatus laticeps	3067	7/9/19	3589	1225	Everest	9	7	2019	Cocos Island	81	80	65	805	27	17.1	35	70	35	190	5.5655	-87.047083	morning	1	81	25	25	25	56	56	56	elasmobranch	rays	VU	28.32999992	0.628	NO	NO	0.439999998	21.34	-0.28	25.68	0.06	29.73	0.92	27.63	0.41
1287	Acanthocybium solandri	3067 . Acanthocybium solandri	3067	7/9/19	3589	1225	Everest	9	7	2019	Cocos Island	81	80	65	805	27	17.1	35	70	35	190	5.5655	-87.047083	morning	1	81	25	20	30	56	61	51	teleost	teleost	LC	28.32999992	0.628	NO	NO	0.439999998	21.34	-0.28	25.68	0.06	29.73	0.92	27.63	0.41
1288	Carcharhinus falciformis	3059 . Carcharhinus falciformis	3059	6/26/19	3576	1212	Everest	26	6	2019	Cocos Island	81	75	70	835	27.5	16.1	35	70	35	177	5.5655	-87.047083	morning	1	81	25	20	30	56	61	51	elasmobranch	sharks	VU	28.39999962	0.647	NO	NO	0.370000005	22.62	-0.26	26.81	0.38	29.62	0.78	28.24	0.59
1289	Taeniurops meyeni	3067 . Taeniurops meyeni	3067	7/9/19	3589	1225	Everest	9	7	2019	Cocos Island	81	80	65	805	27	17.1	35	70	35	190	5.5655	-87.047083	morning	1	81	25	20	30	56	61	51	elasmobranch	rays	VU	28.32999992	0.628	NO	NO	0.439999998	21.34	-0.28	25.68	0.06	29.73	0.92	27.63	0.41
1290	Taeniurops meyeni	2838 . Taeniurops meyeni	2838	7/4/18	3219	855	Everest	4	7	2018	Cocos Island	81	80	70	825	26.5	17.3	25	70	45	185	5.5655	-87.047083	morning	1	81	25	20	30	56	61	51	elasmobranch	rays	VU	28.63999939	0.71	NO	NO	0.699999988	21.43	-0.19	26.05	0.43	29.1	0.3	27.52	0.3
1291	Rhincodon typus	1133 . Rhincodon typus	1133	7/12/10	305	-2059	Everest	12	7	2010	Cocos Island	82	103	92	1144	NA	NA	NA	NA	NA	193	5.5655	-87.047083	morning	1	82	25	25	25	57	57	57	elasmobranch	sharks	EN	28.01000023	0.551	NO	NO	0.149999991	20.08	-1.54	24.53	-1.09	28.09	-0.71	26.09	-1.13
1292	Sphyr lewini	2527 . Sphyr lewini	2527	8/20/16	2536	172	Everest	20	8	2016	Cocos Island	82	100	80	825	26	NA	25	55	30	233	5.5655	-87.047083	morning	1	82	25	25	25	57	57	57	elasmobranch	sharks	CR	27.51999855	0.414	NO	NO	-0.02	21.03	0.39	24.53	-0.46	28.68	0	26.28	-0.54
1293	Thunnus albacares	3030 . Thunnus albacares	3030	5/21/19	3540	1176	Piedra 165	21	5	2019	Cocos Island	82	115	95	830	27.4	17.7	20	60	40	141	5.573267	-87.063317	morning	1	82	25	20	30	57	62	52	teleost	teleost	NT	29.09999847	0.814	NO	NO	0.529999971	24.38	0.1	27.69	0.6	29.58	0.79	28.57	0.72
1294	Acanthocybium solandri	2630 . Acanthocybium solandri	2630	5/20/17	2809	445	Everest	20	5	2017	Cocos Island	87	80	45	1415	26.4	16.4	NA	NA	NA	140	5.5655	-87.047083	afternoon	1	87	30	30	30	57	57	57	teleost	teleost	LC	28.26000023	0.613	NO	NO	-0.329999983	25.06	0.78	27.6	0.51	29.08	0.29	28.3	0.46
1295	Sphyr lewini	1138 . Sphyr lewini	1138	7/14/10	307	-2057	Everest	14	7	2010	Cocos Island	87	113	93	1510	NA	NA	NA	NA	NA	195	5.5655	-87.047083	afternoon	1	87	30	30	30	57	57	57	elasmobranch	sharks	CR	28.32999992	0.628	NO	NO	0.5	20.08	-1.54	24.53	-1.09	28.09	-0.71	26.09	-1.13
1296	Sphyr lewini	2704 . Sphyr lewini	2704	10/13/17	2955	591	Everest	13	10	2017	Cocos Island	87	110	90	1425	26	16.1	50	60	10	286	5.5655	-87.047083	afternoon	1	87	30	30	30	57	57	57	elasmobranch	sharks	CR	27.13999939	0.282	NO	NO	0.099999994	19.45	-1.34	24.28	-0.64	28.55	-0.11	26.23	-0.46
1297	Sphyr lewini	2546 . Sphyr lewini	2546	9/15/16	2562	198	Everest	15	9	2016	Cocos Island	80	120	85	840	26	16	20	65	45	259	5.5655	-87.047083	morning	1	80	22.5	15	30	57.5	65	50	elasmobranch	sharks	CR	27.30999947	0.339	NO	NO	0.039999999	20.87	0.53	24.67	-0.18	28.48	-0.21	26.11	-0.61
1298	Sphyr lewini	1287 . Sphyr lewini	1287	2/18/11	526	-1838	Everest	18	2	2011	Cocos Island	85	101	71	1133	NA	NA	NA	NA	NA	49	5.5655	-87.047083	morning	1	85	27.5	25	30	57.5	60	55	elasmobranch	sharks	CR	28.78999901	0.742	NO	NO	-0.029999999	26.22	0.08	25.55	-0.82	26.95	-1.15	25.46	-1.27
1299	Mobula sp.	1087 . Mobula sp.	1087	5/9/10	241	-2123	Piedra 165	9	5	2010	Cocos Island	235	152	104	810	NA	NA	NA	NA	NA	129	5.573267	-87.063317	morning	1	235	177.5	155	200	57.5	80	35	elasmobranch	rays	EN	29.46999931	0.888	NO	NO	0.689999998	24.28	0	26.97	-0.11	29.03	0.24	27.68	-0.17
1300	Sphyr lewini	2841 . Sphyr lewini	2841	7/6/18	3221	857	Everest	6	7	2018	Cocos Island	83	75	60	835	26.4	18	30	70	40	187	5.5655	-87.047083	morning	1	83	25	20	30	58	63	53	elasmobranch	sharks	CR	28.42000008	0.65	NO	NO	0.5	21.43	-0.19	26.05	0.43	29.1	0.3	27.52	0.3
1301	Taeniurops meyeni	2841 . Taeniurops meyeni	2841	7/6/18	3221	857	Everest	6	7	2018	Cocos Island	83	75	60	835	26.4	18	30	70	40	187	5.5655	-87.047083	morning	1	83	25	20	30	58	63	53	elasmobranch	rays	VU	28.42000008	0.65	NO	NO	0.5	21.43	-0.19	26.05	0.43	29.1	0.3	27.52	0.3
1302	Triaenodon obesus	2841 . Triaenodon obesus	2841	7/6/18	3221	857	Everest	6	7	2018	Cocos Island	83	75	60	835	26.4	18	30	70	40	187	5.5655	-87.047083	morning	1	83	25	20	30	58	63	53	elasmobranch	sharks	NT	28.42000008	0.65	NO	NO	0.5	21.43	-0.19	26.05	0.43	29.1	0.3	27.52	0.3
1303	Mobula sp.	2166 . Mobula sp.	2166	10/8/14	1854	-510	Piedra 165	8	10	2014	Cocos Island	303	220	95	820	NA	NA	NA	NA	NA	281	5.573267	-87.063317	morning	1	303	245	210	280	58	93	23	elasmobranch	rays	EN	27.57999992	0.432	NO	NO	0.5	21.54	0.75	25.58	0.66	29.31	0.64	27.17	0.49
1304	Acanthocybium solandri	3184 . Acanthocybium solandri	3184	12/26/19	3759	1395	Everest	26	12	2019	Cocos Island	79	90	80	815	NA	NA	NA	NA	NA	360	5.5655	-87.047083	morning	1	79	20	20	20	59	59	59	teleost	teleost	LC	28.02999878	0.557	NO	NO	0.459999979	23.16	0.34	25.47	0.33	29.5	1.01	27.07	0.5
1305	Sphyr lewini	2920 . Sphyr lewini	2920	10/31/18	3338	974	Everest	31	10	2018	Cocos Island	80	90	75	1555	25.5	16.3	40	65	25	304	5.5655	-87.047083	afternoon	1	80	20	20	20	60	60	60	elasmobranch	sharks	CR	26.44999886	0.105	NO	NO	-0.599999964	21.23	0.43	25.78	0.86	29.61	0.95	27.55	0.86
1306	Acanthocybium solandri	2790 . Acanthocybium solandri	2790	4/17/18	3141	777	Everest	17	4	2018	Cocos Island	80	80	64	810	27.9	17.1	30	60	30	107	5.5655	-87.047083	morning	1	80	20	20	20	60	60	60	teleost	teleost	LC	29.28999901	0.854	NO	NO	0.140000001	24.58	-1.02	27.12	-0.38	28.63	0.12	27.42	-0.36
1307	Acanthocybium solandri	2909 . Acanthocybium solandri	2909	10/15/18	3322	958	Everest	15	10	2018	Cocos Island	80	80	65	1005	25.8	17.1	40	55	15	288	5.5655	-87.047083	morning	1	80	20	20	20	60	60	60	teleost	teleost	LC	27.09000015	0.266	NO	NO	0.07	21.23	0.43	25.78	0.86	29.61	0.95	27.55	0.86
1308	Aetobatus laticeps	2781 . Aetobatus laticeps	2781	3/31/18	3124	760	Everest	31	3	2018	Cocos Island	80	65	45	1100	28.4	15.7	30	50	20	90	5.5655	-87.047083	morning	1	80	20	20	20	60	60	60	elasmobranch	rays	VU	29.48999977	0.891	NO	NO	0.25999999	25.83	-0.8	26.37	-0.76	28.14	-0.05	26.48	-0.73
1309	Mobula sp.	2781 . Mobula sp.	2781	3/31/18	3124	760	Everest	31	3	2018	Cocos Island	80	65	45	1100	28.4	15.7	30	50	20	90	5.5655	-87.047083	morning	1	80	20	20	20	60	60	60	elasmobranch	rays	EN	29.48999977	0.891	NO	NO	0.25999999	25.83	-0.8	26.37	-0.76	28.14	-0.05	26.48	-0.73
1310	Taeniurops meyeni	2781 . Taeniurops meyeni	2781	3/31/18	3124	760	Everest	31	3	2018	Cocos Island	80	65	45	1100	28.4	15.7	30	50	20	90	5.5655	-87.047083	morning	1	80	20	20	20	60	60	60	elasmobranch	rays	VU	29.48999977	0.891	NO	NO	0.25999999	25.83	-0.8	26.37	-0.76	28.14	-0.05	26.48	-0.73
1311	Sphyr lewini	1243 . Sphyr lewini	1243	12/16/10	462	-1902	Everest	16	12	2010	Cocos Island	85	88	82	834	NA	NA	NA	NA	NA	350	5.5655	-87.047083	morning	1	85	25	25	25	60	60	60	elasmobranch	sharks	CR	25.43000031	0.008	NO	NO	-1.959999919	21.48	-1.34	23.5	-1.64	26.89	-1.6	24.95	-1.62
1312	Sphyr lewini	2517 . Sphyr lewini	2517	7/28/16	2513	149	Everest	28	7	2016	Cocos Island	85	90	75	1450	26	NA	20	60	40	210	5.5655	-87.047083	afternoon	1	85	25	20	30	60	65	55	elasmobranch	sharks	CR	28.05999947	0.565	NO	NO	0.329999983	21.79	0.17	25.14	-0.48	29.06	0.26	26.73	-0.49
1313	Mobula sp.	1120 . Mobula sp.	1120	6/18/10	281	-2083	Piedra 165	18	6	2010	Cocos Island	235	122	80	916	NA	NA	NA	NA	NA	169	5.573267	-87.063317	morning	1	235	175	150	200	60	85	35	elasmobranch	rays	EN	28.38999939	0.644	NO	NO	0.280000001	22.6	-0.27	25.75	-0.68	28.64	-0.21	27	-0.65
1314	Mobula sp.	2373 . Mobula sp.	2373	10/24/15	2235	-129	Piedra 165	24	10	2015	Cocos Island	300	120	90	1500	27.5	12.5	25	80	55	297	5.573267	-87.063317	afternoon	1	300	240	240	240	60	60	60	elasmobranch	rays	EN	28.15999985	0.59	NO	NO	1.129999995	23.31	2.52	27.58	2.66	29.79	1.12	29.15	2.46
1315	Echinorhinus cookei	2648 . Echinorhinus cookei	2648	7/26/17	2876	512	Piedra 165	26	7	2017	Cocos Island	307	130	85	1450	26	11.1	33	70	37	207	5.573267	-87.063317	afternoon	1	307	247	247	247	60	60	60	elasmobranch	sharks	DD	27.29999924	0.336	NO	NO	-0.439999998	21.54	-0.07	25.85	0.23	29.21	0.4	27.61	0.39
1316	Acanthocybium solandri	3003 . Acanthocybium solandri	3003	4/18/19	3507	1143	Everest	18	4	2019	Cocos Island	81	90	80	1125	NA	NA	NA	NA	NA	108	5.5655	-87.047083	morning	1	81	20	20	20	61	61	61	teleost	teleost	LC	29.77999878	0.939	NO	NO	0.649999976	25.68	0.08	28.17	0.67	29.24	0.73	28.6	0.82
1317	Carcharhinus falciformis	1629 . Carcharhinus falciformis	1629	6/28/12	1022	-1342	Everest	28	6	2012	Cocos Island	81	100	85	820	NA	NA	NA	NA	NA	180	5.5655	-87.047083	morning	1	81	20	20	20	61	61	61	elasmobranch	sharks	VU	28.47999954	0.666	NO	NO	0.479999989	24.47	1.59	27.09	0.66	28.73	-0.11	27.95	0.31
1318	Mobula birostris	1455 . Mobula birostris	1455	10/1/11	751	-1613	Everest	1	10	2011	Cocos Island	81	85	77	1545	NA	NA	NA	NA	NA	274	5.5655	-87.047083	afternoon	1	81	20	20	20	61	61	61	elasmobranch	rays	VU	26.67000008	0.149	NO	NO	-0.459999979	20.19	-0.6	23.97	-0.95	27.94	-0.72	25.72	-0.97
1319	Thunnus albacares	3003 . Thunnus albacares	3003	4/18/19	3507	1143	Everest	18	4	2019	Cocos Island	81	90	80	1125	NA	NA	NA	NA	NA	108	5.5655	-87.047083	morning	1	81	20	20	20	61	61	61	teleost	teleost	NT	29.77999878	0.939	NO	NO	0.649999976	25.68	0.08	28.17	0.67	29.24	0.73	28.6	0.82
1320	Mobula sp.	3059 . Mobula sp.	3059	6/26/19	3576	1212	Everest	26	6	2019	Cocos Island	81	75	70	835	27.5	16.1	35	70	35	177	5.5655	-87.047083	morning	1	81	20	20	20	61	61	61	elasmobranch	rays	EN	28.39999962	0.647	NO	NO	0.370000005	22.62	-0.26	26.81	0.38	29.62	0.78	28.24	0.59
1321	Aetobatus laticeps	2838 . Aetobatus laticeps	2838	7/4/18	3219	855	Everest	4	7	2018	Cocos Island	81	80	70	825	26.5	17.3	25	70	45	185	5.5655	-87.047083	morning	1	81	20	20	20	61	61	61	elasmobranch	rays	VU	28.63999939	0.71	NO	NO	0.699999988	21.43	-0.19	26.05	0.43	29.1	0.3	27.52	0.3
1322	Acanthocybium solandri	3059 . Acanthocybium solandri	3059	6/26/19	3576	1212	Everest	26	6	2019	Cocos Island	81	75	70	835	27.5	16.1	35	70	35	177	5.5655	-87.047083	morning	1	81	20	10	30	61	71	51	teleost	teleost	LC	28.39999962	0.647	NO	NO	0.370000005	22.62	-0.26	26.81	0.38	29.62	0.78	28.24	0.59
1323	Aetobatus laticeps	3059 . Aetobatus laticeps	3059	6/26/19	3576	1212	Everest	26	6	2019	Cocos Island	81	75	70	835	27.5	16.1	35	70	35	177	5.5655	-87.047083	morning	1	81	20	10	30	61	71	51	elasmobranch	rays	VU	28.39999962	0.647	NO	NO	0.370000005	22.62	-0.26	26.81	0.38	29.62	0.78	28.24	0.59
1324	Sphyr lewini	3059 . Sphyr lewini	3059	6/26/19	3576	1212	Everest	26	6	2019	Cocos Island	81	75	70	835	27.5	16.1	35	70	35	177	5.5655	-87.047083	morning	1	81	20	10	30	61	71	51	elasmobranch	sharks	CR	28.39999962	0.647	NO	NO	0.370000005	22.62	-0.26	26.81	0.38	29.62	0.78	28.24	0.59
1325	Taeniurops meyeni	3059 . Taeniurops meyeni	3059	6/26/19	3576	1212	Everest	26	6	2019	Cocos Island	81	75	70	835	27.5	16.1	35	70	35	177	5.5655	-87.047083	morning	1	81	20	10	30	61	71	51	elasmobranch	rays	VU	28.39999962	0.647	NO	NO	0.370000005	22.62	-0.26	26.81	0.38	29.62	0.78	28.24	0.59
1326	Thunnus albacares	3059 . Thunnus albacares	3059	6/26/19	3576	1212	Everest	26	6	2019	Cocos Island	81	75	70	835	27.5	16.1	35	70	35	177	5.5655	-87.047083	morning	1	81	20	10	30	61	71	51	teleost	teleost	NT	28.39999962	0.647	NO	NO	0.370000005	22.62	-0.26	26.81	0.38	29.62	0.78	28.24	0.59
1327	Mobula sp.	3162 . Mobula sp.	3162	11/18/19	3721	1357	Piedra 165	18	11	2019	Cocos Island	301	130	90	1440	NA	NA	NA	NA	NA	322	5.573267	-87.063317	afternoon	1	301	240	230	250	61	71	51	elasmobranch	rays	EN	27.1099987	0.273	NO	NO	0.01	21.32	-0.27	25.46	0.48	29.47	0.84	27.26	0.61
1328	Echinorhinus cookei	1061 . Echinorhinus cookei	1061	4/9/10	211	-2153	Piedra 165	9	4	2010	Cocos Island	317	130	85	1355	NA	NA	NA	NA	NA	99	5.573267	-87.063317	afternoon	1	317	256	256	256	61	61	61	elasmobranch	sharks	DD	29.37999916	0.871	NO	NO	0.189999998	26.05	0.45	28.05	0.55	29.25	0.74	28.36	0.59
1329	Carcharhinus falciformis	1229 . Carcharhinus falciformis	1229	11/30/10	446	-1918	Everest	30	11	2010	Cocos Island	82	69	57	1111	NA	NA	NA	NA	NA	334	5.5655	-87.047083	morning	1	82	20	20	20	62	62	62	elasmobranch	sharks	VU	25.47999954	0.011	NO	NO	-1.74000001	20.03	-1.56	23.4	-1.58	27.07	-1.57	25.07	-1.58
1330	Galeocerdo cuvier	1237 . Galeocerdo cuvier	1237	12/13/10	459	-1905	Everest	13	12	2010	Cocos Island	82	70	60	1129	NA	NA	NA	NA	NA	347	5.5655	-87.047083	morning	1	82	20	20	20	62	62	62	elasmobranch	sharks	NT	26.76000023	0.174	NO	NO	-0.599999964	21.48	-1.34	23.5	-1.64	26.89	-1.6	24.95	-1.62
1331	Thunnus albacares	2609 . Thunnus albacares	2609	12/20/16	2658	294	Everest	20	12	2016	Cocos Island	82	105	85	915	26.2	16.9	50	65	15	355	5.5655	-87.047083	morning	1	82	20	20	20	62	62	62	teleost	teleost	NT	27.64999962	0.453	NO	NO	0.189999998	23.35	0.53	24.78	-0.36	28.35	-0.14	26.16	-0.41
1332	Rhincodon typus	1138 . Rhincodon typus	1138	7/14/10	307	-2057	Everest	14	7	2010	Cocos Island	87	113	93	1510	NA	NA	NA	NA	NA	195	5.5655	-87.047083	afternoon	1	87	25	25	25	62	62	62	elasmobranch	sharks	EN	28.32999992	0.628	NO	NO	0.5	20.08	-1.54	24.53	-1.09	28.09	-0.71	26.09	-1.13
1333	Echinorhinus cookei	2210 . Echinorhinus cookei	2210	11/30/14	1907	-457	Piedra 165	30	11	2014	Cocos Island	312	115	80	840	NA	NA	NA	NA	NA	334	5.573267	-87.063317	morning	1	312	250	250	250	62	62	62	elasmobranch	sharks	DD	27.62999916	0.448	NO	NO	0.399999976	22.33	0.74	25.88	0.91	29.52	0.88	27.5	0.85
1334	Mobula sp.	2841 . Mobula sp.	2841	7/6/18	3221	857	Everest	6	7	2018	Cocos Island	83	75	60	835	26.4	18	30	70	40	187	5.5655	-87.047083	morning	1	83	20	20	20	63	63	63	elasmobranch	rays	EN	28.42000008	0.65	NO	NO	0.5	21.43	-0.19	26.05	0.43	29.1	0.3	27.52	0.3
1335	Echinorhinus cookei	1632 . Echinorhinus cookei	1632	6/29/12	1023	-1341	Piedra 165	29	6	2012	Cocos Island	303	145	106	1500	NA	NA	NA	NA	NA	181	5.573267	-87.063317	afternoon	1	303	240	240	240	63	63	63	elasmobranch	sharks	DD	28.3599987	0.636	NO	NO	0.370000005	24.47	1.59	27.09	0.66	28.73	-0.11	27.95	0.31
1336	Mobula sp.	2604 . Mobula sp.	2604	12/17/16	2655	291	Everest	17	12	2016	Cocos Island	84	105	90	840	26	18.3	40	65	25	352	5.5655	-87.047083	morning	1	84	20	20	20	64	64	64	elasmobranch	rays	EN	27.20999908	0.306	NO	NO	-0.199999988	23.35	0.53	24.78	-0.36	28.35	-0.14	26.16	-0.41
1337	Echinorhinus cookei	1018 . Echinorhinus cookei	1018	1/1/10	113	-2251	Piedra 165	1	1	2010	Cocos Island	311	147	107	846	NA	NA	NA	NA	NA	1	5.573267	-87.063317	morning	1	311	247	247	247	64	64	64	elasmobranch	sharks	DD	27.78999901	0.49	NO	NO	0.109999999	24.82	0.3	26.63	1	29.51	1.21	28.07	1.5
1338	Odontaspis ferox	1235 . Odontaspis ferox	1235	12/3/10	449	-1915	Piedra 165	3	12	2010	Cocos Island	237	110	70	905	NA	NA	NA	NA	NA	337	5.573267	-87.063317	morning	1	237	172.5	155	190	64.5	82	47	elasmobranch	sharks	VU	26.02999878	0.043	NO	NO	-1.220000029	21.48	-1.34	23.5	-1.64	26.89	-1.6	24.95	-1.62
1339	Acanthocybium solandri	2598 . Acanthocybium solandri	2598	12/5/16	2643	279	Everest	5	12	2016	Cocos Island	85	220	210	950	25.2	15.4	50	NA	NA	340	5.5655	-87.047083	morning	1	85	20	20	20	65	65	65	teleost	teleost	LC	26.88999939	0.21	NO	NO	-0.379999995	23.35	0.53	24.78	-0.36	28.35	-0.14	26.16	-0.41
1340	Mobula sp.	2224 . Mobula sp.	2224	12/23/14	1930	-434	Everest	23	12	2014	Cocos Island	85	70	55	1155	NA	NA	NA	NA	NA	357	5.5655	-87.047083	morning	1	85	20	20	20	65	65	65	elasmobranch	rays	EN	27.78999901	0.49	NO	NO	0.269999981	22.9	0.08	25.94	0.8	29.4	0.91	27.35	0.78
1341	Sphyr lewini	2944 . Sphyr lewini	2944	11/28/18	3366	1002	Everest	28	11	2018	Cocos Island	90	90	70	1035	26.1	17.8	50	70	20	332	5.5655	-87.047083	morning	1	90	25	20	30	65	70	60	elasmobranch	sharks	CR	27.37999916	0.366	NO	NO	0.170000002	22.27	0.68	26.02	1.05	29.59	0.95	27.64	0.99
1342	Taeniurops meyeni	2944 . Taeniurops meyeni	2944	11/28/18	3366	1002	Everest	28	11	2018	Cocos Island	90	90	70	1035	26.1	17.8	50	70	20	332	5.5655	-87.047083	morning	1	90	25	20	30	65	70	60	elasmobranch	rays	VU	27.37999916	0.366	NO	NO	0.170000002	22.27	0.68	26.02	1.05	29.59	0.95	27.64	0.99
1343	Echinorhinus cookei	2651 . Echinorhinus cookei	2651	7/29/17	2879	515	Piedra 165	29	7	2017	Cocos Island	305	125	80	1425	26	11.3	20	70	50	210	5.573267	-87.063317	afternoon	1	305	240	240	240	65	65	65	elasmobranch	sharks	DD	27.38999939	0.369	NO	NO	-0.319999993	21.54	-0.07	25.85	0.23	29.21	0.4	27.61	0.39
1344	Echinorhinus cookei	1940 . Echinorhinus cookei	1940	9/9/13	1460	-904	Piedra 165	9	9	2013	Cocos Island	301	143	107	855	NA	NA	NA	NA	NA	252	5.573267	-87.063317	morning	1	301	235	235	235	66	66	66	elasmobranch	sharks	DD	27.45999908	0.394	NO	NO	0.129999995	19.78	-0.57	24.72	-0.13	28.7	0.01	26.65	-0.07
1345	Mobula sp.	2355 . Mobula sp.	2355	8/17/15	2167	-197	Piedra 165	17	8	2015	Cocos Island	302	115	70	1440	27.5	13.1	35	95	60	229	5.573267	-87.063317	afternoon	1	302	235	220	250	67	82	52	elasmobranch	rays	EN	28.52999878	0.679	NO	NO	0.959999979	22.88	2.24	27.33	2.34	29.66	0.98	28.89	2.07
1346	Sphyr lewini	2885 . Sphyr lewini	2885	9/9/18	3286	922	Piedra 165	9	9	2018	Cocos Island	308	130	95	850	26	11.7	30	75	45	252	5.573267	-87.063317	morning	1	308	240	240	240	68	68	68	elasmobranch	sharks	CR	28.07999992	0.571	NO	NO	0.75	20.31	-0.03	25.2	0.35	29.17	0.48	27.1	0.38
1347	Sphyr lewini	1158 . Sphyr lewini	1158	8/7/10	331	-2033	Everest	7	8	2010	Cocos Island	80	80	67	1450	NA	NA	NA	NA	NA	219	5.5655	-87.047083	afternoon	1	80	10	10	10	70	70	70	elasmobranch	sharks	CR	27.43000031	0.383	NO	NO	-0.219999999	19.27	-1.37	23.87	-1.12	27.47	-1.2	25.5	-1.32
1348	Acanthocybium solandri	2781 . Acanthocybium solandri	2781	3/31/18	3124	760	Everest	31	3	2018	Cocos Island	80	65	45	1100	28.4	15.7	30	50	20	90	5.5655	-87.047083	morning	1	80	10	10	10	70	70	70	teleost	teleost	LC	29.48999977	0.891	NO	NO	0.25999999	25.83	-0.8	26.37	-0.76	28.14	-0.05	26.48	-0.73
1349	Acanthocybium solandri	2944 . Acanthocybium solandri	2944	11/28/18	3366	1002	Everest	28	11	2018	Cocos Island	90	90	70	1035	26.1	17.8	50	70	20	332	5.5655	-87.047083	morning	1	90	20	20	20	70	70	70	teleost	teleost	LC	27.37999916	0.366	NO	NO	0.170000002	22.27	0.68	26.02	1.05	29.59	0.95	27.64	0.99
1350	Mobula sp.	2944 . Mobula sp.	2944	11/28/18	3366	1002	Everest	28	11	2018	Cocos Island	90	90	70	1035	26.1	17.8	50	70	20	332	5.5655	-87.047083	morning	1	90	20	20	20	70	70	70	elasmobranch	rays	EN	27.37999916	0.366	NO	NO	0.170000002	22.27	0.68	26.02	1.05	29.59	0.95	27.64	0.99
1351	Sphyr lewini	2367 . Sphyr lewini	2367	10/10/15	2221	-143	Piedra 165	10	10	2015	Cocos Island	180	120	75	1300	NA	NA	40	100	60	283	5.573267	-87.063317	afternoon	1	180	110	90	130	70	90	50	elasmobranch	sharks	CR	28.76999855	0.738	NO	NO	1.709999919	23.31	2.52	27.58	2.66	29.79	1.12	29.15	2.46
1352	Carcharhinus falciformis	1233 . Carcharhinus falciformis	1233	12/2/10	448	-1916	Piedra 165	2	12	2010	Cocos Island	230	145	105	927	NA	NA	NA	NA	NA	336	5.573267	-87.063317	morning	1	230	160	160	160	70	70	70	elasmobranch	sharks	VU	25.88999939	0.031	NO	NO	-1.360000014	21.48	-1.34	23.5	-1.64	26.89	-1.6	24.95	-1.62
1353	Mobula sp.	1763 . Mobula sp.	1763	12/8/12	1185	-1179	Piedra 165	8	12	2012	Cocos Island	290	129	80	1450	NA	NA	NA	NA	NA	343	5.573267	-87.063317	afternoon	1	290	220	200	240	70	90	50	elasmobranch	rays	EN	26.67000008	0.149	NO	NO	-0.639999986	22.13	-0.68	24.91	-0.23	28.71	0.23	26.46	-0.11
1354	Mobula sp.	1903 . Mobula sp.	1903	7/13/13	1402	-962	Piedra 165	13	7	2013	Cocos Island	300	138	103	815	NA	NA	NA	NA	NA	194	5.573267	-87.063317	morning	1	300	230	230	230	70	70	70	elasmobranch	rays	EN	27.3599987	0.359	NO	NO	-0.48999998	20.29	-1.33	24.97	-0.66	28.76	-0.04	26.91	-0.31
1355	Mobula sp.	1925 . Mobula sp.	1925	8/14/13	1434	-930	Piedra 165	14	8	2013	Cocos Island	300	150	115	1420	NA	NA	NA	NA	NA	226	5.573267	-87.063317	afternoon	1	300	230	230	230	70	70	70	elasmobranch	rays	EN	26.86999893	0.206	NO	NO	-0.719999969	19.66	-0.98	24.44	-0.55	28.71	0.03	26.54	-0.28
1356	Mobula sp.	2177 . Mobula sp.	2177	10/21/14	1867	-497	Piedra 165	21	10	2014	Cocos Island	300	135	95	1450	NA	NA	NA	NA	NA	294	5.573267	-87.063317	afternoon	1	300	230	230	230	70	70	70	elasmobranch	rays	EN	26.93999863	0.224	NO	NO	-0.079999998	21.54	0.75	25.58	0.66	29.31	0.64	27.17	0.49
1357	Mobula sp.	2236 . Mobula sp.	2236	2/26/15	1995	-369	Piedra 165	26	2	2015	Cocos Island	300	120	87	1520	NA	NA	NA	NA	NA	57	5.573267	-87.063317	afternoon	1	300	230	230	230	70	70	70	elasmobranch	rays	EN	29	0.792	NO	NO	0.039999999	25.59	-0.55	26.55	0.18	29.12	1.02	27.29	0.56
1358	Mobula sp.	2732 . Mobula sp.	2732	11/26/17	2999	635	Piedra 165	26	11	2017	Cocos Island	300	127	90	1433	25.3	11.6	45	85	40	330	5.573267	-87.063317	afternoon	1	300	230	230	230	70	70	70	elasmobranch	rays	EN	26.45999908	0.107	NO	NO	-0.719999969	20.44	-1.15	23.92	-1.05	28.46	-0.18	25.79	-0.86
1359	Sphyr lewini	2834 . Sphyr lewini	2834	6/24/18	3209	845	Piedra 165	24	6	2018	Cocos Island	300	125	85	1450	27.1	12.3	40	85	45	175	5.573267	-87.063317	afternoon	1	300	230	160	300	70	140	0	elasmobranch	sharks	CR	28.44999886	0.659	NO	NO	0.409999996	22.19	-0.69	26.72	0.29	29.16	0.32	27.85	0.2
1360	Mobula sp.	1268 . Mobula sp.	1268	1/12/11	489	-1875	Piedra 165	12	1	2011	Cocos Island	310	130	94	1221	NA	NA	NA	NA	NA	12	5.573267	-87.063317	afternoon	1	310	240	240	240	70	70	70	elasmobranch	rays	EN	25.93000031	0.035	NO	NO	-1.949999928	24.08	-0.44	24.31	-1.32	26.72	-1.58	24.93	-1.64
1361	Echinorhinus cookei	2590 . Echinorhinus cookei	2590	11/19/16	2627	263	Piedra 165	19	11	2016	Cocos Island	310	125	85	1505	25.3	11.2	35	80	45	324	5.573267	-87.063317	afternoon	1	310	240	240	240	70	70	70	elasmobranch	sharks	DD	25.62999916	0.016	NO	NO	-1.480000019	21.68	0.09	24.58	-0.4	28.27	-0.37	26.1	-0.55
1362	Mobula sp.	1948 . Mobula sp.	1948	9/13/13	1464	-900	Piedra 165	13	9	2013	Cocos Island	301	161	124	915	NA	NA	NA	NA	NA	256	5.573267	-87.063317	morning	1	301	230	230	230	71	71	71	elasmobranch	rays	EN	27.09999847	0.27	NO	NO	-0.189999998	19.78	-0.57	24.72	-0.13	28.7	0.01	26.65	-0.07
1363	Sphyr lewini	1624 . Sphyr lewini	1624	6/25/12	1019	-1345	Piedra 165	25	6	2012	Cocos Island	301	138	102	1535	NA	NA	NA	NA	NA	177	5.573267	-87.063317	afternoon	1	301	230	230	230	71	71	71	elasmobranch	sharks	CR	28.5	0.671	NO	NO	0.469999999	24.47	1.59	27.09	0.66	28.73	-0.11	27.95	0.31
1364	Odontaspis ferox	1746 . Odontaspis ferox	1746	11/22/12	1169	-1195	Piedra 165	22	11	2012	Cocos Island	302	129	97	1534	NA	NA	NA	NA	NA	327	5.573267	-87.063317	afternoon	1	302	230	230	230	72	72	72	elasmobranch	sharks	VU	27.12999916	0.28	NO	NO	-0.02	21.21	-0.38	25.11	0.14	29.17	0.54	27.01	0.36
1365	Mobula sp.	2525 . Mobula sp.	2525	8/19/16	2535	171	Piedra 165	19	8	2016	Cocos Island	302	120	90	900	26	12	25	70	45	232	5.573267	-87.063317	morning	1	302	230	230	230	72	72	72	elasmobranch	rays	EN	27.31999969	0.343	NO	NO	-0.229999989	21.03	0.39	24.53	-0.46	28.68	0	26.28	-0.54
1366	Rhincodon typus	1910 . Rhincodon typus	1910	7/30/13	1419	-945	Everest	30	7	2013	Cocos Island	84	40	25	1035	NA	NA	NA	NA	NA	211	5.5655	-87.047083	morning	1	84	10	10	10	74	74	74	elasmobranch	sharks	EN	26.84999847	0.199	NO	NO	-0.859999955	20.29	-1.33	24.97	-0.66	28.76	-0.04	26.91	-0.31
1367	Sphyr lewini	1525 . Sphyr lewini	1525	1/20/12	862	-1502	Piedra 165	20	1	2012	Cocos Island	225	116	67	844	NA	NA	NA	NA	NA	20	5.573267	-87.063317	morning	1	225	150	150	150	75	75	75	elasmobranch	sharks	CR	27.70999908	0.469	NO	NO	-0.349999994	23.88	-0.64	24.9	-0.73	27.09	-1.21	25.49	-1.08
1368	Mobula sp.	2073 . Mobula sp.	2073	5/30/14	1723	-641	Piedra 165	30	5	2014	Cocos Island	300	150	106	1405	NA	NA	NA	NA	NA	150	5.573267	-87.063317	afternoon	1	300	225	200	250	75	100	50	elasmobranch	rays	EN	29.06999969	0.808	NO	NO	0.649999976	25.57	1.3	27.69	0.61	29.56	0.77	28.31	0.46
1369	Mobula sp.	2076 . Mobula sp.	2076	6/3/14	1727	-637	Piedra 165	3	6	2014	Cocos Island	300	140	90	825	NA	NA	NA	NA	NA	154	5.573267	-87.063317	morning	1	300	225	200	250	75	100	50	elasmobranch	rays	EN	29.37999916	0.871	NO	NO	1.029999971	24.51	1.64	27.32	0.89	29.43	0.59	28.11	0.46
1370	Mobula sp.	2107 . Mobula sp.	2107	7/11/14	1765	-599	Piedra 165	11	7	2014	Cocos Island	300	150	100	900	NA	NA	NA	NA	NA	192	5.573267	-87.063317	morning	1	300	225	150	300	75	150	0	elasmobranch	rays	EN	29.11999893	0.817	NO	NO	1.25999999	22.98	1.36	26.27	0.65	29.09	0.29	27.4	0.18
[truncated: 44,055 more rows]
